# Supplementary material for: Tissue-specific transcriptional imprinting and heterogeneity in human innate lymphoid cells revealed by full-length single-cell RNA-sequencing
Source: Cell Res. 2021 Jan 8;31(5):554–68. doi: 10.1038/s41422-020-00445-x (PMC8089104; doi:10.1038/s41422-020-00445-x)
Supplement: Supplementary file 10 — Supplementary Data S1 [file 41422_2020_445_MOESM10_ESM.xlsx]

## Sheet: DE_modules
Most relevant genes across cell clusters, as identified by MAST differential expression analysis. A permissive threshold with absolute log2FC > 0.1 and p-value < 0.1 was used.	Module number
TMSB10	1
TMSB4X	1
B2M	1
PFN1	1
IFITM1	1
CFL1	1
LIMD2	1
CD7	1
GMFG	1
COX6A1	1
IFITM3	1
PRR13	1
MRPL41	1
C9orf16	1
ATP5MPL	1
TRAPPC1	1
REX1BD	1
NDUFB7	1
NOP10	1
SCAND1	1
ARSA	1
IL2RG	1
TIMM8B	1
PIK3IP1	1
IFI6	1
NDUFA6	1
2001-09-01	1
SET	1
NDUFB6	1
SAP18	1
NDUFB8	1
PSMB9	1
HSPB11	1
PYM1	1
POMP	1
PNKD	1
ISG15	1
LAMTOR2	1
RNF181	1
ATP5IF1	1
CDK2AP2	1
LAMTOR4	1
HMGN2	1
WBP2	1
SDF2L1	1
VPS29	1
PIN1	1
CDC42SE2	1
RNF167	1
TMEM223	1
ARL6IP5	1
MRPS18B	1
ARPC5	1
THYN1	1
COX14	1
TTC1	1
EXOSC8	1
ZNRD2	1
TPRKB	1
MRPL51	1
VAMP2	1
GCC2	1
ISCA2	1
TMEM160	1
ISCU	1
MED10	1
PPIE	1
DPY30	1
GADD45GIP1	1
RSL1D1	1
CCDC12	1
OXLD1	1
RAB8A	1
C2orf68	1
GTF3C6	1
GTF2A2	1
MPHOSPH10	1
FAM200B	1
DPM2	1
NIPAL3	1
GEMIN7	1
SRP19	1
SDR39U1	1
KXD1	1
BABAM1	1
BLOC1S1	1
NUDT22	1
DDA1	1
MRPL27	1
CHCHD5	1
DGUOK	1
MPHOSPH8	1
SNRPB2	1
PMF1	1
RBM42	1
MRPS11	1
COX19	1
LENG1	1
SSB	1
BOLA3	1
HPF1	1
RBIS	1
NIFK	1
XPA	1
LHPP	1
MRPS31	1
TRAPPC2L	1
SPAG7	1
EEF1E1	1
ZCRB1	1
RP9	1
NDUFS7	1
MRPL36	1
TMEM14B	1
SUMO1	1
PA2G4	1
MRPL2	1
MRPL55	1
SMC3	1
ZNF22	1
GNPTG	1
SLC4A10	2
PCDH9	2
KIAA1324	2
KRT86	2
IL23R	2
LTA4H	2
CPNE7	2
LAYN	2
IL4I1	2
NRP1	2
BLVRA	2
GSN	2
AFAP1L1	2
TBC1D31	2
CAT	2
RBPJ	2
CCL20	2
JAML	2
IKZF2	2
PAPSS1	2
HDAC9	2
ELOVL6	2
MATN2	2
ENG	2
CXXC5	2
PHACTR2	2
2002-09-01	2
ANKRD10	2
FYCO1	2
PRKAR1A	2
SKAP2	2
GBP4	2
MAPKAPK3	2
REPIN1	2
INSIG2	2
GGT1	2
MPZL1	2
AP2B1	2
CSNK1G3	2
POMT1	2
HPS3	2
ABCB1	2
ALDH3A2	2
CASC4	2
PSEN2	2
NMD3	2
PECAM1	2
IPCEF1	2
KTN1	2
PWWP3A	2
ORAI2	2
S100PBP	2
MDM1	2
MED21	2
LTB4R	2
RALB	2
YWHAH	2
STK26	2
HADHB	2
PRAM1	2
DHRS3	2
CA13	2
PHKB	2
CLSTN3	2
PIK3CD	2
TOX	2
MFGE8	2
CMTM6	2
SDCCAG8	2
RAB37	2
FUCA2	2
PLSCR1	2
SNX10	2
IFT57	2
AC091021.1	2
ETFA	2
C5orf15	2
VDAC1	2
LAIR1	2
LZTFL1	2
ADAM10	2
KDELR1	2
ADAM28	2
KIT	3
IL1R1	3
AQP3	3
ALDOC	3
CTSH	3
RORC	3
PRR5	3
CASP3	3
ABHD15	3
LEKR1	3
ICOS	3
PTPN22	3
CA2	3
CCR6	3
LRP1	3
TNFSF11	3
AHR	3
IGFBP4	3
SLC1A4	3
LIF	3
LDLRAD4	3
PNP	3
SPRY1	3
SPART	3
SKIL	3
TP53INP1	3
CXorf40A	3
KLF11	3
GYG1	3
ARL4A	3
LACC1	3
GDE1	3
NDRG1	3
ARHGAP10	3
PLCB4	3
C3orf52	3
PLPP1	3
TNS3	3
AHRR	3
LPAR1	3
METTL9	3
FAM167A	3
GAPDH	3
NCOA7	3
H2AFY	3
MVB12B	3
POR	3
NFYC	3
ATP8B4	3
DCAF11	3
SACM1L	3
CTNNB1	3
CNDP2	3
UBAC2	3
FES	3
G3BP1	3
IFI44	3
ENO1	3
TNF	3
VMP1	3
DYNLT3	3
TYK2	3
CTR9	3
CREG1	3
RETREG1	3
DUSP22	3
ISOC1	3
SLC6A6	3
KDM4C	3
HNRNPH2	3
HACD2	3
FUCA1	3
F13A1	3
LRRC41	3
ST7	3
RCAN1	3
HSD17B4	3
LEPROT	3
SGK1	3
DUSP6	3
TMEM164	3
TP53I13	3
LPXN	3
TEX30	3
TLR2	3
SPN	3
CD96	3
CD81	3
SMCO4	3
IL17RE	3
HINT3	3
TPM4	3
UNC119	3
VEZT	3
RASSF5	3
TDRKH	3
PLXDC2	3
TANK	3
CDC37	3
BZW1	3
KDSR	3
TIAM1	3
TNFSF4	3
CSDE1	3
METTL21A	3
CERS4	3
C18orf25	3
PLD1	3
KLHL18	3
GRAMD1B	3
C1orf43	3
HNRNPM	3
DAP	3
DHX9	3
GRM7	4
PPP1R9A	4
KCNS3	4
SERPINA11	4
PDZD2	4
EPDR1	4
TRMT9B	4
COL4A3	4
GRAMD2B	4
PKDCC	4
DST	4
PTPN13	4
ENTPD1	4
PPFIBP1	4
CEP83	4
PDZK1	4
EPCAM	4
MGAT4A	4
ZFYVE9	4
KLHL5	4
NEO1	4
AC005840.1	4
TSC22D1	4
PLXNC1	4
ACP6	4
CYP7B1	4
ITPR1	4
MGAT5	4
FAM114A1	4
CD22	4
AGAP3	4
STAC	4
WRB	4
MPZL3	4
IL18R1	4
SPECC1	4
SH3TC1	4
REV3L	4
NRIP1	4
NET1	4
CYP2E1	4
TMEM117	4
HADH	4
ALPK1	4
GOLGA8B	4
MAP3K7	4
CERK	4
RPS6KA3	4
UNG	4
ANKRD26	4
IBTK	4
DCAF6	4
AGFG1	4
STRBP	4
CASD1	4
PLEKHA5	4
CLCN3	4
ACER3	4
PAWR	4
SLC35F5	4
CXorf21	4
RUNX2	4
MOB1B	4
ITGA4	4
ITPRID2	4
ZMYM2	4
UBE2J1	4
SCRN1	4
MIS18BP1	4
GOLGA8A	4
PSTPIP2	4
PLAGL1	4
SCPEP1	4
SATB1	4
PPIP5K2	4
DMTF1	4
BAZ2B	4
TSPAN3	4
MSI2	4
LINGO4	4
SRGAP3	4
GRK3	4
RIN2	4
TMPRSS3	4
WNT5B	4
MYB	4
PGM2L1	4
TMEM136	4
ABCC4	4
ERMP1	4
IMPA2	4
ATP2C1	4
CTSF	4
ZNF609	4
STARD9	4
RPS19	5
RPS14	5
RPL31	5
RPL27A	5
RPS18	5
MT-CO2	5
RPL18A	5
RPS15	5
RPL36	5
MT-ND5	5
RPS27	5
RPL34	5
RPS25	5
FAU	5
COMMD6	5
MT-ND6	5
RPL32	5
RPS29	5
RPL37	5
MT-ATP6	5
RPL23A	5
COX6C	5
MT-ND4L	5
COX7A2	5
PFDN5	5
SNRPD2	5
RPL35	5
RPL41	5
NDUFA4	5
MT-ND4	5
SSR4	5
RPL36AL	5
OST4	5
ATP5MD	5
NDUFA1	5
COX6B1	5
TRMT112	5
TXN	5
UBL5	5
NDUFB4	5
NDUFC1	5
COX5B	5
MICOS13	5
NDUFB11	5
C19orf53	5
MRPL33	5
TSTD1	5
HIST1H4C	5
TBCA	5
APRT	5
TRAPPC6A	5
NEDD8	5
RBX1	5
KRT10	5
SMIM26	5
MT-CO3	5
MRPS34	5
AC004086.1	5
NDUFB10	5
MRPL13	5
ZNHIT1	5
MT-CYB	5
ATP5F1D	5
ERG28	5
RPS7	5
SELENOH	5
NME4	5
ORMDL2	5
NOL7	5
C19orf24	5
LSM2	5
LSM10	5
RAD23A	5
MIEN1	5
RPL28	5
SELENOM	5
RPA3	5
SNRPE	5
SNRPF	5
YDJC	5
CLPP	5
PIN4	5
MRPS12	5
GTF2H5	5
POLR2J	5
MRPL4	5
BRMS1	5
MRPS21	5
NHP2	5
MGST3	5
ZNF331	6
NR4A3	6
BTG2	6
TIPARP	6
EEF2	6
TPT1	6
ZNF404	6
NR4A2	6
PFKFB3	6
EPAS1	6
HLA-DQA1	6
MAP3K8	6
ZNF778	6
IRF4	6
PRNP	6
CSF2	6
PPP2CA	6
RORA	6
BHLHE40	6
HLA-DQB1	6
SYS1	6
HLA-DRB1	6
NINJ1	6
PRMT9	6
DLL1	6
ELOVL5	6
TLE1	6
MAN2A2	6
JMY	6
RNF139	6
PTGER4	6
PHLDA1	6
GALC	6
EIF4G2	6
RANBP2	6
LDLRAD3	6
HDLBP	6
MYADM	6
CHKA	6
ATF3	6
INPP1	6
PDE4B	6
HERPUD1	6
IRF2BP2	6
HIVEP1	6
HLA-DRB5	6
RIPK2	6
BCL2A1	6
CXCL8	6
SLC16A3	6
PTGS2	6
SDC4	6
AMPD2	6
VEGFA	6
SYNGAP1	6
FURIN	6
NDEL1	6
PLAUR	6
DUSP4	6
CEACAM1	6
IL4R	6
SMOX	6
SLC41A1	6
CD44	6
PIM3	6
ATP1A1	6
GPAT4	6
P2RY10	6
NFU1	6
NXT1	6
CLIC5	6
TAGLN2	6
PABPC1	6
DOCK5	6
HLA-DRA	6
PHF1	6
EML4	6
MBOAT7	6
AC022966.1	6
BRD1	6
HSP90B1	6
NABP1	6
HIF1A	6
STARD10	6
LIMD1	6
SF1	6
STAT3	6
FNBP1	6
TGIF2	6
RIPOR1	6
RARA	6
RNF11	6
SLC35E1	6
PABPC4	6
DUSP16	6
ST3GAL1	6
GNAS	6
IFNGR2	6
PPP1R10	6
STAM	6
2011-09-01	6
HLA-DPA1	6
FUS	6
ARHGEF7	6
RAB8B	6
ARF4	6
CD58	6
RAB11FIP1	6
BACH1	6
SVIL	6
PAK1	6
HHEX	6
SPTLC3	6
TBC1D17	6
NOTCH2	6
CHD4	6
HLA-DMA	6
CRTC2	6
BCOR	6
ABCC1	6
CXCR6	6
KLHL6	6
EIF1B	6
SETD9	6
TACC1	6
ETV6	6
ASB2	6
SRGAP2	6
AIG1	6
LPIN1	6
TRIM39	6
GLB1	6
FOS	7
FOSB	7
NR4A1	7
CXCR4	7
ZFP36	7
TNFAIP3	7
MAFF	7
PPP1R15B	7
CD83	7
IVNS1ABP	7
RGS1	7
KLF4	7
NFKBIZ	7
ZFAND5	7
IFRD1	7
BTN2A2	7
ODC1	7
NFE2L2	7
WSB1	7
YPEL5	7
INTS6	7
FAM53C	7
ICAM1	7
NUP98	7
SIPA1L1	7
SENP2	7
CYCS	7
PHF20	7
EIF4A3	7
AREG	7
FOSL2	7
CREM	7
CSRNP1	7
MCL1	7
NFKBID	7
NFIL3	7
B3GNT7	7
BABAM2	7
CXCL2	7
RNF19A	7
THBS1	7
RBKS	7
PPIF	7
NFKBIA	7
AC129492.1	7
JUNB	7
KDM6B	7
NFKB1	7
REL	7
NFKB2	7
RBBP8	7
FAM177A1	7
BIRC3	7
RELB	7
DENND4A	7
SMAP2	7
ATF4	7
PNRC1	7
ARL5B	7
SEC14L1	7
SPAG1	7
DDX3X	7
RHOB	7
G3BP2	7
TCP1	7
CCNL1	7
PPP1CB	7
SMARCA2	7
CHMP1B	7
CSNK1D	7
SFPQ	7
GNL3	7
NASP	7
RASA2	7
DUSP10	7
DCTN6	7
GABARAPL1	7
CDK16	7
RHBDF2	7
ALG13	7
PSEN1	7
TNKS	7
HIPK1	7
SOCS3	7
GNA13	7
JOSD1	7
SAMD4B	7
ZBTB10	7
PLK3	7
CLK1	7
PDE4A	7
BCAS2	7
MORF4L2	7
PPIL4	7
CXCL1	7
NAF1	7
GEM	7
SAMD4A	7
PRKCE	7
TOB2	7
CSRNP2	7
AC092881.1	7
FSD1	7
ZNF10	7
APLP2	7
EMD	7
EVA1C	7
P4HA1	7
PUM2	7
PLK2	7
GADD45A	7
PNRC2	7
ID1	7
CCNT1	7
SOS2	7
RLF	7
HNRNPU	7
IL7R	8
TOX2	8
PEBP1	8
TNFRSF25	8
LTA	8
STAP1	8
TPCN1	8
MFSD6	8
LST1	8
SPINK2	8
ITM2C	8
ACP2	8
UNC93B1	8
BORCS5	8
PIP5K1A	8
PRKRA	8
BICC1	8
IVD	8
FHL1	8
FXYD5	8
NOL4L	8
SRSF6	8
YME1L1	8
YTHDF3	8
TMEM156	8
TMEM123	8
PBXIP1	8
SPINT2	8
SYPL1	8
SSBP2	8
ANXA7	8
PRPF6	8
GRAMD1A	8
ELK3	8
DENND5A	8
PHYKPL	8
HMGN1	8
CREB1	8
ZNF292	8
NCALD	8
SLC37A1	8
COL9A2	8
TMEM220	8
PSMG3	8
EIF2B3	8
HOXA9	8
ZNF664	8
AFF3	8
SRSF5	8
MRPS6	8
EIF2B4	8
SETD7	8
TCTN3	8
STK3	8
DRAM2	8
PTBP2	8
GRINA	8
RELL1	8
RPS4Y1	9
USP9Y	9
BBS2	9
OMA1	9
AVL9	9
CCDC66	9
MAGEF1	9
CASP8AP2	9
PNISR	9
GTF2H3	9
DNHD1	9
URI1	9
PWWP2A	9
SETDB1	9
HNRNPLL	9
KDM5D	9
ZNF444	9
AC118549.1	9
ZNF277	9
PRKY	9
ZNF3	9
DDX3Y	10
GFI1	10
MT-CO1	10
TAGAP	10
MPRIP	10
ZNF217	10
TMEM94	10
CDKN1B	10
LNPEP	10
SNRK	10
VOPP1	10
ERC1	10
PRRC2B	10
ZNF638	10
TAF15	10
ALKBH5	10
WASHC4	10
CAPRIN1	10
CDC14A	10
STAG2	10
SERINC3	10
ARHGAP5	10
GIGYF2	10
DOCK2	10
SREK1	10
EXOC4	10
LARP4	10
TRPM7	10
CEP68	10
TENT2	10
PRR14L	10
NPEPPS	10
ARL6IP1	10
DHX15	10
LRRC37B	10
ZFP62	10
PDHX	10
SPG7	10
POGK	10
ATP9B	10
NDUFAF7	10
HOOK1	10
ZNF672	10
ZNF660	10
MGA	10
CHPF2	10
HDAC6	10
NSD1	10
PRPF8	10
MIGA2	10
MRFAP1	10
SGSM2	10
RCOR3	10
CCNI	10
2006-09-01	10
ERGIC3	10
ADPGK	10
WDR7	10
INPPL1	10
DDX42	10
RNASET2	10
STXBP3	10
AKIRIN1	10
MLLT10	10
DIP2B	10
TRRAP	10
FIP1L1	10
SEC11A	10
CBFA2T2	10
ZNF197	10
CCNB1IP1	10
GPRASP1	10
OXR1	10
ITFG1	10
APBB3	10
EPC2	10
DYM	10
AP4B1	10
PRCP	10
TRIM69	10
TMEM184C	10
TBC1D9B	10
NEK1	10
PABPC1L	10
EMP3	11
S100A4	11
ARHGDIB	11
SH3BGRL3	11
IFITM2	11
MYL12A	11
FTL	11
SELL	11
S100A6	11
IL32	11
HLA-E	11
S100A11	11
ARPC2	11
C1orf162	11
ICAM3	11
CORO1A	11
UBQLN1	11
RAC2	11
LAPTM5	11
NOP53	11
SUB1	11
CSTB	11
ARHGDIA	11
NDUFB9	11
TUBA4A	11
TMEM173	11
HIST1H1D	11
CRBN	11
PPIB	11
CIB1	11
GLIPR2	11
LSM4	11
GPR171	11
TSPO	11
CWC15	11
SARS	11
HIGD2A	11
HMOX2	11
TEX264	11
OTUB1	11
RABAC1	11
PDCD5	11
SEC11C	11
RCBTB2	11
GLIPR1	11
SSNA1	11
CAP1	11
VSIR	11
JPT1	11
SORBS3	11
SNU13	11
AIMP1	11
CCDC124	11
R3HDM4	11
ATG9B	11
FBLN5	11
NPC2	11
ATP6V0E2	11
TSC22D4	11
ZYX	11
EMB	11
AURKAIP1	11
POLE4	11
CFAP97	11
PSMD7	11
ATP5PD	11
MACF1	12
NPIPB2	12
SLA	12
PLCG2	12
GBP5	12
ZBTB1	12
PAM	12
PRKCH	12
HNRNPA2B1	12
F2R	12
JMJD1C	12
PCNX4	12
ARNTL	12
RBM5	12
SPRY2	12
SECISBP2L	12
MAT2A	12
NCOA1	12
AKT3	12
RFTN1	12
RAB9A	12
SP3	12
RNF10	12
CEP350	12
PDP1	12
DENND3	12
ARHGAP9	12
GALNT1	12
TRIM28	12
DMXL1	12
RHOQ	12
RUFY3	12
HUWE1	12
KMT2C	12
COPB1	12
USP34	12
STIM1	12
ACADVL	12
GAK	12
OXSR1	12
MAP4	12
HECTD1	12
GATAD2B	12
C15orf39	12
FOXN3	12
PPM1B	12
PIK3AP1	12
LYN	12
HNRNPA3	12
TMEM165	12
PTK2B	12
SPTAN1	12
VAV3	12
ATP2B4	12
PHF12	12
CABLES1	12
TNFSF13B	13
NCR2	13
ENPP1	13
VWA5A	13
TGM2	13
KRT81	13
CD300LF	13
MPG	13
RHOC	13
BST2	13
NCF4	13
NUDT14	13
KLRF2	13
DOK7	13
CD74	13
ZFP36L1	13
TSPAN4	13
ANP32E	13
SELENOS	13
TMIGD2	13
GPR68	13
HNRNPH1	14
FTH1	14
PTMA	14
ZFP36L2	14
JUND	14
H3F3B	14
TOB1	14
EGR1	14
TRA2A	14
DDIT4	14
CITED2	14
IER2	14
BUD31	14
BATF	14
SBDS	14
SOCS1	14
RPL21	14
WBP11	14
YWHAE	14
CH25H	14
FBLN7	14
GSTM1	14
PPP1R2	14
TBRG1	14
EIF5B	14
C12orf65	14
RPLP2	15
MT-ND2	15
RPL30	15
RPL37A	15
RPL27	15
RPS24	15
UBA52	15
RPL13A	15
RPS11	15
RPS21	15
RPL39	15
RPL23	15
RPL18	15
RPS6	15
RPS3	15
RPL24	15
RPL38	15
RPS13	15
RPS20	15
RPL11	15
RPL8	15
RPL35A	15
RPL19	15
COX7C	15
RPL10A	15
RPS8	15
COX4I1	15
HINT1	15
RPS12	15
RPLP1	15
MT-ND1	15
RPS23	15
RPL26	15
RPL12	15
RPS9	15
TOMM7	15
NDUFS5	15
UXT	15
RPL10	15
RPS16	15
RPS2	15
RPLP0	15
EEF1B2	15
RPL15	15
SLC25A6	15
RPL5	15
RPS17	15
RPL13	15
RPS27A	15
EEF1D	15
RPL29	15
NPM1	15
BTF3	15
EIF3H	15
HNRNPA1	15
THEMIS	16
GTSF1	16
ITM2B	16
ZBTB25	16
RBL2	16
LRRN3	16
PRKCA	16
TARDBP	16
STAT1	16
PLCD1	16
YPEL2	16
SNX27	16
PRUNE1	16
HMG20A	16
DDHD2	16
LYRM1	16
PTPN11	16
VMA21	16
PDK3	16
CLNS1A	16
EDEM2	16
EXT2	16
TNRC6A	16
MOV10	16
SPPL2B	16
OCIAD1	16
PITRM1	16
HIF1AN	16
HTATSF1	16
RBMX	16
CCNC	16
C1GALT1	16
EPHX2	16
FHIT	16
NQO2	16
FUBP1	16
UBE2D2	16
ATXN10	16
TOP1MT	16
TMOD3	16
POGLUT2	16
THOC2	16
HIBADH	16
CCNY	16
LRRC28	16
KIAA0556	16
IARS2	16
REEP3	16
SCAF11	16
SBNO1	16
STK11	16
PIGO	16
SHMT2	16
ANXA1	17
IL10RA	17
HLA-C	17
LGALS1	17
A2M	17
S100A10	17
KLRG1	17
CAPN2	17
ANXA2	17
GLRX	17
PTGER2	17
OPTN	17
STK4	17
NHSL2	17
AK5	17
LTBP4	17
IFIT3	17
UTS2	17
HLA-G	17
LMO4	17
MAPK13	17
MYH9	17
TLE4	17
GRK5	17
CDC42EP3	17
IQSEC1	17
PLAAT3	17
GIMAP7	18
RIPOR2	18
FCMR	18
FYB1	18
GIMAP4	18
CNN2	18
TXNIP	18
BTN3A2	18
GPSM3	18
LCK	18
TBC1D10C	18
CLEC2D	18
ARHGAP25	18
GTF3A	18
PPP1R18	18
NOSIP	18
MCRS1	18
DECR1	18
PSMB8	18
SHISA5	18
TRAF3IP3	18
DENND2D	18
XAF1	18
ORMDL1	18
HCLS1	18
PLAAT4	18
IK	18
CASP1	18
TRAPPC4	18
NMI	18
ACP1	18
RASSF3	18
AIP	18
FLAD1	18
NAP1L4	18
RNF34	18
CD47	18
DENND1C	18
IL24	18
IDH2	18
POLR3GL	18
TES	18
SP110	18
NPRL2	18
SS18L2	18
VDAC3	18
DHRS1	18
TLE5	18
SLFN5	18
DSTN	18
MED11	18
TRPV2	18
TRIM21	18
RSU1	18
FCGRT	18
CAPZB	18
ING4	18
NUBP2	18
MAD1L1	18
APEH	18
KLF2	18
PCED1B	18
SH2D3C	18
ICAM2	18
MRPL34	18
SCAMP2	18
ANXA2R	18
GIMAP1	18
FOXP1	18
TNFAIP8L2	18
ARID5B	18
IRF3	18
STX10	18
GBP1	18
ARHGAP1	18
OAS2	18
CYB561D1	18
WASHC3	18
ARRB2	18
MX1	18
CRYZL1	18
TC2N	18
EVI2B	18
PLEKHJ1	18
PBDC1	18
NAAA	18
NSG1	18
POP7	18
PSMA5	18
MEAF6	18
SLC9A9	18
SCN1B	19
HSPB1	19
MED12L	19
BANK1	19
MEF2A	19
RASD1	19
SHD	19
BCL11A	19
PCBP3	19
SOX4	19
PFKFB2	19
HPN	19
DPPA4	19
CPXM1	19
CYP26A1	19
DEPTOR	19
MYO1B	19
TPM2	19
LRRFIP2	19
PAGE4	19
TTN	19
CAP2	19
SOST	19
ASIC2	19
NDRG4	19
SCD5	19
ABCG2	19
ADM	19
CCDC141	19
CPA6	19
CLCF1	19
CD59	19
ATM	20
UTRN	20
DDX17	20
N4BP2L2	20
ATF7IP	20
ELP2	20
RABEP1	20
FAM160B2	20
TAOK1	20
ZNF800	20
SETX	20
NR2C2	20
KIAA0232	20
IREB2	20
AREL1	20
SAMD8	20
PIK3CA	20
IWS1	20
POLR2B	20
TAF7	20
TBC1D2B	20
ITSN2	20
ZNF136	20
BRD8	20
DOCK8	20
STX16	20
ICE1	20
SETD5	20
TTC3	20
VPS13B	20
SUGP2	20
IST1	20
FOXO1	20
PARP6	20
KCMF1	20
RAD21	20
SCAPER	20
PCNX1	20
SETD2	20
NF1	20
DYRK1A	20
KDM4B	20
PSPC1	20
TGFBR2	20
MARK3	20
SEC24B	20
NCBP3	20
CCDC91	20
TOP2B	20
N4BP2	20
GBA2	20
BICD1	20
EFCAB13	20
ZNF644	20
ARID1A	20
RYK	20
ARFGEF1	20
VPS13C	20
ELMO1	20
PDS5A	20
PIKFYVE	20
PCM1	20
CD99	21
HCST	21
PTPRC	21
BIN1	21
CARD16	21
APOBEC3C	21
LY6E	21
PRKCB	21
NCBP2AS2	21
SCNM1	21
EAPP	21
THRAP3	21
ARL5A	21
UPF3B	21
RPS19BP1	21
SFT2D1	21
ZNF706	21
ZBTB8OS	21
BUD23	21
SNAPIN	21
NUDC	21
BUB3	21
DUSP12	21
FRG1	21
IL21R	21
TNFRSF1A	21
ZCCHC17	21
ASB8	21
DNMT1	21
TMEM208	21
PCGF1	21
TMEM126B	21
CYC1	21
CXCR3	21
IFT20	21
PTER	21
THOC6	21
CTBP1	21
PYCARD	21
SMIM29	21
MRPL21	21
APOL2	21
TBCC	21
SYF2	21
SNW1	21
MSMO1	21
PLGRKT	21
ZNF880	21
IL18BP	21
HS3ST3B1	21
CHI3L2	21
ADRM1	21
ACYP2	21
PFDN2	21
GZMK	21
RRAS2	21
IMMP1L	21
NSRP1	21
ZNF683	21
HENMT1	21
C9orf85	21
PAK1IP1	21
RSL24D1	21
MBD4	21
PHB	21
C18orf21	21
DDX46	21
PDE6D	21
YIPF1	21
RPL4	22
RPL3	22
EIF3L	22
RPSA	22
RPS4X	22
EEF1A1	22
RACK1	22
RPS5	22
NACA	22
RPL7A	22
FBL	22
EIF3E	22
SELPLG	23
ITGB2	23
ISG20	23
LITAF	23
CTSW	23
PXN	23
PIP4K2A	23
PPP2R5C	23
SAMD3	23
ARL4C	23
CD247	23
SH3BP2	23
PLAC8	23
CD300A	23
CYBA	23
CA5B	23
HLA-F	23
IL18RAP	23
SH2D2A	23
DOK2	23
CD226	23
CASP8	23
RNF166	23
PAXX	23
APOBEC3G	23
LYAR	23
SP140	23
PLEKHA1	23
BTN3A1	23
LBH	23
CYTH1	23
BIN2	23
ZAP70	23
FLNA	23
ADAM8	23
SAR1A	23
SYNE2	23
GZMM	23
MTSS1	23
APBA2	23
FCRL3	23
AGTRAP	23
TGFBR3	23
RAP1GAP2	23
ITGAL	23
UPP1	23
PLEKHG3	23
PPM1L	23
PRR5L	23
LAX1	23
DGKD	23
MYBL1	23
PARP15	23
RAB5IF	23
RAB29	23
C12orf75	23
CD8A	23
FBXO44	23
ARPC5L	23
SH2D1A	23
SIRT2	23
ITGAM	23
MYO1F	23
ZBP1	23
PITPNC1	23
AC124319.1	23
HDDC2	23
PPP3CC	23
C1orf174	23
COMMD5	23
CAPZA1	23
IKZF3	23
JAKMIP1	23
MAD2L2	23
RAB11FIP4	23
ARHGAP26	23
CAMK4	24
UBASH3A	24
NUCB2	24
COTL1	24
NDUFB5	24
TRMT13	24
USP20	24
RBM17	24
IL17RA	24
RTKN2	24
TCF7	24
JAK3	24
PPA1	24
NELFCD	24
TRIM65	24
GCSAM	24
SRM	24
XRN2	24
NOP14	24
SLC30A6	24
CERS2	24
VARS	24
VPS25	24
ANP32A	24
SSU72	24
CRLF3	24
RPIA	24
BCL2L13	24
TRMT1	24
TMEM42	24
IKBKE	24
MRI1	24
NOA1	24
SDHA	24
VPS35L	24
SLC39A13	24
ARHGEF6	24
CBFB	24
BCCIP	24
EPRS	24
XPO7	24
COG4	24
HSPA1B	25
GADD45B	25
CD55	25
SYTL3	25
EIF1	25
PMAIP1	25
CKS2	25
HSPH1	25
BTG1	25
HSPA1A	25
SLC38A2	25
DNAJB1	25
SRSF7	25
EIF5	25
GRASP	25
ZC3H12A	25
SERTAD1	25
IER5	25
TUBB4B	25
NEU1	25
ANKRD37	25
HSPE1	25
DNAJB4	25
MXD1	25
GPCPD1	25
CCNH	25
INSIG1	25
DNAJB6	25
AMD1	25
CHORDC1	25
H2AFX	25
IQCN	25
SYAP1	25
JMJD6	25
HSPA4	25
BAZ1A	25
ASTL	25
DUSP5	25
PTGDR	26
NCAM1	26
GTF3C1	26
MPHOSPH9	26
GALNT11	26
GPR65	26
SIGLEC7	26
TGFBR1	26
STK17A	26
TBXAS1	26
GPR18	26
PSTPIP1	26
GBP2	26
UBE2F	26
DERL1	26
CLIP4	26
GRAMD4	26
TXK	26
COLQ	26
RHOBTB3	26
TSPOAP1	26
MAPRE2	26
SCLT1	26
ABHD2	26
NCR1	26
ITCH	26
PTPN2	26
FHL3	26
PIK3C2A	26
IL18	26
CRELD2	26
RABGAP1L	26
SNX3	26
NARF	26
DNM2	26
DNAJC1	26
GATAD2A	26
ADGRG3	26
CDK17	26
ZDHHC3	26
USP8	26
ATG101	26
KLRC1	27
SUOX	27
TOR1A	27
PCYOX1	27
RPA1	27
AEBP2	27
STARD3NL	27
JKAMP	27
CD164	27
HNRNPK	27
SNX14	27
PSAP	27
ECHS1	27
FYTTD1	27
POLR2C	27
REEP5	27
ATP6AP2	27
SELENOT	27
COMMD10	27
GPR82	27
EIPR1	27
AAGAB	27
CLPTM1	27
TMEM30A	27
GRN	27
SLC39A9	27
SZRD1	27
ACADM	27
TSPAN31	27
TBK1	27
B3GNT2	27
TMEM41B	27
COMMD3	27
PRKAB1	27
STAU2	27
GNLY	28
PRF1	28
NKG7	28
CST7	28
ITGAX	28
KLRD1	28
PYHIN1	28
GZMA	28
AOAH	28
FGR	28
B4GALT1	28
ZEB2	28
CLIC3	28
CLEC2B	28
HOPX	28
SLA2	28
GNG2	28
CCL5	28
SPON2	28
IFI16	28
GSAP	28
NPC1	28
CTSC	28
TNFRSF1B	28
CCL4	28
GZMB	28
ADGRG1	28
FGFBP2	28
GZMH	28
CCL3	28
KLRF1	28
FCGR3A	28
S1PR5	28
CX3CR1	28
KIR2DL3	28
CCL4L2	28
KIR2DL1	28
PRSS23	28
KIR3DL1	28
FCRL6	28
IFNG	28
PLEK	28
SLAMF7	28
RASSF4	28
MYOM2	28
AKR1C3	28
OSBPL5	28
DTHD1	28
ABI3	28
SYNE1	28
HAVCR2	28
GFOD1	28
C1orf21	28
LGR6	28
NME8	28
KIR3DX1	28
CEP78	28
DAB2	28
TBX21	28
CCL3L1	28
GPR141	28
LAIR2	28
ADRB2	28
CD160	28
CMKLR1	28
EFHD2	28
GK5	28
THEMIS2	28
ENC1	28
KIR3DL2	28
PDGFD	28
GNPTAB	28
SLC15A4	28
CXCR2	28
KIR2DL4	28
CD244	28
SYNGR1	28
ITPRIP	28
LPCAT1	28
KRT72	28
RUNX3	28
CHST2	28
FASLG	28
AKNA	28
CMC1	28
MAPK1	28
MVD	28
TIGIT	28
MYRF	28
SPIRE2	28
NMUR1	28
MLC1	28
FBXO6	28
PATL2	28
HSH2D	28
BPGM	28
MRPL10	28
GNGT2	28
NFATC2	28
SUPV3L1	28
TPST2	28
NEDD9	28
FAM49B	28
SIPA1	28
MATK	28
VNN2	28
EOMES	28
FAM49A	28
RGS3	28
HLA-DPB1	28
ATP5F1E	29
UQCR11	29
ELOB	29
PSMB10	29
ATP5ME	29
NDUFA3	29
POLR2L	29
UQCRQ	29
ATP5MG	29
ATP5MF	29
COX17	29
UQCR10	29
TMEM258	29
ROMO1	29
DRAP1	29
NDUFS6	29
EIF5A	29
COPS9	29
KRTCAP2	29
TMEM107	29
NDUFB1	29
SLIRP	29
C4orf3	29
ANAPC11	29
NAA38	29
LSM7	29
ARL16	29
POLR2F	29
C6orf62	29
PLEKHF1	29
CCDC174	29
HNRNPL	29
PET100	29
NDUFA13	29
CKLF	29
LRPAP1	29
ARPC1B	29
LARP7	29
PSMA2	29
DAZAP2	29
ARF6	29
CBX6	29
SMIM27	29
WBP4	29
CWF19L2	29
ELOC	29
DMAC1	29
SEM1	29
C12orf57	29
VTA1	29
ETNK1	29
STRN3	29
FCF1	29
BROX	29
LSM3	29
DDX18	29
STK17B	29
LSM5	29
BAD	29
TMEM128	29
DPM3	29
MESD	29
SPCS3	29
RAB1B	29
SLC25A45	29
TIMM13	29
PFDN4	29
LCP2	29
MIF	29
C4orf48	29
SNRPG	29
PCNP	29
POMC	29
ANAPC1	29
BRIX1	29
ACTG1	30
RAB11A	30
HDAC1	30
TUBB	30
HADHA	30
IAH1	30
ATP5F1B	30
UNC13D	30
CAPN1	30
SEC13	30
CCT8	30
PSD4	30
CS	30
FLII	30
PSMD2	30
RPN1	30
NAPRT	30
CMTM3	30
CCNG1	30
TPD52L2	30
DALRD3	30
NRF1	30
GDI2	30
PSMB7	30
SLC25A1	30
NDRG3	30
DCTN2	30
ANO6	30
EIF2D	30
CPSF1	30
VCP	30
RHOA	30
GPI	30
NRBP1	30
UQCRC2	30
NELFE	30
AKR1B1	30
VPS28	30
PSMA1	30
CMPK1	30
THAP11	30
CHCHD3	30
ITGB7	30
CELF1	30
NOLC1	30
CD52	31
MT-ATP8	31
MYL6	31
MT-ND3	31
DBI	31
SRP14	31
COX7B	31
COX8A	31
BANF1	31
SEC61G	31
NDUFB2	31
OCIAD2	31
SELENOW	31
PSME2	31
NDUFA12	31
NDUFA2	31
COPE	31
ARPC4	31
RPS27L	31
ATP5PF	31
SEC61B	31
PSMB3	31
CIAO2B	31
METTL26	31
FKBP2	31
GNG5	31
WDR83OS	31
TBCB	31
SEC62	31
DAD1	31
MYDGF	31
HINT2	31
PSMB6	31
ATP6V0E1	31
ATP5MC1	31
ATP6V1G1	31
EIF2S3	31
LAGE3	31
PRDX5	31
DNAJC8	31
IFI27L2	31
PKM	31
PRMT1	31
ANAPC16	31
ATP6V1F	31
TAPBP	31
B9D2	31
AP2S1	31
PHPT1	31
SF3B4	31
ASNA1	31
[truncated: 2,411 more rows]

## Sheet: DE_all_annotated_clusters
	p_val	avg_logFC	pct.1	pct.2	p_val_adj	cluster	gene
CD3D	1.32028219258132e-100	1.82129724243862	0.871	0.079	1.64084670894006e-96	B_ILC1	CD3D
LEF1	9.54786725189445e-85	1.47029226407931	0.712	0.064	1.18660894206544e-80	B_ILC1	LEF1
CD3E	2.02933021142316e-68	1.4995443071286	0.863	0.231	2.52205158675671e-64	B_ILC1	CD3E
MAL	4.46547612927238e-62	1.82734388940424	0.518	0.027	5.54969373345971e-58	B_ILC1	MAL
CD27	1.81194289239611e-51	0.928434752827791	0.511	0.042	2.25188262666989e-47	B_ILC1	CD27
FYB1	3.68995867904745e-51	1.06516188031445	0.827	0.29	4.58588064632017e-47	B_ILC1	FYB1
DGKA	2.86773109911562e-50	1.58434122759235	0.885	0.376	3.56401620998089e-46	B_ILC1	DGKA
LDHB	9.99007880251199e-46	1.31685083747969	0.878	0.516	1.24156699357619e-41	B_ILC1	LDHB
RPL13A	6.60684864615803e-45	0.763035322964277	1	0.935	8.2109914974452e-41	B_ILC1	RPL13A
CHMP7	4.52201213601364e-42	1.1470498070846	0.576	0.133	5.61995668263775e-38	B_ILC1	CHMP7
RPS6	9.71571293997532e-39	0.644301588515374	1	0.965	1.20746880418013e-34	B_ILC1	RPS6
LCK	7.78079659261047e-38	1.15220138278669	0.791	0.363	9.6699740052963e-34	B_ILC1	LCK
ACTN1	2.66982940488924e-37	0.851771385593475	0.338	0.021	3.31806398439634e-33	B_ILC1	ACTN1
GIMAP7	5.02386089031714e-37	1.08629777221985	0.82	0.299	6.24365431448614e-33	B_ILC1	GIMAP7
NOSIP	6.43241056163326e-36	1.21361222132558	0.712	0.235	7.99419984599782e-32	B_ILC1	NOSIP
RPS2	8.08702912224509e-36	0.615588083442295	0.971	0.684	1.00505597931262e-31	B_ILC1	RPS2
FCMR	1.88994202836443e-34	0.981488137784765	0.698	0.236	2.34881995285131e-30	B_ILC1	FCMR
LDLRAP1	3.39351880548519e-34	0.953483437791512	0.446	0.071	4.21746517145699e-30	B_ILC1	LDLRAP1
TCF7	3.24241574452529e-32	0.877690183749988	0.82	0.441	4.02967428729603e-28	B_ILC1	TCF7
GIMAP4	4.49158698849875e-32	1.26704441627129	0.597	0.165	5.58214430930625e-28	B_ILC1	GIMAP4
RIPOR2	2.32882292792772e-31	0.732573821600631	0.763	0.286	2.89426113482857e-27	B_ILC1	RIPOR2
RPS3	3.9217134319546e-31	0.576542363109161	0.978	0.945	4.87390545323318e-27	B_ILC1	RPS3
TMSB10	4.41250727135338e-31	0.702659645504839	1	0.842	5.48386403683798e-27	B_ILC1	TMSB10
CD3G	3.02419123986738e-30	0.967411716148458	0.345	0.034	3.75846487290718e-26	B_ILC1	CD3G
CAMK4	9.48742488618581e-29	1.393320770566	0.604	0.163	1.17909716485517e-24	B_ILC1	CAMK4
CCR7	9.69698331596983e-29	1.10206979927246	0.583	0.16	1.20514108650873e-24	B_ILC1	CCR7
TXNIP	1.02952623369907e-28	0.726526406639384	0.971	0.661	1.27949520324121e-24	B_ILC1	TXNIP
LBH	1.58956412253614e-28	0.926448212194919	0.475	0.109	1.97551029148791e-24	B_ILC1	LBH
RPL5	2.28243060116989e-28	0.637102888591671	0.986	0.919	2.83660475113394e-24	B_ILC1	RPL5
RPL30	2.34215188221677e-28	0.543632425764462	1	0.889	2.910826359219e-24	B_ILC1	RPL30
RPL11	4.05716841985153e-27	0.627294412889043	0.993	0.941	5.04224891219148e-23	B_ILC1	RPL11
CLEC2D	4.54459170165734e-27	1.10648452722474	0.712	0.334	5.64801856681974e-23	B_ILC1	CLEC2D
GRAP2	9.61605308671754e-27	0.565297078181807	0.353	0.045	1.19508307761726e-22	B_ILC1	GRAP2
CD6	4.70976551141653e-26	0.536808473797628	0.367	0.052	5.85329657758847e-22	B_ILC1	CD6
ARHGEF1	5.94277923626458e-26	0.66538429375681	0.719	0.364	7.38568603482962e-22	B_ILC1	ARHGEF1
RPS13	1.36775016281314e-25	0.578507725803986	1	0.928	1.69983990234417e-21	B_ILC1	RPS13
SERINC5	3.46588968423651e-25	1.0903372864833	0.489	0.126	4.30740769956914e-21	B_ILC1	SERINC5
RPS18	8.70654656248211e-25	0.588821799901021	1	0.963	1.08204960678528e-20	B_ILC1	RPS18
RPL32	1.75500712687873e-24	0.506057936480211	0.978	0.75	2.18112285728489e-20	B_ILC1	RPL32
RPL19	4.70233314133834e-24	0.521722279481697	0.993	0.927	5.84405962805529e-20	B_ILC1	RPL19
CD5	1.85177688788168e-23	0.608618665687322	0.288	0.031	2.30138831625936e-19	B_ILC1	CD5
RTKN2	2.32482555477072e-23	0.951723546397592	0.381	0.083	2.88929319946905e-19	B_ILC1	RTKN2
FAM102A	3.0812790495352e-23	0.536729966473515	0.504	0.137	3.82941360276234e-19	B_ILC1	FAM102A
CNN2	1.10910059451605e-22	0.827772875327957	0.525	0.184	1.37839021886454e-18	B_ILC1	CNN2
RPL18	1.66124735078367e-22	0.521541954221434	0.978	0.893	2.06459820755395e-18	B_ILC1	RPL18
TRAF3IP3	2.72291613199973e-22	0.796487799065836	0.77	0.417	3.38404016884926e-18	B_ILC1	TRAF3IP3
CORO1A	4.42255854926738e-22	0.748979063711065	0.885	0.644	5.4963557650295e-18	B_ILC1	CORO1A
RPL18A	6.07960025640528e-22	0.371018313510295	0.928	0.58	7.55572719866048e-18	B_ILC1	RPL18A
CDC25B	4.52695010776593e-21	0.906804771576286	0.432	0.109	5.6260935939315e-17	B_ILC1	CDC25B
RPL3	7.11559891066706e-21	0.490261802886004	0.986	0.953	8.84326632617702e-17	B_ILC1	RPL3
RPL31	1.20239512878504e-20	0.509153789930377	0.993	0.924	1.49433666605405e-16	B_ILC1	RPL31
RPS12	1.82896859476679e-20	0.489518940576071	0.993	0.902	2.27304216957616e-16	B_ILC1	RPS12
TLE5	2.70064591984759e-20	0.440590495677383	0.489	0.16	3.35636274918658e-16	B_ILC1	TLE5
RASGRP2	2.941763943089e-20	0.590682798720491	0.496	0.152	3.65602422847101e-16	B_ILC1	RASGRP2
RPL13	1.11410819311135e-19	0.347826539275624	0.978	0.82	1.38461366239879e-15	B_ILC1	RPL13
SUSD3	3.40598138490809e-19	0.864390266070671	0.36	0.086	4.23295366516377e-15	B_ILC1	SUSD3
AC004086.1	5.63775383823545e-19	0.451912279751396	0.906	0.665	7.00660047015902e-15	B_ILC1	AC004086.1
TMC8	6.22634940867319e-19	0.847502460343899	0.799	0.539	7.73810704509904e-15	B_ILC1	TMC8
RCAN3	7.39921560987625e-19	0.795342645211011	0.482	0.165	9.1957451599542e-15	B_ILC1	RCAN3
EVL	1.08728970748677e-18	0.616738418727032	0.763	0.432	1.35128364846455e-14	B_ILC1	EVL
TBC1D10C	4.86411828866531e-18	0.637019339300201	0.705	0.359	6.04512620915325e-14	B_ILC1	TBC1D10C
RPS5	7.20760959539055e-18	0.510628513926928	0.971	0.804	8.95761720515137e-14	B_ILC1	RPS5
GSTK1	8.15984171756514e-18	0.877203325151851	0.691	0.458	1.014105128659e-13	B_ILC1	GSTK1
IL24	1.27131638555992e-17	0.752894011111844	0.309	0.075	1.57999200397387e-13	B_ILC1	IL24
KCNA3	1.99378114265059e-17	0.828404883380888	0.317	0.075	2.47787120408615e-13	B_ILC1	KCNA3
RPS16	2.1736728873188e-17	0.500757959663105	0.971	0.9	2.70144066435981e-13	B_ILC1	RPS16
NUCB2	3.91893703878474e-17	1.06242234677377	0.518	0.191	4.87045495180168e-13	B_ILC1	NUCB2
RASGRP1	9.70829279469239e-17	0.507970037452161	0.281	0.059	1.20654662852437e-12	B_ILC1	RASGRP1
ZNF101	9.90248951984428e-17	1.13407687913471	0.331	0.079	1.23068139752625e-12	B_ILC1	ZNF101
AC119396.1	1.16969791178372e-16	0.415244571336544	0.23	0.03	1.45370056476481e-12	B_ILC1	AC119396.1
TRABD2A	1.61215039237101e-16	0.707340611391595	0.223	0.029	2.00358050763869e-12	B_ILC1	TRABD2A
RPS8	2.20569206151195e-16	0.493250460117895	0.957	0.756	2.74123409404705e-12	B_ILC1	RPS8
RPL10A	2.41510264833646e-16	0.498174475701937	0.935	0.808	3.00148957135255e-12	B_ILC1	RPL10A
RHOH	5.31756311704305e-16	0.856269678205458	0.662	0.322	6.6086674418611e-12	B_ILC1	RHOH
SH2D1A	7.20256608796439e-16	0.701913688462784	0.302	0.069	8.95134913412214e-12	B_ILC1	SH2D1A
AC004151.1	7.81796664073894e-16	0.450994479419099	0.691	0.375	9.71616894111036e-12	B_ILC1	AC004151.1
STMN3	1.04307173400529e-15	0.316844629833782	0.252	0.042	1.29632955102177e-11	B_ILC1	STMN3
IL32	1.53117799994125e-15	0.102033634188516	0.755	0.429	1.90294801832699e-11	B_ILC1	IL32
MYC	1.61455402604e-15	0.591759613716608	0.424	0.131	2.00656774356252e-11	B_ILC1	MYC
SNHG32	1.61597288728845e-15	0.707572970191007	0.604	0.361	2.00833110432208e-11	B_ILC1	SNHG32
AIF1	2.17587564059862e-15	0.582064316483686	0.158	0.012	2.70417824613596e-11	B_ILC1	AIF1
CD4	2.53498350688102e-15	1.43364576163493	0.209	0.027	3.15047750235173e-11	B_ILC1	CD4
OGT	2.84381470792174e-15	0.569060394614348	0.748	0.485	3.53429291900514e-11	B_ILC1	OGT
CMTM7	3.96452048696418e-15	0.731576808829745	0.374	0.115	4.92710606119909e-11	B_ILC1	CMTM7
RPLP0	5.87865356202016e-15	0.436911089782137	0.964	0.881	7.30599064687865e-11	B_ILC1	RPLP0
RASA3	8.32065426394692e-15	0.484475232175958	0.353	0.104	1.03409091192332e-10	B_ILC1	RASA3
STK38	9.89140250710639e-15	0.685192386282021	0.396	0.141	1.22930350358318e-10	B_ILC1	STK38
ISG20	1.03956928136907e-14	0.755512316065366	0.576	0.255	1.29197670288549e-10	B_ILC1	ISG20
BTN3A2	1.07482881210183e-14	0.9355634163111	0.612	0.316	1.33579724768016e-10	B_ILC1	BTN3A2
SELPLG	1.1769875663058e-14	0.591842708081621	0.612	0.289	1.46276014740485e-10	B_ILC1	SELPLG
RPL4	1.54228381516164e-14	0.383731312103891	0.957	0.831	1.91675032548289e-10	B_ILC1	RPL4
ITGA6	1.68645713931866e-14	1.05485443714012	0.331	0.093	2.09592893274523e-10	B_ILC1	ITGA6
ID3	2.8718347551913e-14	0.47542845928029	0.194	0.025	3.56911623375175e-10	B_ILC1	ID3
SIT1	6.61996132518361e-14	0.73321352967279	0.216	0.033	8.22728793493819e-10	B_ILC1	SIT1
VIPR1	8.40076015383793e-14	0.257401171512246	0.122	0.006	1.04404647191898e-09	B_ILC1	VIPR1
RPS4Y1	8.94746286643113e-14	0.839732753469585	0.367	0.226	1.11199068504006e-09	B_ILC1	RPS4Y1
BCL11B	1.21937447965144e-13	0.239115394210952	0.173	0.026	1.51543860331081e-09	B_ILC1	BCL11B
RPL26	1.53216266622146e-13	0.380669627979599	0.964	0.803	1.90417176158003e-09	B_ILC1	RPL26
MT-ND5	1.58182736799443e-13	0.346773202001118	1	0.99	1.96589505294347e-09	B_ILC1	MT-ND5
SMC4	3.01594084273421e-13	0.972744059763866	0.381	0.221	3.74821127935008e-09	B_ILC1	SMC4
SELL	3.34024189175184e-13	0.592326354012371	0.633	0.312	4.15125262306918e-09	B_ILC1	SELL
STMN1	3.71742787425528e-13	0.847851398169662	0.331	0.133	4.62001936212447e-09	B_ILC1	STMN1
EMP3	6.06100186811135e-13	0.205145885642077	0.691	0.386	7.53261312168878e-09	B_ILC1	EMP3
NLRC5	6.26898196015291e-13	0.473914328255296	0.432	0.165	7.79109078007804e-09	B_ILC1	NLRC5
ARMH1	6.66076143318796e-13	0.383916542166365	0.151	0.015	8.27799430916599e-09	B_ILC1	ARMH1
LUC7L3	8.00205068996802e-13	0.445779313079399	0.583	0.307	9.94494859749225e-09	B_ILC1	LUC7L3
GTF3A	8.7749563977254e-13	0.714918425603404	0.633	0.36	1.09055158110931e-08	B_ILC1	GTF3A
RPS23	1.07606556885903e-12	0.319706287431091	0.906	0.698	1.33733428897801e-08	B_ILC1	RPS23
RPL29	1.2125646737578e-12	0.417952223342416	0.748	0.56	1.5069753765462e-08	B_ILC1	RPL29
ADD3	1.46082241864755e-12	0.615061281975074	0.518	0.23	1.81551010189517e-08	B_ILC1	ADD3
ITK	1.77416413453077e-12	0.628530974613417	0.59	0.284	2.20493118639484e-08	B_ILC1	ITK
MCUB	1.77897493332433e-12	0.653692356906148	0.41	0.167	2.21091004713548e-08	B_ILC1	MCUB
RPL23A	2.03520876888447e-12	0.388752639362753	0.784	0.514	2.52935745796962e-08	B_ILC1	RPL23A
LIMD2	2.87423115792656e-12	0.385895804264926	0.626	0.321	3.57209448307112e-08	B_ILC1	LIMD2
RPLP2	3.07959865531357e-12	0.369988162092649	1	0.953	3.8273252088237e-08	B_ILC1	RPLP2
SFI1	3.40170820435067e-12	0.824609632451236	0.496	0.221	4.22764295636701e-08	B_ILC1	SFI1
BIN1	3.6056408426871e-12	0.523070538865371	0.396	0.139	4.48109043929153e-08	B_ILC1	BIN1
RPS27A	3.77380301494226e-12	0.299838389342433	1	0.919	4.69008238697024e-08	B_ILC1	RPS27A
NPM1	4.09278857532824e-12	0.425308302243278	0.813	0.591	5.08651764141794e-08	B_ILC1	NPM1
2009-09-01	5.18692985728774e-12	0.595182907876494	0.755	0.523	6.4463164266372e-08	B_ILC1	2009-09-01
EEF1A1	6.09882762581922e-12	0.232166917776237	0.978	0.857	7.57962297336813e-08	B_ILC1	EEF1A1
APBB1IP	6.75873716736141e-12	0.539849693910867	0.496	0.252	8.39975855159676e-08	B_ILC1	APBB1IP
LINS1	9.83840064267555e-12	1.25500387009202	0.266	0.074	1.22271643187172e-07	B_ILC1	LINS1
CRLF3	1.33514132132261e-11	0.969671504391506	0.446	0.195	1.65931363413974e-07	B_ILC1	CRLF3
ST6GAL1	1.40371660670617e-11	0.458695651691734	0.295	0.092	1.74453899881443e-07	B_ILC1	ST6GAL1
SAMHD1	1.44191306674444e-11	0.525127699510642	0.417	0.177	1.79200955934999e-07	B_ILC1	SAMHD1
CD8B	1.60529904962164e-11	0.548434716724299	0.129	0.012	1.99506565886977e-07	B_ILC1	CD8B
GABBR1	1.85459007076529e-11	0.427433571526998	0.137	0.015	2.3048845399471e-07	B_ILC1	GABBR1
CDC42SE1	1.89163200606074e-11	0.504331175295004	0.525	0.39	2.35092025713229e-07	B_ILC1	CDC42SE1
PITPNC1	1.97772326999983e-11	0.348776106817118	0.201	0.059	2.45791447995579e-07	B_ILC1	PITPNC1
GCNT4	2.15258399395321e-11	0.21120450822863	0.115	0.009	2.67523138768505e-07	B_ILC1	GCNT4
PLXDC1	3.69184669486093e-11	0.287816336454453	0.122	0.013	4.58822707237316e-07	B_ILC1	PLXDC1
CCM2	3.91826005713632e-11	0.632136309033881	0.381	0.148	4.86961359900902e-07	B_ILC1	CCM2
OXNAD1	4.61096302393081e-11	0.452198933664594	0.424	0.188	5.73050484614122e-07	B_ILC1	OXNAD1
RPS14	4.79427114148934e-11	0.290443921388792	1	0.959	5.95832017464295e-07	B_ILC1	RPS14
TNFSF8	5.9348476391104e-11	0.886414176904684	0.237	0.055	7.3758286458864e-07	B_ILC1	TNFSF8
ARHGDIB	7.10290046394962e-11	0.395211736372265	0.971	0.905	8.82748469659658e-07	B_ILC1	ARHGDIB
EIF3F	8.02685204582745e-11	0.233886855508614	0.288	0.126	9.97577172255436e-07	B_ILC1	EIF3F
GIMAP1	8.33484781912712e-11	0.339605156352666	0.317	0.108	1.03585488696112e-06	B_ILC1	GIMAP1
ANXA2R	9.92447782534826e-11	0.416242908794948	0.266	0.073	1.23341410413428e-06	B_ILC1	ANXA2R
RPS15	1.03953793267475e-10	0.207900976541499	0.957	0.744	1.29193774272818e-06	B_ILC1	RPS15
FOXP1	1.06386161162664e-10	0.352462974297916	0.432	0.206	1.32216721092959e-06	B_ILC1	FOXP1
RAC2	1.10741982119191e-10	0.502237062334753	0.82	0.621	1.3763013537773e-06	B_ILC1	RAC2
RPL27	1.2040809197706e-10	0.364715580807804	0.986	0.876	1.4964317670909e-06	B_ILC1	RPL27
PSMB8	1.22837371281959e-10	0.683748384247726	0.511	0.338	1.52662285029218e-06	B_ILC1	PSMB8
TMEM204	1.35946214231628e-10	0.50782067793902	0.223	0.058	1.68953955047068e-06	B_ILC1	TMEM204
NIN	1.38867748351958e-10	0.293881626360736	0.223	0.067	1.72584837651813e-06	B_ILC1	NIN
SEMA4D	3.0330546244574e-10	0.468198266454665	0.453	0.24	3.76948028727565e-06	B_ILC1	SEMA4D
CNTRL	3.16474169302886e-10	0.620744799876043	0.518	0.278	3.93314097609626e-06	B_ILC1	CNTRL
MYH9	3.23139499377761e-10	0.341390998090791	0.59	0.349	4.01597769826682e-06	B_ILC1	MYH9
CD28	3.27670774754692e-10	0.836678596245526	0.259	0.071	4.07229238865131e-06	B_ILC1	CD28
RESF1	3.85374731731485e-10	0.741192658952628	0.763	0.54	4.78943716595889e-06	B_ILC1	RESF1
RPL36	4.11395287041795e-10	0.238593135426267	0.993	0.894	5.11282062735542e-06	B_ILC1	RPL36
EPB41	4.95391042889367e-10	0.394447459964812	0.374	0.162	6.15671988102905e-06	B_ILC1	EPB41
RPL24	5.00245345903908e-10	0.143587753927292	0.921	0.691	6.21704915889376e-06	B_ILC1	RPL24
FCGRT	6.4898766300511e-10	0.987648324983727	0.173	0.033	8.06561867582751e-06	B_ILC1	FCGRT
COTL1	6.59673896384652e-10	0.601861629526854	0.424	0.213	8.19842718426846e-06	B_ILC1	COTL1
TRAT1	8.62396125513552e-10	0.579136095363765	0.324	0.113	1.07178590478824e-05	B_ILC1	TRAT1
TMSB4X	9.26654940537085e-10	0.196303119077993	1	0.979	1.15164676009949e-05	B_ILC1	TMSB4X
RACK1	1.07579588721926e-09	0.464108524796083	0.95	0.831	1.33699912863609e-05	B_ILC1	RACK1
DYRK2	1.18282012334794e-09	0.913506057880904	0.41	0.185	1.47000884929682e-05	B_ILC1	DYRK2
RPL27A	1.24802544005861e-09	0.25111814527962	0.835	0.589	1.55104601690485e-05	B_ILC1	RPL27A
RPL15	1.37248426316443e-09	0.406421377373197	0.95	0.83	1.70572344226075e-05	B_ILC1	RPL15
MFHAS1	1.3779893852993e-09	0.939192499288263	0.216	0.053	1.71256520804997e-05	B_ILC1	MFHAS1
2001-09-01	1.40896081473481e-09	0.535302268621504	0.64	0.418	1.75105650055243e-05	B_ILC1	2001-09-01
EIF3L	1.58047126683002e-09	0.456937451597144	0.597	0.427	1.96420969041635e-05	B_ILC1	EIF3L
SLFN5	1.86069673284433e-09	0.346515181272774	0.353	0.151	2.31247389957894e-05	B_ILC1	SLFN5
RPS7	1.91388241432482e-09	0.295862071592423	0.734	0.477	2.37857306452288e-05	B_ILC1	RPS7
RGS10	2.17700435932383e-09	0.63346650069017	0.331	0.163	2.70558101776765e-05	B_ILC1	RGS10
PCED1B	2.9804246756023e-09	0.421073280830282	0.23	0.066	3.70407178683854e-05	B_ILC1	PCED1B
NDUFC1	3.45693309160851e-09	0.148518611176184	0.324	0.131	4.29627644625106e-05	B_ILC1	NDUFC1
MYL12A	4.04836635469531e-09	0.412151577350656	0.856	0.793	5.03130970561534e-05	B_ILC1	MYL12A
MT-ND6	4.8753244185693e-09	0.331863968312673	1	0.966	6.05905318739793e-05	B_ILC1	MT-ND6
ENO2	5.62443424777113e-09	0.821215988320244	0.194	0.045	6.99004688312996e-05	B_ILC1	ENO2
SMCHD1	7.83770363509678e-09	0.331062633764017	0.417	0.202	9.74069807769827e-05	B_ILC1	SMCHD1
RPSA	1.03036462545407e-08	0.264698100410537	0.791	0.56	0.000128053715651432	B_ILC1	RPSA
IL16	1.10155603826378e-08	0.727103979164423	0.525	0.37	0.000136901384435423	B_ILC1	IL16
GPSM3	1.12312870120907e-08	0.41372178190306	0.647	0.44	0.000139582434986263	B_ILC1	GPSM3
IFITM1	1.72982992073519e-08	0.35397013880326	0.914	0.76	0.000214983262548969	B_ILC1	IFITM1
S1PR1	1.87180616621929e-08	0.652265036213228	0.403	0.18	0.000232628070337733	B_ILC1	S1PR1
RPL38	1.87921137749193e-08	0.247535198900327	0.964	0.816	0.000233548389994697	B_ILC1	RPL38
CTC1	2.1335210257788e-08	0.292469446007665	0.266	0.091	0.000265153993083789	B_ILC1	CTC1
AGER	2.61704755684091e-08	0.697940074454854	0.173	0.039	0.000325246670364188	B_ILC1	AGER
RPL7A	3.32890385868864e-08	0.297081591436661	0.892	0.747	0.000413716171557824	B_ILC1	RPL7A
EPHX2	3.43122718611074e-08	0.524960558856885	0.194	0.063	0.000426432914689843	B_ILC1	EPHX2
PFDN5	3.58438539512691e-08	0.401563232343364	0.863	0.783	0.000445467416906372	B_ILC1	PFDN5
EEF1D	4.06552652071196e-08	0.374998482270806	0.813	0.621	0.000505263635994082	B_ILC1	EEF1D
FAU	4.07152995646419e-08	0.148076509269086	1	0.883	0.000506009742989369	B_ILC1	FAU
WDR1	4.68581737081824e-08	0.478942638148507	0.475	0.334	0.000582353382845291	B_ILC1	WDR1
PPIA	5.13537485958742e-08	0.492575567380289	0.849	0.657	0.000638224387549525	B_ILC1	PPIA
RPS21	5.14712916890339e-08	0.1584940720804	0.971	0.822	0.000639685213111313	B_ILC1	RPS21
RASSF3	5.20168499791469e-08	0.349147296167787	0.295	0.109	0.000646465411540837	B_ILC1	RASSF3
CAPN2	5.39299401718952e-08	0.699995243671419	0.36	0.155	0.000670241296456314	B_ILC1	CAPN2
RPS19	5.40034552204879e-08	0.231341204921443	0.993	0.925	0.000671154941480223	B_ILC1	RPS19
PRKCB	5.51173380405308e-08	0.552639869515213	0.309	0.125	0.000684998277167717	B_ILC1	PRKCB
IL10RA	5.53365766742652e-08	0.487827943672375	0.417	0.201	0.000687722974907767	B_ILC1	IL10RA
ERCC6L2	5.57990708140087e-08	0.488132356098717	0.216	0.069	0.0006934708520765	B_ILC1	ERCC6L2
PRDM8	6.65816716542006e-08	0.218941770296112	0.122	0.021	0.000827477015318404	B_ILC1	PRDM8
RPS4X	6.92244240484233e-08	0.353419375987486	0.964	0.897	0.000860321142073805	B_ILC1	RPS4X
CAPZB	8.21812489340687e-08	0.423030288677211	0.604	0.46	0.00102134856175261	B_ILC1	CAPZB
CD84	8.21896733668166e-08	0.303047107846291	0.23	0.092	0.0010214532606028	B_ILC1	CD84
SARAF	8.72689286814048e-08	0.408967149257005	0.892	0.812	0.0010845782456525	B_ILC1	SARAF
PSIP1	9.15795675622239e-08	0.360343564110645	0.396	0.196	0.00113815086566332	B_ILC1	PSIP1
RPL8	1.09679716588824e-07	0.30585576594554	0.978	0.944	0.00136309951776591	B_ILC1	RPL8
CD79A	1.09838789732747e-07	0.38463199528989	0.129	0.022	0.00136507647879859	B_ILC1	CD79A
MT-CYB	1.14758714300529e-07	0.257639871770103	1	0.997	0.00142622130132698	B_ILC1	MT-CYB
RPL39	1.32575039015112e-07	0.220890139818533	0.719	0.484	0.00164764258487981	B_ILC1	RPL39
IRF3	1.63696349217403e-07	0.688750287498127	0.374	0.187	0.00203441822807388	B_ILC1	IRF3
SKAP1	1.65390306493393e-07	0.685107326166271	0.46	0.289	0.00205547072909989	B_ILC1	SKAP1
PIK3IP1	1.83034862308444e-07	0.501183036920178	0.626	0.414	0.00227475726876934	B_ILC1	PIK3IP1
ITGB2	2.33588822527042e-07	0.288841863587201	0.568	0.339	0.00290304188636607	B_ILC1	ITGB2
RPS25	3.00293004976279e-07	0.23466597904979	0.986	0.923	0.00373204146584519	B_ILC1	RPS25
SKP1	3.12951637463617e-07	0.232636600420911	0.432	0.356	0.00388936295039783	B_ILC1	SKP1
MT-ND4	3.2639493015654e-07	0.228913068178143	1	0.998	0.00405643619198548	B_ILC1	MT-ND4
GMIP	3.71845411075754e-07	0.225871444935258	0.165	0.075	0.00462129476884947	B_ILC1	GMIP
NLRP1	3.77137187470396e-07	0.344446605477412	0.36	0.182	0.00468706096588208	B_ILC1	NLRP1
NELL2	4.14314531677746e-07	0.425722720475424	0.216	0.068	0.00514910099969102	B_ILC1	NELL2
SRPK2	4.29105429100318e-07	0.679625518471157	0.338	0.194	0.00533292227285875	B_ILC1	SRPK2
JAK3	4.53044354538712e-07	0.263718489906625	0.54	0.313	0.00563043523820711	B_ILC1	JAK3
BTF3	4.68224113642507e-07	0.351270472900604	0.763	0.684	0.00581908928434908	B_ILC1	BTF3
ARHGAP25	4.89973282584289e-07	0.585985955689933	0.41	0.204	0.00608938795595755	B_ILC1	ARHGAP25
PYM1	5.33185484882414e-07	0.205587606301906	0.245	0.094	0.00662642920611864	B_ILC1	PYM1
MPHOSPH10	5.51610674573207e-07	0.354684552898593	0.273	0.105	0.00685541746359582	B_ILC1	MPHOSPH10
GRK6	5.68772673217132e-07	0.574497592435429	0.417	0.228	0.00706870678274252	B_ILC1	GRK6
RPL35A	5.70043486660959e-07	0.314730165186438	0.971	0.889	0.0070845004522224	B_ILC1	RPL35A
TUBA4A	6.40785424747609e-07	0.451168749160915	0.417	0.219	0.00796368125876329	B_ILC1	TUBA4A
CSGALNACT1	6.41706110154852e-07	0.375089527636811	0.18	0.056	0.0079751235370045	B_ILC1	CSGALNACT1
MARCKSL1	6.47038427463107e-07	0.350568373341055	0.158	0.042	0.0080413935765115	B_ILC1	MARCKSL1
IL17RA	6.63057340680843e-07	0.72882308133321	0.252	0.139	0.00824047662998152	B_ILC1	IL17RA
RPL34	6.76933989393792e-07	0.265529445557046	1	0.976	0.00841293562018605	B_ILC1	RPL34
GCSAM	7.70178162561897e-07	0.407555895164206	0.194	0.066	0.00957177420431925	B_ILC1	GCSAM
CYFIP2	7.73802692018838e-07	0.452872902247469	0.453	0.3	0.00961681985641012	B_ILC1	CYFIP2
ARID5B	7.94336570048897e-07	0.281363460077481	0.245	0.096	0.00987201489256769	B_ILC1	ARID5B
MAN2A1	8.26197524433485e-07	0.318763858442765	0.216	0.078	0.0102679828336594	B_ILC1	MAN2A1
KIF2A	8.59890883297404e-07	0.374064532614545	0.345	0.16	0.0106867238976201	B_ILC1	KIF2A
UBASH3A	8.70024569840334e-07	0.743533344776355	0.288	0.123	0.0108126653539757	B_ILC1	UBASH3A
ATP5PO	8.96059602326305e-07	0.48304833619283	0.496	0.34	0.0111362287377113	B_ILC1	ATP5PO
PABPC1	9.28799144487259e-07	0.345331559430188	0.964	0.947	0.0115431157676877	B_ILC1	PABPC1
CYTH1	1.03139704769954e-06	0.399751342448646	0.554	0.37	0.0128182025088099	B_ILC1	CYTH1
SORL1	1.03738294824941e-06	0.325414651823452	0.489	0.307	0.0128925952808437	B_ILC1	SORL1
EPHA4	1.13855293135021e-06	0.267273616099016	0.187	0.056	0.0141499358308204	B_ILC1	EPHA4
TACC3	1.18776909763499e-06	0.637571170038315	0.18	0.054	0.0147615943454077	B_ILC1	TACC3
S1PR4	1.22921894304803e-06	0.557898462175295	0.266	0.104	0.015276733024201	B_ILC1	S1PR4
PKM	1.26042799854488e-06	0.364253344856949	0.518	0.356	0.0156645991659158	B_ILC1	PKM
PPP1R18	1.39176665743506e-06	0.510847541171976	0.36	0.213	0.0172968760186029	B_ILC1	PPP1R18
TNRC6C	1.4033450807997e-06	0.218534472294153	0.173	0.076	0.0174407726641787	B_ILC1	TNRC6C
EEF1B2	1.43236194978827e-06	0.294815948776702	0.799	0.639	0.0178013943119686	B_ILC1	EEF1B2
ARHGAP1	1.59640664344601e-06	0.332362276053822	0.266	0.135	0.019840141764747	B_ILC1	ARHGAP1
SPTBN1	1.73801642641684e-06	0.277052575663676	0.245	0.109	0.0216000681475085	B_ILC1	SPTBN1
DOCK11	1.78532608887524e-06	0.269211227700917	0.158	0.075	0.0221880326325414	B_ILC1	DOCK11
RPS20	1.83783313741055e-06	0.228830903714284	0.856	0.685	0.0228405902317383	B_ILC1	RPS20
HNRNPF	1.99668585692789e-06	0.37898586740294	0.41	0.362	0.0248148118298998	B_ILC1	HNRNPF
PNISR	2.13650558407997e-06	0.277436598740616	0.647	0.492	0.0265524913989458	B_ILC1	PNISR
TNFAIP8L2	2.19938854722016e-06	0.495849784457879	0.158	0.043	0.0273340008648522	B_ILC1	TNFAIP8L2
SNRPN	2.20603955091681e-06	0.483398930543302	0.504	0.373	0.0274166595387941	B_ILC1	SNRPN
TRIB2	2.28649661170317e-06	0.313615734790498	0.245	0.208	0.028416579890247	B_ILC1	TRIB2
LAPTM5	2.35677153469965e-06	0.318035853759176	0.799	0.613	0.0292899566332472	B_ILC1	LAPTM5
2006-09-01	2.37100368932115e-06	0.386425375108551	0.626	0.533	0.0294668338508832	B_ILC1	2006-09-01
CD52	2.39536634708506e-06	0.190238980073667	0.964	0.854	0.0297696129615731	B_ILC1	CD52
NOP53	2.48092851439129e-06	0.304638171028496	0.583	0.412	0.0308329795768549	B_ILC1	NOP53
SESN3	2.5270710299068e-06	0.186744280673352	0.101	0.018	0.0314064387596817	B_ILC1	SESN3
APEX1	2.54774736666057e-06	0.5375178050496	0.353	0.207	0.0316634042728576	B_ILC1	APEX1
FBXO32	2.55039695690475e-06	0.183047814591312	0.122	0.033	0.0316963333804122	B_ILC1	FBXO32
PPP3CC	2.70278157414237e-06	0.492435127972647	0.353	0.171	0.0335901694034414	B_ILC1	PPP3CC
UBA52	2.73476191467681e-06	0.215378383265239	0.993	0.949	0.0339876210756034	B_ILC1	UBA52
EDEM1	2.77661022942892e-06	0.622182433027057	0.367	0.217	0.0345077119313426	B_ILC1	EDEM1
RPA2	2.95736366788336e-06	0.16287909487988	0.18	0.245	0.0367541156644544	B_ILC1	RPA2
ESYT1	2.98372555773244e-06	0.573242785844212	0.496	0.401	0.0370817412314988	B_ILC1	ESYT1
MINK1	3.03776800491434e-06	0.175797408072921	0.151	0.044	0.0377533807650754	B_ILC1	MINK1
IL11RA	3.07011629281876e-06	0.289292846039406	0.187	0.065	0.0381554052871516	B_ILC1	IL11RA
HDAC7	3.14426374559984e-06	0.271082523072228	0.252	0.105	0.0390769098303148	B_ILC1	HDAC7
SIRPG	3.17925358463017e-06	0.882983142935418	0.144	0.043	0.0395117635497838	B_ILC1	SIRPG
TMC6	3.21428954656769e-06	0.265545738858104	0.511	0.309	0.0399471904847432	B_ILC1	TMC6
GBP1	3.40094023566879e-06	0.464161004932015	0.158	0.059	0.0422668852488917	B_ILC1	GBP1
NACA	3.42082401347772e-06	0.353137122419596	0.849	0.772	0.0425140008395011	B_ILC1	NACA
MLLT6	3.42272825837998e-06	0.356601214597637	0.403	0.247	0.0425376667951464	B_ILC1	MLLT6
KMT2A	3.43047784557079e-06	0.206711486689016	0.259	0.118	0.0426339786647537	B_ILC1	KMT2A
LITAF	3.44993382468222e-06	0.442820635988184	0.331	0.155	0.0428757775731507	B_ILC1	LITAF
NUAK2	3.6157110897344e-06	0.231073324482397	0.101	0.018	0.0449360574232191	B_ILC1	NUAK2
RPS24	3.69269540040451e-06	0.260171524408896	0.964	0.886	0.0458928184362273	B_ILC1	RPS24
TTC14	3.86377418057456e-06	0.392992251143683	0.36	0.18	0.0480189855161807	B_ILC1	TTC14
ATP5F1A	3.9761294567208e-06	0.286047139893264	0.489	0.433	0.049415336888126	B_ILC1	ATP5F1A
CD48	4.15791602344884e-06	0.44538570048767	0.446	0.348	0.0516745803394222	B_ILC1	CD48
SORBS3	4.18458763839434e-06	0.311424570931988	0.173	0.051	0.0520060551699649	B_ILC1	SORBS3
TRIM35	4.38162594666857e-06	0.206708093385429	0.129	0.032	0.054454847265197	B_ILC1	TRIM35
STX10	4.7055261646919e-06	0.466061858289765	0.245	0.115	0.058480279174791	B_ILC1	STX10
SP110	4.9925236670694e-06	0.351296095436343	0.417	0.229	0.0620470841343385	B_ILC1	SP110
PDE7A	5.26278478024824e-06	0.423060986721803	0.367	0.226	0.0654058892489251	B_ILC1	PDE7A
ARHGAP30	5.40015983294868e-06	0.34531213070586	0.439	0.272	0.0671131864038862	B_ILC1	ARHGAP30
KLHDC3	5.43988906044288e-06	0.444384953381966	0.194	0.123	0.0676069412431841	B_ILC1	KLHDC3
NCBP2AS2	5.84812929425203e-06	0.49486813361623	0.273	0.118	0.0726805508689643	B_ILC1	NCBP2AS2
HLA-G	6.14159696647914e-06	0.112045118903626	0.475	0.441	0.0763277670994028	B_ILC1	HLA-G
APBA2	6.17679332257558e-06	0.320505855628728	0.115	0.034	0.0767651874129693	B_ILC1	APBA2
MT-ND2	6.64893535043268e-06	0.241517300470225	0.993	0.991	0.0826329685351773	B_ILC1	MT-ND2
NIPAL3	6.91851940000925e-06	0.253231209621523	0.194	0.096	0.0859833591033149	B_ILC1	NIPAL3
ZNF197	7.13549094313152e-06	0.21022433244601	0.065	0.155	0.0886798814412385	B_ILC1	ZNF197
RPL37A	7.34152476359099e-06	0.145501544674535	0.885	0.711	0.0912404697619088	B_ILC1	RPL37A
SOD1	7.51809095857278e-06	0.400258498816647	0.626	0.495	0.0934348344331424	B_ILC1	SOD1
RFLNB	7.72069245396693e-06	0.282961218159728	0.165	0.081	0.0959527658179011	B_ILC1	RFLNB
MLF2	7.75421937566723e-06	0.376907870854094	0.302	0.219	0.0963694384007924	B_ILC1	MLF2
DENND2D	7.97952441180856e-06	0.671976932865326	0.504	0.341	0.0991695293899568	B_ILC1	DENND2D
BTN3A3	8.12413085982677e-06	0.666153891771028	0.288	0.138	0.100966698325927	B_ILC1	BTN3A3
HELB	8.57050812564044e-06	0.159702625781907	0.137	0.042	0.106514274985459	B_ILC1	HELB
HCLS1	8.80379572807049e-06	0.389619091890449	0.669	0.48	0.10941357330846	B_ILC1	HCLS1
CCDC167	9.25133849103557e-06	0.376166131091955	0.216	0.08	0.11497563476659	B_ILC1	CCDC167
MYL12B	9.37522737943616e-06	0.288502450895099	0.662	0.646	0.116515325871633	B_ILC1	MYL12B
BNIP3	9.65043232564734e-06	0.185983613843848	0.101	0.029	0.119935572943145	B_ILC1	BNIP3
NAE1	1.03153585781041e-05	0.891829035847686	0.281	0.147	0.128199276408678	B_ILC1	NAE1
EIF3E	1.07168118076185e-05	0.464013158122694	0.504	0.443	0.133188537145083	B_ILC1	EIF3E
DEF6	1.07404444310848e-05	0.37925329479736	0.482	0.341	0.133482243389521	B_ILC1	DEF6
FBXL12	1.14262237229825e-05	0.425409566732389	0.187	0.08	0.142005108429227	B_ILC1	FBXL12
PTPRC	1.15684674339302e-05	0.289975007321932	0.971	0.877	0.143772913268884	B_ILC1	PTPRC
CFL1	1.17244697546649e-05	0.148011285828753	0.993	0.915	0.145711710110975	B_ILC1	CFL1
ADARB1	1.19438906612913e-05	0.880758261698374	0.144	0.042	0.148438673138528	B_ILC1	ADARB1
ERP29	1.19544723746807e-05	0.397805585148144	0.396	0.284	0.148570182672532	B_ILC1	ERP29
KLF2	1.19957252561764e-05	0.266559958462173	0.424	0.24	0.149082873483761	B_ILC1	KLF2
NONO	1.25257636275681e-05	0.316069641705017	0.489	0.404	0.155670190363416	B_ILC1	NONO
ACTB	1.26593160626011e-05	0.234808041094658	1	0.984	0.157329980026006	B_ILC1	ACTB
ANKH	1.30267645742064e-05	0.221807683243601	0.158	0.06	0.161896630128237	B_ILC1	ANKH
RPL14	1.32482354260024e-05	0.123452227511692	0.216	0.157	0.164649069874358	B_ILC1	RPL14
ATP8B2	1.34519044875087e-05	0.221064981778067	0.137	0.036	0.167180268970758	B_ILC1	ATP8B2
PNN	1.3559935418672e-05	0.542743362429182	0.576	0.476	0.168522877383256	B_ILC1	PNN
ISCU	1.50247785753332e-05	0.303366844829131	0.446	0.273	0.186727948134241	B_ILC1	ISCU
SLC25A6	1.5319837513297e-05	0.349990340906476	0.705	0.564	0.190394940615255	B_ILC1	SLC25A6
LRRN3	1.5355528896094e-05	0.441603295971258	0.108	0.03	0.190838513120656	B_ILC1	LRRN3
RPL23	1.59397285443037e-05	0.266537915923507	0.942	0.859	0.198098946348606	B_ILC1	RPL23
PLAAT4	1.59474413307502e-05	0.5061402496668	0.496	0.35	0.198194800858563	B_ILC1	PLAAT4
DPH7	1.64443172702561e-05	0.587294719568949	0.201	0.1	0.204369975034742	B_ILC1	DPH7
TRADD	1.6608295854635e-05	0.292567897086345	0.317	0.154	0.206407900881404	B_ILC1	TRADD
MAD1L1	1.67224649715706e-05	0.670111138181342	0.245	0.113	0.20782679466668	B_ILC1	MAD1L1
DIDO1	1.75279844993376e-05	0.221415144854047	0.237	0.108	0.217837791357767	B_ILC1	DIDO1
SNRPD2	1.81019770443478e-05	0.308480635263867	0.727	0.556	0.224971370707155	B_ILC1	SNRPD2
FCHO1	1.81855440921711e-05	0.21499421648959	0.158	0.05	0.226009941977502	B_ILC1	FCHO1
PLCB2	1.84983998199379e-05	0.596014235869415	0.317	0.172	0.229898112962188	B_ILC1	PLCB2
ARHGAP4	1.90567386749908e-05	0.309658098866841	0.36	0.193	0.236837148252785	B_ILC1	ARHGAP4
GCFC2	1.9245149216822e-05	0.668607415188573	0.165	0.053	0.239178714466663	B_ILC1	GCFC2
RPS9	1.9445285666496e-05	0.244760829397834	0.921	0.83	0.241666010263213	B_ILC1	RPS9
IKZF3	2.00593154282649e-05	0.175225486778105	0.173	0.057	0.249297172142476	B_ILC1	IKZF3
IL21R	2.08782977810419e-05	0.630865815987313	0.201	0.086	0.259475484822789	B_ILC1	IL21R
TRIP11	2.13154326331496e-05	0.20393997710569	0.223	0.099	0.264908196764783	B_ILC1	TRIP11
RPS27	2.17312191002375e-05	0.147174370985554	0.971	0.856	0.270075590977752	B_ILC1	RPS27
SYNE2	2.23026061581698e-05	0.175097988726089	0.237	0.1	0.277176789333734	B_ILC1	SYNE2
HDDC2	2.33053855934331e-05	0.638399765719627	0.194	0.082	0.289639332155186	B_ILC1	HDDC2
RNF114	2.41828510959142e-05	0.420951634489086	0.223	0.235	0.300544473420021	B_ILC1	RNF114
FGD3	2.45021463386922e-05	0.340679144394522	0.504	0.334	0.304512674697266	B_ILC1	FGD3
HLA-E	2.45494659872594e-05	0.195873673250793	0.971	0.904	0.30510076328966	B_ILC1	HLA-E
TMEM199	2.51202204212606e-05	0.170651392974184	0.108	0.04	0.312194099395427	B_ILC1	TMEM199
RPL12	2.62286749348312e-05	0.256651631252933	0.885	0.791	0.325969972090082	B_ILC1	RPL12
WASHC2A	2.64830277917739e-05	0.131978291966392	0.108	0.048	0.329131069396166	B_ILC1	WASHC2A
CSK	2.73061330142211e-05	0.323505326444008	0.281	0.157	0.33936062110074	B_ILC1	CSK
IL6ST	2.7344655951846e-05	0.174298584746781	0.18	0.065	0.339839384169542	B_ILC1	IL6ST
SNRPA	2.8812836322008e-05	0.433461426850052	0.223	0.109	0.358085929809915	B_ILC1	SNRPA
KAT8	3.11102543378475e-05	0.406146914696007	0.129	0.067	0.386638240910768	B_ILC1	KAT8
ZAP70	3.13172389180379e-05	0.318995544320048	0.619	0.449	0.389210645273375	B_ILC1	ZAP70
GLRX	3.59295587956501e-05	0.592871515229795	0.331	0.183	0.44653255671234	B_ILC1	GLRX
ECE1	3.67767359827483e-05	0.206295623030994	0.115	0.037	0.457061274793596	B_ILC1	ECE1
TOMM7	3.71266274637426e-05	0.190382948337714	0.683	0.49	0.461409726119393	B_ILC1	TOMM7
MRI1	3.97235588570669e-05	0.330453375760053	0.122	0.075	0.493684389475627	B_ILC1	MRI1
ARHGEF2	4.04047483438391e-05	0.195753282034957	0.187	0.075	0.502150212417233	B_ILC1	ARHGEF2
RRAGA	4.05307084045123e-05	0.259922227045733	0.122	0.123	0.503715644051279	B_ILC1	RRAGA
TCP11L2	4.23216389162464e-05	0.947839312758906	0.23	0.114	0.525973328451111	B_ILC1	TCP11L2
HNRNPH3	4.34902489432529e-05	0.319699581823569	0.331	0.281	0.540496813866747	B_ILC1	HNRNPH3
HIST1H1D	4.38947911051984e-05	0.271677926530666	0.273	0.127	0.545524463855406	B_ILC1	HIST1H1D
UCP2	4.41278562541856e-05	0.410415325756073	0.655	0.518	0.548420997527018	B_ILC1	UCP2
DPEP2	4.57354270786946e-05	0.316028073786606	0.165	0.058	0.568399887734017	B_ILC1	DPEP2
THEMIS	4.6288581934684e-05	0.441349291960356	0.209	0.101	0.575274496284253	B_ILC1	THEMIS
GGNBP2	4.64128604530213e-05	0.417462109741453	0.424	0.343	0.576819029710148	B_ILC1	GGNBP2
IKZF1	4.65076393774618e-05	0.433153510343275	0.676	0.543	0.577996942183096	B_ILC1	IKZF1
COX6C	4.74012335902301e-05	0.231142860116948	0.655	0.467	0.589102531059379	B_ILC1	COX6C
ZNF397	4.81881991820697e-05	0.42659717601236	0.209	0.083	0.598882939434763	B_ILC1	ZNF397
C7orf26	4.82971536233596e-05	0.229917035723857	0.115	0.042	0.600237025231113	B_ILC1	C7orf26
SCAMP2	4.83171880210979e-05	0.368533698463837	0.317	0.174	0.600486012726205	B_ILC1	SCAMP2
FKBP1A	5.0972650121243e-05	0.442101518816598	0.46	0.288	0.633488095706808	B_ILC1	FKBP1A
CRTC3	5.14124029545748e-05	0.213534431964774	0.165	0.075	0.638953343919456	B_ILC1	CRTC3
RPL22	5.20839984195994e-05	0.115231880162598	0.151	0.198	0.647299932358781	B_ILC1	RPL22
FAM217B	5.25602419594654e-05	0.138070748805575	0.151	0.049	0.653218687072236	B_ILC1	FAM217B
BICDL1	5.28060582405424e-05	0.484863356652328	0.144	0.046	0.656273691813461	B_ILC1	BICDL1
HLA-C	5.29563606990083e-05	0.179551409938475	1	0.969	0.658141650767275	B_ILC1	HLA-C
SIGIRR	5.4248108480133e-05	0.332886219980604	0.453	0.273	0.674195492191093	B_ILC1	SIGIRR
UBL4A	5.46459003247986e-05	0.31250596317532	0.151	0.049	0.679139249236598	B_ILC1	UBL4A
TC2N	5.472395083137e-05	0.222988137595078	0.324	0.166	0.680109260932266	B_ILC1	TC2N
UBE2Z	5.74750615793408e-05	0.342503063326827	0.165	0.096	0.714300065308048	B_ILC1	UBE2Z
COX4I1	5.94155405349952e-05	0.317290685984243	0.849	0.746	0.73841633776892	B_ILC1	COX4I1
ETS1	5.97494433678355e-05	0.336329794288867	0.518	0.387	0.742566082175459	B_ILC1	ETS1
EIF3H	6.16772977070101e-05	0.292120523383532	0.496	0.378	0.766525455902722	B_ILC1	EIF3H
FHIT	6.1843163044619e-05	0.410605284135757	0.108	0.038	0.768586830318525	B_ILC1	FHIT
SLC48A1	6.46508282984449e-05	0.465086517636711	0.122	0.034	0.803480494093073	B_ILC1	SLC48A1
LPAR6	6.473012314564e-05	0.478706208053558	0.266	0.124	0.804465970454014	B_ILC1	LPAR6
PDHB	6.57030704884512e-05	0.24541986943707	0.173	0.187	0.816557760030472	B_ILC1	PDHB
SARS	6.61133886692933e-05	0.512411325676878	0.36	0.235	0.821657194381977	B_ILC1	SARS
EEF2	6.83014119087429e-05	0.191817470884616	0.95	0.833	0.848849947201857	B_ILC1	EEF2
ZNF107	6.94461657175218e-05	0.237472876766789	0.158	0.053	0.863076947537362	B_ILC1	ZNF107
GLG1	6.99385598892347e-05	0.270448267004872	0.417	0.312	0.869196422303408	B_ILC1	GLG1
LCLAT1	7.19847496823861e-05	0.622909827900641	0.201	0.091	0.894626469052694	B_ILC1	LCLAT1
HNRNPDL	7.1992820059866e-05	0.271013901610337	0.626	0.583	0.894726767704015	B_ILC1	HNRNPDL
NPAT	7.79681756718861e-05	0.289755708232641	0.223	0.134	0.968988487250201	B_ILC1	NPAT
STARD7	7.92830052408362e-05	0.232840834670016	0.158	0.171	0.985329189133112	B_ILC1	STARD7
ABHD3	7.98523944557698e-05	0.466120410401365	0.252	0.158	0.992405558296307	B_ILC1	ABHD3
NDUFB9	8.0561647325639e-05	0.261326043386523	0.446	0.271	1	B_ILC1	NDUFB9
TLR1	8.05812646424854e-05	0.856524327894861	0.101	0.049	1	B_ILC1	TLR1
CD47	8.31359577051578e-05	0.274934502598628	0.561	0.399	1	B_ILC1	CD47
CXCR3	9.10585843063268e-05	0.304286578003739	0.122	0.034	1	B_ILC1	CXCR3
HIST1H1E	9.16107455973773e-05	0.172876134203791	0.259	0.122	1	B_ILC1	HIST1H1E
KRTCAP2	9.25876868346298e-05	0.223884994327328	0.129	0.146	1	B_ILC1	KRTCAP2
BIN2	9.54150755234904e-05	0.401067372511824	0.59	0.494	1	B_ILC1	BIN2
BCL2	9.95018162819484e-05	0.161060845591508	0.173	0.065	1	B_ILC1	BCL2
ARHGAP15	9.9652357085911e-05	0.346088399867373	0.619	0.483	1	B_ILC1	ARHGAP15
LGALS3BP	0.000100278740376075	0.374610945912277	0.101	0.067	1	B_ILC1	LGALS3BP
EMB	0.000105543403275063	0.240056732080079	0.396	0.239	1	B_ILC1	EMB
ARPC2	0.000106553003221838	0.259922633682278	0.827	0.795	1	B_ILC1	ARPC2
RNF166	0.000107303788938964	0.36040072801917	0.36	0.201	1	B_ILC1	RNF166
USP3	0.000109652139414375	0.597000789447667	0.388	0.225	1	B_ILC1	USP3
HIGD2A	0.000112879257827648	0.347515077291006	0.374	0.223	1	B_ILC1	HIGD2A
CHCHD10	0.000116505796198102	0.114085745453475	0.129	0.04	1	B_ILC1	CHCHD10
RFXANK	0.000120818333871978	0.382179619958463	0.144	0.063	1	B_ILC1	RFXANK
RETREG3	0.00012233840767973	0.325528656242239	0.216	0.134	1	B_ILC1	RETREG3
COX7C	0.000124418681728831	0.221651521029272	0.806	0.643	1	B_ILC1	COX7C
ATP5F1C	0.000127374736302004	0.355698043200524	0.36	0.316	1	B_ILC1	ATP5F1C
GMFG	0.000130673922501839	0.206459446965499	0.77	0.608	1	B_ILC1	GMFG
PSMA4	0.00013634761454591	0.321034063517901	0.324	0.314	1	B_ILC1	PSMA4
FANCF	0.000153522549213097	0.238815368183083	0.137	0.045	1	B_ILC1	FANCF
A2M	0.00015514816926724	0.300911651913211	0.295	0.151	1	B_ILC1	A2M
MSL3	0.000158645594892614	0.395208491417965	0.194	0.089	1	B_ILC1	MSL3
NOL9	0.000159035752655618	0.117487990598352	0.137	0.044	1	B_ILC1	NOL9
ANKZF1	0.000160980953071108	0.436082034858851	0.266	0.152	1	B_ILC1	ANKZF1
CISH	0.000161066116365228	0.223054839286567	0.115	0.034	1	B_ILC1	CISH
BEX3	0.000162600163520387	0.486334043400932	0.165	0.074	1	B_ILC1	BEX3
AOAH	0.000173460611798133	0.289763931465897	0.216	0.095	1	B_ILC1	AOAH
TLE4	0.000173745125446025	0.225293678508721	0.18	0.092	1	B_ILC1	TLE4
RPL10	0.000173878486607089	0.135974129775441	0.95	0.839	1	B_ILC1	RPL10
MAPK13	0.000174013500496237	0.427814100731338	0.115	0.033	1	B_ILC1	MAPK13
GIMAP2	0.000181877642934404	0.624613219183398	0.367	0.22	1	B_ILC1	GIMAP2
PBX4	0.000182544612586486	0.387427613267965	0.101	0.031	1	B_ILC1	PBX4
TIMM23	0.000185357853918981	0.138935079026481	0.094	0.136	1	B_ILC1	TIMM23
ZNF586	0.000191695429834968	0.292851397787974	0.122	0.071	1	B_ILC1	ZNF586
C1QBP	0.000191724322528225	0.452823108433707	0.324	0.228	1	B_ILC1	C1QBP
BUB3	0.000191853838638476	0.233094111242649	0.36	0.212	1	B_ILC1	BUB3
AGTRAP	0.000197058594825972	0.290620780701679	0.115	0.034	1	B_ILC1	AGTRAP
ITGAL	0.000203851930592986	0.255469741963897	0.309	0.18	1	B_ILC1	ITGAL
WDR74	0.000211207020403425	0.310205651758747	0.122	0.155	1	B_ILC1	WDR74
GSDMB	0.00021188824556216	0.232122379565019	0.101	0.026	1	B_ILC1	GSDMB
PTP4A2	0.000213667862504041	0.335440360010526	0.331	0.223	1	B_ILC1	PTP4A2
MX2	0.000223225048564788	0.232525847658409	0.165	0.062	1	B_ILC1	MX2
UBL3	0.000230405430501905	0.153510500344597	0.151	0.055	1	B_ILC1	UBL3
RIOX2	0.000232291039795131	0.186053094825725	0.108	0.049	1	B_ILC1	RIOX2
HPCAL1	0.000233197408990734	0.491136481782823	0.317	0.184	1	B_ILC1	HPCAL1
LENG8	0.000234734302399288	0.176580196249758	0.194	0.109	1	B_ILC1	LENG8
PPP2R5C	0.000241169080004112	0.267470446937824	0.554	0.384	1	B_ILC1	PPP2R5C
ULK3	0.000263300001891803	0.27621193854886	0.194	0.084	1	B_ILC1	ULK3
DIMT1	0.000272431232187911	0.247436050650795	0.209	0.109	1	B_ILC1	DIMT1
METTL22	0.000272455389264806	0.473648255015836	0.151	0.055	1	B_ILC1	METTL22
NXPE3	0.000275099033003169	0.695497124277199	0.129	0.056	1	B_ILC1	NXPE3
MRPL34	0.000276115732907192	0.143389593839563	0.223	0.105	1	B_ILC1	MRPL34
TNFAIP8	0.000279547255151757	0.475642706077703	0.46	0.338	1	B_ILC1	TNFAIP8
ATM	0.000280818121720376	0.269243326328677	0.511	0.39	1	B_ILC1	ATM
CCDC57	0.000282214163514699	0.443891451847425	0.259	0.133	1	B_ILC1	CCDC57
COX7A2L	0.000286845388171294	0.375229685319987	0.36	0.336	1	B_ILC1	COX7A2L
TNFRSF10A	0.000287652583141764	0.246727325600142	0.158	0.066	1	B_ILC1	TNFRSF10A
JTB	0.000289821595440682	0.277829370480215	0.511	0.468	1	B_ILC1	JTB
ARRB2	0.00029026652425346	0.259156206253566	0.288	0.195	1	B_ILC1	ARRB2
RRP1B	0.000292288016372899	0.221019196734131	0.137	0.082	1	B_ILC1	RRP1B
ZNF181	0.000299242580238555	0.574056714849566	0.165	0.088	1	B_ILC1	ZNF181
PPP4C	0.000304958172425163	0.452424049329067	0.338	0.219	1	B_ILC1	PPP4C
MLX	0.000306659108083306	0.302346228113813	0.165	0.11	1	B_ILC1	MLX
XRN2	0.000311741941569519	0.226175273398492	0.216	0.195	1	B_ILC1	XRN2
IGSF8	0.000315645743798703	0.258738171431708	0.151	0.081	1	B_ILC1	IGSF8
EIF3K	0.000338496803674124	0.342251994891631	0.568	0.45	1	B_ILC1	EIF3K
CDC42SE2	0.000345199029971335	0.250139453349269	0.741	0.594	1	B_ILC1	CDC42SE2
SDHA	0.00034622361448062	0.348867901966681	0.281	0.221	1	B_ILC1	SDHA
ARSA	0.000347129005797054	0.226233341877216	0.281	0.149	1	B_ILC1	ARSA
BRK1	0.000347931229626307	0.160897739970581	0.259	0.294	1	B_ILC1	BRK1
STAT5B	0.000348816132568069	0.235205107898726	0.266	0.141	1	B_ILC1	STAT5B
HIST1H4C	0.000351198315256404	0.196450472116502	0.669	0.498	1	B_ILC1	HIST1H4C
ADSL	0.000360149175500034	0.273856080739926	0.194	0.097	1	B_ILC1	ADSL
UQCR10	0.000362708989777508	0.249731965249344	0.453	0.29	1	B_ILC1	UQCR10
CWC15	0.000364818141417683	0.313366787005532	0.194	0.173	1	B_ILC1	CWC15
OXLD1	0.00037095731005246	0.358035660499209	0.173	0.071	1	B_ILC1	OXLD1
OAS2	0.000380540761177274	0.266318267705029	0.18	0.077	1	B_ILC1	OAS2
EIF3D	0.000381609511023389	0.379433106337013	0.396	0.341	1	B_ILC1	EIF3D
TMEM63A	0.000401191067985702	0.307621745053092	0.331	0.205	1	B_ILC1	TMEM63A
ABLIM1	0.000401844200223618	0.374850944006183	0.46	0.327	1	B_ILC1	ABLIM1
NDUFB10	0.000405594692270003	0.380233951184231	0.317	0.238	1	B_ILC1	NDUFB10
SH3YL1	0.000409536373952618	0.63969545708031	0.158	0.061	1	B_ILC1	SH3YL1
UBE2L3	0.000411516631735254	0.152691756663326	0.165	0.155	1	B_ILC1	UBE2L3
YWHAB	0.000423469822869061	0.265680741497138	0.655	0.576	1	B_ILC1	YWHAB
TPR	0.00042835099686426	0.222680099475764	0.36	0.244	1	B_ILC1	TPR
RPS11	0.000428592839453724	0.133007757275557	0.978	0.911	1	B_ILC1	RPS11
PPP6R1	0.000428909190146405	0.220355751480792	0.165	0.075	1	B_ILC1	PPP6R1
CYB561D1	0.000430897843070085	0.544798923715743	0.115	0.039	1	B_ILC1	CYB561D1
NRBP1	0.000436150385631798	0.129500223015469	0.201	0.244	1	B_ILC1	NRBP1
MTMR4	0.000447146552536477	0.217640412797271	0.129	0.046	1	B_ILC1	MTMR4
SNU13	0.000449062191800541	0.387968876732049	0.41	0.297	1	B_ILC1	SNU13
HINT1	0.000458330995358632	0.30071006215986	0.676	0.591	1	B_ILC1	HINT1
ZKSCAN1	0.000464967566786092	0.136897577586115	0.151	0.072	1	B_ILC1	ZKSCAN1
METTL17	0.000466245689114702	0.353476207608966	0.216	0.171	1	B_ILC1	METTL17
DPM2	0.000494270538103697	0.296002684160218	0.223	0.105	1	B_ILC1	DPM2
TMEM42	0.000506473665882019	0.537524138687992	0.108	0.05	1	B_ILC1	TMEM42
PCSK7	0.000510310598102864	0.134423322487135	0.158	0.061	1	B_ILC1	PCSK7
PAG1	0.000511316669998862	0.193007958283256	0.187	0.102	1	B_ILC1	PAG1
VAMP1	0.000519439292924186	0.506939059304536	0.173	0.073	1	B_ILC1	VAMP1
NME4	0.0005311806731421	0.265165150899109	0.122	0.048	1	B_ILC1	NME4
NEDD8	0.000531724409101828	0.290872573728959	0.511	0.365	1	B_ILC1	NEDD8
SH2B1	0.000546752392045362	0.409129649523595	0.209	0.102	1	B_ILC1	SH2B1
ARPC5	0.000571185224986941	0.208709545131468	0.424	0.293	1	B_ILC1	ARPC5
PDCD2	0.000571309458103094	0.205691589820085	0.173	0.076	1	B_ILC1	PDCD2
CNBP	0.000571572490289165	0.25636004056083	0.763	0.724	1	B_ILC1	CNBP
R3HDM4	0.000572964945110247	0.24145882998035	0.259	0.133	1	B_ILC1	R3HDM4
LPAR2	0.000577364427109098	0.274261197861663	0.101	0.031	1	B_ILC1	LPAR2
TCF12	0.000579136213397034	0.329886100951785	0.23	0.136	1	B_ILC1	TCF12
ANKRD36	0.000582496925019933	0.161103426095952	0.209	0.105	1	B_ILC1	ANKRD36
MSL1	0.000586074806075616	0.261465657095549	0.18	0.091	1	B_ILC1	MSL1
ECI2	0.000586381012613261	0.359782494727762	0.122	0.08	1	B_ILC1	ECI2
VPS13D	0.000591747657874587	0.146512466828949	0.129	0.072	1	B_ILC1	VPS13D
RPS17	0.000592692824236739	0.358831629169562	0.525	0.376	1	B_ILC1	RPS17
LAX1	0.000603533080067065	0.272307399475794	0.108	0.034	1	B_ILC1	LAX1
MARF1	0.000633914929595349	0.16442025404663	0.173	0.073	1	B_ILC1	MARF1
TRIM22	0.000649433981042723	0.311194299588872	0.482	0.335	1	B_ILC1	TRIM22
RNF216	0.000662130294352238	0.228744386020112	0.245	0.138	1	B_ILC1	RNF216
IFT20	0.000691314212163355	0.302998779359535	0.165	0.082	1	B_ILC1	IFT20
MAP3K1	0.000720112802741699	0.217744150975715	0.173	0.085	1	B_ILC1	MAP3K1
IL6R	0.000737629552168282	0.120482307828039	0.108	0.033	1	B_ILC1	IL6R
CSAD	0.000737955448219362	0.171658825732606	0.122	0.051	1	B_ILC1	CSAD
ARL4C	0.000754479577253725	0.184538401923501	0.374	0.228	1	B_ILC1	ARL4C
MIA3	0.000772281594373631	0.141428593127598	0.237	0.119	1	B_ILC1	MIA3
PIM1	0.000780947807529419	0.217219933216594	0.424	0.271	1	B_ILC1	PIM1
UBE2L6	0.000781810098033022	0.199088389537448	0.331	0.349	1	B_ILC1	UBE2L6
MT-CO2	0.000789201511007219	0.104271191437506	1	0.999	1	B_ILC1	MT-CO2
WDR54	0.000797850287300157	0.423908240099281	0.129	0.086	1	B_ILC1	WDR54
ZFP90	0.000799444603967015	0.245844158601017	0.173	0.079	1	B_ILC1	ZFP90
HMGN4	0.00082966423466296	0.175809372656434	0.187	0.187	1	B_ILC1	HMGN4
GALT	0.000838390921660858	0.400184395727456	0.273	0.225	1	B_ILC1	GALT
MMS19	0.000840543604653651	0.753669674317461	0.209	0.125	1	B_ILC1	MMS19
UBIAD1	0.000846283467693894	0.254852793639243	0.158	0.066	1	B_ILC1	UBIAD1
UXT	0.000847721438190513	0.371482574403626	0.396	0.322	1	B_ILC1	UXT
ZNF706	0.000849210978351693	0.343536377188041	0.345	0.242	1	B_ILC1	ZNF706
KDM5A	0.000857513499991169	0.214877735333041	0.259	0.188	1	B_ILC1	KDM5A
FAM200B	0.000858307296734617	0.266097014883683	0.158	0.066	1	B_ILC1	FAM200B
NKTR	0.000859616927215909	0.226856184748176	0.504	0.403	1	B_ILC1	NKTR
FBXO9	0.00086718268929832	0.260056950968825	0.252	0.133	1	B_ILC1	FBXO9
THOC6	0.000878017457330916	0.459507105309322	0.158	0.086	1	B_ILC1	THOC6
NAA10	0.000899091191040682	0.19095084367662	0.201	0.121	1	B_ILC1	NAA10
CHD3	0.000909780257566308	0.145184015840319	0.223	0.109	1	B_ILC1	CHD3
RNF5	0.000924770715314402	0.249197312063867	0.223	0.136	1	B_ILC1	RNF5
PSMA5	0.000930133768433722	0.231762847722255	0.302	0.217	1	B_ILC1	PSMA5
ZRANB2	0.000947297627319407	0.250102344854729	0.374	0.236	1	B_ILC1	ZRANB2
TALDO1	0.00095477983701388	0.345341661549666	0.245	0.193	1	B_ILC1	TALDO1
ZBTB8OS	0.000976644504820015	0.687746228895818	0.23	0.144	1	B_ILC1	ZBTB8OS
LYAR	0.000978328531216895	0.461044277963551	0.216	0.108	1	B_ILC1	LYAR
MT-ND4L	0.001000651019117	0.134051423153303	1	0.996	1	B_ILC1	MT-ND4L
ACIN1	0.00101011527205149	0.260681157462409	0.302	0.178	1	B_ILC1	ACIN1
AIP	0.00101884272236162	0.389785369394315	0.309	0.215	1	B_ILC1	AIP
NSMCE4A	0.00102039722259838	0.328448065872985	0.144	0.104	1	B_ILC1	NSMCE4A
POLDIP3	0.00102837258589239	0.288987075497428	0.194	0.137	1	B_ILC1	POLDIP3
POLR2A	0.00105272928427055	0.222990193748236	0.288	0.185	1	B_ILC1	POLR2A
FBL	0.001067072240967	0.361096825544803	0.381	0.286	1	B_ILC1	FBL
AKTIP	0.00106872422585803	0.259403827816259	0.144	0.07	1	B_ILC1	AKTIP
GABPB2	0.00107172400240045	0.535297496784648	0.209	0.115	1	B_ILC1	GABPB2
MLXIP	0.00107359674369961	0.157345119483694	0.216	0.115	1	B_ILC1	MLXIP
ZC3HAV1	0.00107954917033258	0.198755236511186	0.453	0.307	1	B_ILC1	ZC3HAV1
OGA	0.00111443384269377	0.210439362475451	0.626	0.477	1	B_ILC1	OGA
GRK2	0.00113144292252221	0.230897442581724	0.273	0.202	1	B_ILC1	GRK2
SLC25A5	0.00115815019238152	0.221545538127177	0.381	0.406	1	B_ILC1	SLC25A5
CBX7	0.00117396058540673	0.569500328757541	0.223	0.118	1	B_ILC1	CBX7
ITPKB	0.00117995145362869	0.166448897547889	0.216	0.106	1	B_ILC1	ITPKB
LEMD2	0.00120680198315555	0.255445935868103	0.173	0.076	1	B_ILC1	LEMD2
FNBP4	0.00121377350361107	0.280363360559301	0.547	0.413	1	B_ILC1	FNBP4
CERS2	0.00121935087683099	0.294747907485304	0.165	0.133	1	B_ILC1	CERS2
WASHC3	0.00126994136875715	0.448557144146406	0.259	0.152	1	B_ILC1	WASHC3
MAST3	0.0012812614042755	0.122497694747335	0.158	0.069	1	B_ILC1	MAST3
DGCR6L	0.0012820144167397	0.124959324683725	0.223	0.113	1	B_ILC1	DGCR6L
IFI6	0.00128760436018354	0.294990067108967	0.23	0.133	1	B_ILC1	IFI6
BTBD2	0.0013020432189648	0.125951399382273	0.101	0.036	1	B_ILC1	BTBD2
METTL3	0.00130457891308246	0.488279912380989	0.252	0.142	1	B_ILC1	METTL3
CSDE1	0.00131168405731217	0.137666050405758	0.46	0.498	1	B_ILC1	CSDE1
PDCD6	0.00135424236125956	0.373725898060625	0.338	0.287	1	B_ILC1	PDCD6
AKR1A1	0.00138601014694653	0.248460064897748	0.137	0.152	1	B_ILC1	AKR1A1
CDIP1	0.00140083432697109	0.220048728891755	0.144	0.11	1	B_ILC1	CDIP1
TRPT1	0.00140948323197583	0.237660104054595	0.115	0.11	1	B_ILC1	TRPT1
ZBTB17	0.00142858648137327	0.524023561820929	0.129	0.074	1	B_ILC1	ZBTB17
EIF4A2	0.00145870739386787	0.27457615786112	0.77	0.756	1	B_ILC1	EIF4A2
OFD1	0.0014678488142233	0.205524971864388	0.288	0.24	1	B_ILC1	OFD1
POLD4	0.00147621831068806	0.136894722563089	0.115	0.063	1	B_ILC1	POLD4
ZNF302	0.00147737464156015	0.426754232283679	0.223	0.113	1	B_ILC1	ZNF302
FAM118A	0.00148937590640406	0.621202586720841	0.151	0.094	1	B_ILC1	FAM118A
DNHD1	0.00150605518855551	0.378654028080853	0.137	0.067	1	B_ILC1	DNHD1
CENPT	0.00152202741657838	0.242776185985453	0.273	0.211	1	B_ILC1	CENPT
CS	0.00152578762316059	0.228808841289402	0.245	0.201	1	B_ILC1	CS
EIF2S2	0.00152959317950364	0.118898036720309	0.122	0.112	1	B_ILC1	EIF2S2
THYN1	0.00153238855676085	0.42544309052469	0.245	0.166	1	B_ILC1	THYN1
GEMIN7	0.00153927327231373	0.318386207244813	0.137	0.068	1	B_ILC1	GEMIN7
PATZ1	0.00155295581967781	0.172411061026038	0.101	0.038	1	B_ILC1	PATZ1
DOCK8	0.00156147428870619	0.38807575626494	0.619	0.507	1	B_ILC1	DOCK8
ZBTB25	0.00158220539051972	0.285871787472308	0.439	0.299	1	B_ILC1	ZBTB25
MRPL14	0.00159981528248901	0.297252159911434	0.165	0.171	1	B_ILC1	MRPL14
MT-ND1	0.00160655763439256	0.111445236818679	1	0.978	1	B_ILC1	MT-ND1
TTC3	0.00163736583530191	0.463801573828376	0.561	0.437	1	B_ILC1	TTC3
ACTR3	0.00170385496760037	0.223820828713976	0.446	0.413	1	B_ILC1	ACTR3
ABHD10	0.00171530536494076	0.348011949264091	0.144	0.058	1	B_ILC1	ABHD10
UBP1	0.00172152564807271	0.233778579185865	0.158	0.077	1	B_ILC1	UBP1
ATP6V0E1	0.00172582815788628	0.35116246385151	0.482	0.433	1	B_ILC1	ATP6V0E1
DDX6	0.00172921868709459	0.219067820411129	0.331	0.202	1	B_ILC1	DDX6
IDH3B	0.00173028259757303	0.504925744189053	0.266	0.229	1	B_ILC1	IDH3B
MAN1A2	0.00174058186418671	0.149804793641043	0.158	0.08	1	B_ILC1	MAN1A2
ING4	0.00174209787873773	0.390802881070612	0.165	0.098	1	B_ILC1	ING4
PDE3B	0.00174659592135023	0.186439604977004	0.158	0.071	1	B_ILC1	PDE3B
SAYSD1	0.00175940316022981	0.31146873831714	0.101	0.037	1	B_ILC1	SAYSD1
GATAD2B	0.00185725900715705	0.451728497301354	0.324	0.23	1	B_ILC1	GATAD2B
UQCRC2	0.00187331992949442	0.141416944513353	0.216	0.25	1	B_ILC1	UQCRC2
TESPA1	0.00188948033215222	0.233986195971993	0.331	0.204	1	B_ILC1	TESPA1
USE1	0.00190099618872608	0.258357835106441	0.115	0.117	1	B_ILC1	USE1
PPP6C	0.00192257829971954	0.242789205271812	0.223	0.152	1	B_ILC1	PPP6C
RNF44	0.00193408922037948	0.14851019497975	0.18	0.088	1	B_ILC1	RNF44
CALM2	0.00194024264719769	0.16223991169575	0.705	0.721	1	B_ILC1	CALM2
PECR	0.00194560007970134	0.402474933739294	0.101	0.035	1	B_ILC1	PECR
NDUFS3	0.00194819047603991	0.285797433538349	0.18	0.125	1	B_ILC1	NDUFS3
STK4	0.00195316679647215	0.216232983223283	0.432	0.323	1	B_ILC1	STK4
POLH	0.00204410802191794	0.770060433162238	0.115	0.053	1	B_ILC1	POLH
ZNF506	0.0020471537756162	0.111859842717863	0.122	0.053	1	B_ILC1	ZNF506
CD247	0.00206536676573185	0.278542263298847	0.417	0.275	1	B_ILC1	CD247
KIF21B	0.00207210544550686	0.100897832514144	0.101	0.035	1	B_ILC1	KIF21B
ORMDL2	0.00208217871065209	0.268754222449258	0.173	0.11	1	B_ILC1	ORMDL2
DPP7	0.00211554047109938	0.345138065777063	0.41	0.312	1	B_ILC1	DPP7
DAXX	0.00212123985551877	0.253557799733349	0.18	0.122	1	B_ILC1	DAXX
LY9	0.00212988435148804	0.398777216339589	0.309	0.197	1	B_ILC1	LY9
IDH3G	0.00213831118343914	0.291658185697082	0.245	0.194	1	B_ILC1	IDH3G
SLC44A2	0.0021539926444249	0.285922145941126	0.446	0.302	1	B_ILC1	SLC44A2
CCT4	0.00219972631694565	0.252982739390153	0.302	0.308	1	B_ILC1	CCT4
NAPA	0.00221055820665245	0.140944215185001	0.252	0.249	1	B_ILC1	NAPA
REXO2	0.0022325820721749	0.355486840906971	0.201	0.111	1	B_ILC1	REXO2
HLA-F	0.00223419669565838	0.208936463932195	0.647	0.517	1	B_ILC1	HLA-F
ARHGAP27	0.00223424376906841	0.184396933680448	0.144	0.081	1	B_ILC1	ARHGAP27
TMEM106C	0.00226089807412646	0.612685774959668	0.108	0.061	1	B_ILC1	TMEM106C
VOPP1	0.00228239108021216	0.34394443242179	0.259	0.151	1	B_ILC1	VOPP1
ATP2A3	0.00228861868496265	0.150141733138996	0.237	0.134	1	B_ILC1	ATP2A3
MITD1	0.00229668557436985	0.453208356488841	0.295	0.173	1	B_ILC1	MITD1
CCDC146	0.00230737613940297	0.418232788578484	0.122	0.05	1	B_ILC1	CCDC146
LIX1L	0.00230922629619468	0.182210096352593	0.165	0.076	1	B_ILC1	LIX1L
PRDX1	0.00232344629474792	0.308412785092231	0.266	0.249	1	B_ILC1	PRDX1
PDCD5	0.00234311158770877	0.303048151850397	0.281	0.162	1	B_ILC1	PDCD5
RPIA	0.00243081014959962	0.27667465408227	0.151	0.067	1	B_ILC1	RPIA
NCKAP1L	0.00246306396509317	0.154499754487643	0.173	0.095	1	B_ILC1	NCKAP1L
PHF10	0.00246686755281723	0.305249596306693	0.18	0.088	1	B_ILC1	PHF10
HMGA1	0.00254573956103626	0.146018046492263	0.173	0.08	1	B_ILC1	HMGA1
SEC31B	0.00254819507520888	0.191824015200171	0.151	0.066	1	B_ILC1	SEC31B
C1GALT1C1	0.00255055029084028	0.447415861640403	0.122	0.058	1	B_ILC1	C1GALT1C1
CHURC1	0.0025555145941465	0.145108546701772	0.223	0.12	1	B_ILC1	CHURC1
BCCIP	0.00256456172636353	0.350809167244276	0.209	0.169	1	B_ILC1	BCCIP
SLC38A1	0.00257397697634469	0.2100997236995	0.432	0.314	1	B_ILC1	SLC38A1
EIF4B	0.00265390453281805	0.158501212380452	0.468	0.38	1	B_ILC1	EIF4B
VSIR	0.00268542862435284	0.192623652080941	0.345	0.219	1	B_ILC1	VSIR
RPL9	0.00272209035083135	0.107278149633348	0.23	0.204	1	B_ILC1	RPL9
PPP2R3C	0.00272344431703134	0.358128829903429	0.209	0.16	1	B_ILC1	PPP2R3C
ANKRD36B	0.00277054979785376	0.158005599096926	0.237	0.131	1	B_ILC1	ANKRD36B
RBBP6	0.00277973615190073	0.266406619294994	0.252	0.152	1	B_ILC1	RBBP6
SLC25A37	0.00278042556939066	0.156433849043846	0.151	0.066	1	B_ILC1	SLC25A37
RMDN1	0.0028116620710378	0.203772944654821	0.223	0.12	1	B_ILC1	RMDN1
PYURF	0.00284472827289227	0.259809281175201	0.374	0.311	1	B_ILC1	PYURF
SULT1A1	0.00284483321448485	0.173950696139073	0.101	0.034	1	B_ILC1	SULT1A1
FLYWCH1	0.00287952312813201	0.108086320956919	0.129	0.051	1	B_ILC1	FLYWCH1
PPM1M	0.00295567200026809	0.610883316934531	0.173	0.083	1	B_ILC1	PPM1M
RPL37	0.00297405880530569	0.139690332924318	0.453	0.346	1	B_ILC1	RPL37
SHISA5	0.00300631377171898	0.224858575901258	0.374	0.247	1	B_ILC1	SHISA5
ZNF234	0.00310009284490174	0.308324748991033	0.122	0.05	1	B_ILC1	ZNF234
RBCK1	0.00310601254399928	0.426545416960457	0.331	0.24	1	B_ILC1	RBCK1
PHC3	0.00311435795841284	0.308444747463146	0.446	0.305	1	B_ILC1	PHC3
SRSF4	0.00311767416671694	0.285147558933165	0.281	0.227	1	B_ILC1	SRSF4
VPS11	0.00316253709361957	0.243050664577666	0.101	0.064	1	B_ILC1	VPS11
TRMT1	0.00316353265263788	0.252488556572158	0.201	0.114	1	B_ILC1	TRMT1
GCC2	0.00322516891408335	0.147860270376765	0.309	0.188	1	B_ILC1	GCC2
TES	0.00324926113786077	0.31032042633759	0.331	0.271	1	B_ILC1	TES
PRPF4B	0.00325789071227214	0.145200522488347	0.273	0.162	1	B_ILC1	PRPF4B
GATD1	0.00333083393606694	0.53085784075792	0.108	0.051	1	B_ILC1	GATD1
SCAF8	0.00334495291957697	0.145609258125457	0.115	0.091	1	B_ILC1	SCAF8
BRD9	0.00337667743589927	0.291162756639696	0.101	0.106	1	B_ILC1	BRD9
PPA1	0.00337935847343511	0.338971533938053	0.245	0.144	1	B_ILC1	PPA1
DDX56	0.00343802281100275	0.329097232807364	0.201	0.141	1	B_ILC1	DDX56
MPHOSPH8	0.00350485031553169	0.133772918923951	0.266	0.158	1	B_ILC1	MPHOSPH8
CCDC66	0.00352235617345665	0.256608453378182	0.209	0.113	1	B_ILC1	CCDC66
MDH1	0.00354269246568742	0.335521063000451	0.288	0.265	1	B_ILC1	MDH1
RAB29	0.00358624883982819	0.242283611007103	0.165	0.096	1	B_ILC1	RAB29
MT-CO1	0.00359212599682005	0.12319895818776	1	0.999	1	B_ILC1	MT-CO1
THAP7	0.00364455901808984	0.198189777451205	0.173	0.082	1	B_ILC1	THAP7
MAU2	0.00375933390196274	0.189192918749924	0.158	0.099	1	B_ILC1	MAU2
MAP4K4	0.00376801977787675	0.514935684728677	0.23	0.135	1	B_ILC1	MAP4K4
TRDMT1	0.00376828245486757	0.636537653433257	0.115	0.072	1	B_ILC1	TRDMT1
RTRAF	0.00377638433505423	0.120757853482732	0.187	0.137	1	B_ILC1	RTRAF
PTGES3	0.00383059666930894	0.199255753803485	0.424	0.373	1	B_ILC1	PTGES3
LTO1	0.00383621814427777	0.101118366338988	0.115	0.044	1	B_ILC1	LTO1
NSUN5	0.00387394094747146	0.184917194579073	0.115	0.058	1	B_ILC1	NSUN5
PCMT1	0.00390329091715577	0.101565282353378	0.201	0.231	1	B_ILC1	PCMT1
IMPDH2	0.00394395172914132	0.570350080689907	0.259	0.211	1	B_ILC1	IMPDH2
TULP4	0.00403545237366629	0.654827744387637	0.209	0.119	1	B_ILC1	TULP4
LCP2	0.00410840730520761	0.208494583304403	0.446	0.341	1	B_ILC1	LCP2
FAAP20	0.00412656033687214	0.105641496701319	0.101	0.038	1	B_ILC1	FAAP20
USP20	0.00413876054390176	0.492051264009669	0.295	0.212	1	B_ILC1	USP20
FDPS	0.00414011592299696	0.277435266348969	0.165	0.16	1	B_ILC1	FDPS
NTPCR	0.00421275898077735	0.384857952749025	0.122	0.057	1	B_ILC1	NTPCR
SSU72	0.00425647669231543	0.156394002134278	0.288	0.301	1	B_ILC1	SSU72
EIF2D	0.00425658581692793	0.609964941668951	0.165	0.138	1	B_ILC1	EIF2D
TSPO	0.00426759218565744	0.1647799230531	0.504	0.363	1	B_ILC1	TSPO
U2SURP	0.00426782924031594	0.333099738658719	0.468	0.335	1	B_ILC1	U2SURP
MRPS15	0.00426839548884439	0.302295445389679	0.144	0.129	1	B_ILC1	MRPS15
BCAS4	0.00427645000303371	0.185174338491114	0.101	0.07	1	B_ILC1	BCAS4
WWP1	0.0043363791700975	0.192095607626394	0.173	0.093	1	B_ILC1	WWP1
SEC13	0.00439082619523474	0.370329242393219	0.23	0.225	1	B_ILC1	SEC13
AP3M2	0.00441402837186656	0.184828121785032	0.115	0.045	1	B_ILC1	AP3M2
ZNF146	0.0044348334960556	0.458583261396349	0.266	0.162	1	B_ILC1	ZNF146
TPGS2	0.00444263617699741	0.267518349419056	0.237	0.135	1	B_ILC1	TPGS2
C9orf78	0.00450179306672713	0.256173230045109	0.345	0.306	1	B_ILC1	C9orf78
ATXN7L3B	0.00453110494307878	0.159295528071075	0.18	0.157	1	B_ILC1	ATXN7L3B
EIF1AY	0.00455236021028484	0.286604622373033	0.129	0.055	1	B_ILC1	EIF1AY
MRPS30	0.00460482231726796	0.291887385854854	0.165	0.104	1	B_ILC1	MRPS30
TIMM10	0.00466048437413298	0.309054718384432	0.144	0.067	1	B_ILC1	TIMM10
SIGMAR1	0.00478639922077562	0.392029635166749	0.151	0.08	1	B_ILC1	SIGMAR1
UBQLN1	0.00478735667558733	0.196295792787948	0.424	0.3	1	B_ILC1	UBQLN1
COX6B1	0.00487980711055249	0.24498377502835	0.597	0.457	1	B_ILC1	COX6B1
AP2A2	0.0048849719974942	0.421501034720088	0.201	0.119	1	B_ILC1	AP2A2
MAF1	0.00498736085973035	0.204778174930253	0.288	0.272	1	B_ILC1	MAF1
DHPS	0.00508098441838473	0.496244341378666	0.259	0.214	1	B_ILC1	DHPS
NECAP2	0.00509627840090955	0.301117022049572	0.288	0.207	1	B_ILC1	NECAP2
COPS7B	0.00510371103359913	0.427707114013031	0.115	0.077	1	B_ILC1	COPS7B
PORCN	0.00510895160698467	0.189478252342715	0.101	0.037	1	B_ILC1	PORCN
ATF7IP	0.00512628165732815	0.284181920147223	0.532	0.422	1	B_ILC1	ATF7IP
PYCR2	0.00524085062144656	0.147842831329796	0.23	0.13	1	B_ILC1	PYCR2
TNRC6B	0.00524166107084421	0.268997788477678	0.799	0.683	1	B_ILC1	TNRC6B
SRRM2	0.00528180915379858	0.172389838942122	0.547	0.473	1	B_ILC1	SRRM2
SGF29	0.00539354660070235	0.318346991428342	0.158	0.086	1	B_ILC1	SGF29
ARCN1	0.00540471802058953	0.157194610111785	0.209	0.251	1	B_ILC1	ARCN1
JADE2	0.00545691758867242	0.540942908422961	0.237	0.161	1	B_ILC1	JADE2
FBXO7	0.00549598109184558	0.314577367448771	0.259	0.227	1	B_ILC1	FBXO7
DGKZ	0.00563663872811242	0.104037167975259	0.115	0.063	1	B_ILC1	DGKZ
GTF2H3	0.00568361725535283	0.295031586395955	0.108	0.041	1	B_ILC1	GTF2H3
UPP1	0.00568569681655287	0.388714130868905	0.158	0.085	1	B_ILC1	UPP1
MRPS34	0.00568594829968732	0.268560873429701	0.194	0.129	1	B_ILC1	MRPS34
CCDC84	0.00568755408598787	0.168666611278347	0.108	0.122	1	B_ILC1	CCDC84
NAP1L4	0.00570299977666826	0.27362339339376	0.417	0.294	1	B_ILC1	NAP1L4
MRFAP1L1	0.00571421318465642	0.275850965402704	0.273	0.228	1	B_ILC1	MRFAP1L1
NDUFS5	0.00577697228594803	0.159665952159755	0.547	0.408	1	B_ILC1	NDUFS5
TMEM223	0.00577840190090106	0.21217161034511	0.194	0.101	1	B_ILC1	TMEM223
EIF3M	0.00578550808706844	0.319574484068057	0.331	0.293	1	B_ILC1	EIF3M
TMED4	0.00584191562408667	0.238566609409064	0.396	0.349	1	B_ILC1	TMED4
FLAD1	0.00586325510165897	0.38805128395975	0.137	0.122	1	B_ILC1	FLAD1
ERGIC3	0.00590566922503802	0.231654672221062	0.324	0.31	1	B_ILC1	ERGIC3
LTN1	0.00594986719737279	0.163154970632214	0.158	0.119	1	B_ILC1	LTN1
SFXN1	0.00595545938082531	0.427537955883222	0.216	0.118	1	B_ILC1	SFXN1
APRT	0.00597502918491377	0.219274446663726	0.554	0.426	1	B_ILC1	APRT
ANXA11	0.00601584718863594	0.149786345434367	0.309	0.197	1	B_ILC1	ANXA11
MLLT3	0.00609378044479458	0.14458330444509	0.144	0.08	1	B_ILC1	MLLT3
SNAPC5	0.00615794218985261	0.211326558382578	0.165	0.085	1	B_ILC1	SNAPC5
NOA1	0.0062093452744122	0.28937222462427	0.122	0.073	1	B_ILC1	NOA1
AFTPH	0.00622523944028763	0.19764776023326	0.129	0.103	1	B_ILC1	AFTPH
BCL2L13	0.00624489115924918	0.408851170533183	0.209	0.114	1	B_ILC1	BCL2L13
RASSF7	0.00632653571499641	0.119033407914862	0.158	0.079	1	B_ILC1	RASSF7
BPTF	0.00635371978281755	0.159047547402601	0.396	0.274	1	B_ILC1	BPTF
DCAF5	0.00640230075512351	0.271289721503641	0.295	0.181	1	B_ILC1	DCAF5
ABCC10	0.00640304483403899	0.458069093083282	0.137	0.076	1	B_ILC1	ABCC10
APBB1	0.00665119083111414	0.358895583166046	0.165	0.088	1	B_ILC1	APBB1
NPRL2	0.00669781471837871	0.338263455120161	0.194	0.136	1	B_ILC1	NPRL2
RBIS	0.00673095293946103	0.206439083606433	0.23	0.132	1	B_ILC1	RBIS
PIK3R5	0.00680001960977422	0.257244866100204	0.237	0.153	1	B_ILC1	PIK3R5
DNASE1	0.00682693998234397	0.199995987933632	0.144	0.083	1	B_ILC1	DNASE1
EPS15L1	0.00683278434552945	0.152130106413683	0.144	0.175	1	B_ILC1	EPS15L1
LSM7	0.0068470474851639	0.166344540871992	0.317	0.202	1	B_ILC1	LSM7
FTL	0.00687836540130293	0.120877542562733	0.928	0.92	1	B_ILC1	FTL
PAIP2	0.00701417452048272	0.367897059502867	0.504	0.427	1	B_ILC1	PAIP2
SDAD1	0.00701455300568776	0.476616855755293	0.165	0.138	1	B_ILC1	SDAD1
RSPRY1	0.00703209639292619	0.178169152435514	0.086	0.107	1	B_ILC1	RSPRY1
HMGN2	0.00704765651190541	0.429710788057715	0.662	0.554	1	B_ILC1	HMGN2
SNRPA1	0.00706679507576006	0.33937154341313	0.273	0.198	1	B_ILC1	SNRPA1
SPATA13	0.0070752503939324	0.118403442743441	0.137	0.074	1	B_ILC1	SPATA13
LRRC8D	0.00711476616631557	0.573434961102265	0.129	0.099	1	B_ILC1	LRRC8D
MRPS18B	0.00716172283130269	0.301223650213157	0.223	0.125	1	B_ILC1	MRPS18B
RSRC1	0.00718399355932047	0.271419708165477	0.201	0.135	1	B_ILC1	RSRC1
C19orf66	0.00728142704860879	0.227350806409921	0.302	0.206	1	B_ILC1	C19orf66
SSRP1	0.00737701703236994	0.272578556268318	0.158	0.09	1	B_ILC1	SSRP1
CDK5RAP2	0.00738722058000129	0.142738562878585	0.173	0.095	1	B_ILC1	CDK5RAP2
PRAF2	0.00742616262617898	0.128658554216705	0.173	0.087	1	B_ILC1	PRAF2
THEM6	0.00745055840329256	0.173332657638711	0.115	0.05	1	B_ILC1	THEM6
NGDN	0.00745775309844785	0.270353611718952	0.18	0.189	1	B_ILC1	NGDN
MDH2	0.00748794421793057	0.281444087496269	0.317	0.301	1	B_ILC1	MDH2
GUK1	0.00750712126599459	0.226890898291608	0.468	0.458	1	B_ILC1	GUK1
ANO9	0.00753426222039981	0.158185661187095	0.173	0.087	1	B_ILC1	ANO9
ARFRP1	0.0075989724047321	0.138708300999647	0.165	0.082	1	B_ILC1	ARFRP1
COA6	0.00764097831523975	0.121582278576747	0.108	0.043	1	B_ILC1	COA6
ARPC3	0.00764480527792238	0.208829836058702	0.683	0.584	1	B_ILC1	ARPC3
ARID4A	0.00769889240101855	0.126026781419061	0.173	0.178	1	B_ILC1	ARID4A
SNUPN	0.00777706946159016	0.264333910458647	0.101	0.054	1	B_ILC1	SNUPN
CCDC88C	0.00781361814270447	0.19725960584885	0.324	0.22	1	B_ILC1	CCDC88C
SP2	0.00788778272495234	0.341594255676347	0.151	0.148	1	B_ILC1	SP2
TRMT13	0.0080408644939239	0.498414512977873	0.223	0.127	1	B_ILC1	TRMT13
UBA2	0.00822219449515749	0.376140134986118	0.295	0.186	1	B_ILC1	UBA2
ANP32B	0.00825012821088732	0.230434372138706	0.353	0.26	1	B_ILC1	ANP32B
KLF3	0.00827126232870426	0.17205265933883	0.165	0.092	1	B_ILC1	KLF3
RRP36	0.00835772202457878	0.310983444893178	0.101	0.05	1	B_ILC1	RRP36
PCBP1	0.00837014302708922	0.151867270270432	0.583	0.503	1	B_ILC1	PCBP1
CIAO2B	0.00839730566060662	0.277325690535827	0.338	0.266	1	B_ILC1	CIAO2B
POGZ	0.00840710789619519	0.143873937021563	0.115	0.066	1	B_ILC1	POGZ
PARP15	0.00849522034398886	0.117466264964012	0.115	0.049	1	B_ILC1	PARP15
UBXN11	0.00860060113462828	0.242470867685765	0.194	0.124	1	B_ILC1	UBXN11
MAGOH	0.00860777566748081	0.205818573337776	0.115	0.083	1	B_ILC1	MAGOH
KRI1	0.00871730220340589	0.187049799018027	0.237	0.138	1	B_ILC1	KRI1
PHF3	0.00874030412557342	0.236533680741312	0.388	0.273	1	B_ILC1	PHF3
ATP5MC2	0.00875830119641758	0.227263102025983	0.705	0.609	1	B_ILC1	ATP5MC2
NDUFS2	0.00877414629244677	0.502835420400263	0.266	0.2	1	B_ILC1	NDUFS2
PRKCQ	0.00878579322479164	0.284430883393614	0.245	0.147	1	B_ILC1	PRKCQ
EIF3G	0.00895093442428729	0.232240120003505	0.482	0.39	1	B_ILC1	EIF3G
IDH2	0.00903204185117011	0.195317238856448	0.252	0.149	1	B_ILC1	IDH2
SLMAP	0.00912981832272856	0.441914359424294	0.281	0.184	1	B_ILC1	SLMAP
ATP6V0E2	0.00914871126030818	0.1395380878603	0.223	0.127	1	B_ILC1	ATP6V0E2
YJU2	0.00929689348117243	0.231852681347579	0.129	0.083	1	B_ILC1	YJU2
CALCOCO1	0.00940863148074792	0.186162121536805	0.201	0.122	1	B_ILC1	CALCOCO1
MRPS26	0.0094827005590028	0.195271492317583	0.129	0.118	1	B_ILC1	MRPS26
C14orf119	0.009494369945076	0.196826482203101	0.173	0.14	1	B_ILC1	C14orf119
TAB2	0.00966498847417535	0.484488789833249	0.288	0.185	1	B_ILC1	TAB2
TRMT2B	0.00968317091787397	0.296166826266309	0.108	0.053	1	B_ILC1	TRMT2B
MRPL52	0.00981262179828535	0.150365709028375	0.129	0.073	1	B_ILC1	MRPL52
TAF15	0.00983167839461026	0.127475793504414	0.144	0.18	1	B_ILC1	TAF15
DDX5	0.00983888340480192	0.160580276177025	0.993	0.975	1	B_ILC1	DDX5
SF3B2	0.00986367572885212	0.499583285887675	0.496	0.402	1	B_ILC1	SF3B2
UFSP2	0.0099136361051501	0.260054870124209	0.115	0.051	1	B_ILC1	UFSP2
CD8A	3.53001791317667e-47	1.92101357638693	0.639	0.02	4.38710626249597e-43	EOMES+ ILC1	CD8A
GZMK	1.59994743086255e-37	1.6369681746344	0.59	0.028	1.98841466707597e-33	EOMES+ ILC1	GZMK
CD3D1	6.44838371781139e-37	1.61120023275348	0.82	0.102	8.01405128449599e-33	EOMES+ ILC1	CD3D
CCL5	1.48363123308136e-35	1.77012385922357	0.869	0.177	1.84385689647351e-31	EOMES+ ILC1	CCL5
CST7	4.48329742201753e-29	0.96080775453776	0.754	0.126	5.57184203608338e-25	EOMES+ ILC1	CST7
NKG7	2.95734748519527e-28	0.935599297173704	0.721	0.123	3.67539145460068e-24	EOMES+ ILC1	NKG7
CD3E1	7.91336412251219e-27	1.21641801249599	0.869	0.248	9.83472893145814e-23	EOMES+ ILC1	CD3E
ZNF683	3.67508468229064e-26	1.5748232601463	0.41	0.019	4.56739524315081e-22	EOMES+ ILC1	ZNF683
A2M1	2.72001821445871e-25	1.27822736034373	0.738	0.145	3.38043863692929e-21	EOMES+ ILC1	A2M
LYAR1	1.49087136830284e-23	1.16671791713785	0.656	0.101	1.85285493652677e-19	EOMES+ ILC1	LYAR
CD8B1	4.74391637551849e-23	0.831877280602127	0.344	0.011	5.89573927149438e-19	EOMES+ ILC1	CD8B
CD271	1.47796371078765e-22	0.952024386161559	0.525	0.054	1.83681329976689e-18	EOMES+ ILC1	CD27
SYNE21	3.97470933907776e-22	0.544690791132024	0.623	0.096	4.93976876660584e-18	EOMES+ ILC1	SYNE2
SIT11	3.11105642101485e-21	0.840052132806456	0.426	0.034	3.86642092003725e-17	EOMES+ ILC1	SIT1
CNN21	7.60521332191161e-21	0.986538968668636	0.754	0.189	9.45175911647175e-17	EOMES+ ILC1	CNN2
PYHIN1	2.99180503582712e-20	0.829374929967086	0.574	0.101	3.71821529852595e-16	EOMES+ ILC1	PYHIN1
IL321	6.99697654534514e-19	0.723593023272436	0.967	0.434	8.69584245055495e-15	EOMES+ ILC1	IL32
LTK	1.82471542238969e-18	0.556727929919999	0.262	0.007	2.26775632694591e-14	EOMES+ ILC1	LTK
ARL4C1	2.91172521833635e-18	0.845825978060209	0.738	0.225	3.61869210134842e-14	EOMES+ ILC1	ARL4C
GIMAP71	1.97105343452097e-17	0.95911138292058	0.852	0.313	2.44962520842266e-13	EOMES+ ILC1	GIMAP7
CD3G1	3.79997318845355e-17	0.947268199395552	0.41	0.041	4.72260667861007e-13	EOMES+ ILC1	CD3G
GPR171	8.05418497086207e-17	0.94176765606938	0.525	0.089	1.00097410817874e-12	EOMES+ ILC1	GPR171
SH2D1A1	3.62850594338049e-16	0.590950171741391	0.459	0.072	4.50950718643327e-12	EOMES+ ILC1	SH2D1A
HCST	3.91312092627211e-16	0.688488383974247	0.803	0.281	4.86322668717098e-12	EOMES+ ILC1	HCST
RIPOR21	2.08240520717132e-15	0.710196453849199	0.803	0.298	2.58801319147252e-11	EOMES+ ILC1	RIPOR2
GZMA	2.40051900647478e-15	0.849493786823771	0.508	0.098	2.98336502124686e-11	EOMES+ ILC1	GZMA
KLRG1	1.48096426724859e-14	1.35449605233834	0.574	0.139	1.84054239133655e-10	EOMES+ ILC1	KLRG1
LITAF1	2.25922484059579e-14	0.933003142037594	0.607	0.154	2.80776463189244e-10	EOMES+ ILC1	LITAF
GZMM	6.56660321655009e-14	0.63518537630848	0.377	0.048	8.16097447752845e-10	EOMES+ ILC1	GZMM
CXCR31	7.54499845810783e-14	0.641602838909573	0.328	0.032	9.37692408373641e-10	EOMES+ ILC1	CXCR3
CD61	7.95300404026709e-14	0.650940733520402	0.41	0.059	9.88399342124394e-10	EOMES+ ILC1	CD6
PRF1	8.18189127310523e-14	0.771207230064626	0.59	0.155	1.01684544742152e-09	EOMES+ ILC1	PRF1
GIMAP41	3.59983758998317e-13	1.09466507055881	0.607	0.176	4.47387815683108e-09	EOMES+ ILC1	GIMAP4
SHISA51	1.25316707281718e-12	0.761784512793333	0.672	0.244	1.55743603809719e-08	EOMES+ ILC1	SHISA5
HLA-C1	1.97398370032267e-12	0.525948135486081	1	0.97	2.45326694276101e-08	EOMES+ ILC1	HLA-C
ITGB21	2.15776730445308e-12	0.750041005028356	0.787	0.341	2.68167320597429e-08	EOMES+ ILC1	ITGB2
FCRL6	2.96140558527436e-12	1.33551131345102	0.311	0.039	3.68043486137897e-08	EOMES+ ILC1	FCRL6
CLEC2D1	3.99791284230167e-12	1.01891286663433	0.705	0.344	4.96860608041252e-08	EOMES+ ILC1	CLEC2D
EMP31	1.10669419706981e-11	0.536267135252286	0.836	0.391	1.37539954811836e-07	EOMES+ ILC1	EMP3
ARHGAP251	1.74717169039097e-11	1.02544030444719	0.623	0.206	2.1713849768179e-07	EOMES+ ILC1	ARHGAP25
NLRC51	1.81730735243913e-11	0.695204284857914	0.525	0.17	2.25854957761135e-07	EOMES+ ILC1	NLRC5
MT-CYB1	1.83751490424599e-11	0.45823725270197	1	0.997	2.28366352299692e-07	EOMES+ ILC1	MT-CYB
BTN3A21	2.14400525943691e-11	0.878629618842263	0.721	0.321	2.66456973642819e-07	EOMES+ ILC1	BTN3A2
MT-ND51	2.6877254301911e-11	0.474289979872039	1	0.99	3.34030516464149e-07	EOMES+ ILC1	MT-ND5
SLAMF7	3.49408097099688e-11	1.42183297590696	0.344	0.053	4.34244383075492e-07	EOMES+ ILC1	SLAMF7
CCR5	5.3196156870756e-11	0.337921267733066	0.164	0.005	6.61121837589755e-07	EOMES+ ILC1	CCR5
CORO1A1	6.37299462827655e-11	0.693916861673101	0.918	0.65	7.9203577240221e-07	EOMES+ ILC1	CORO1A
CD51	1.42631765637042e-10	0.611886332401391	0.295	0.038	1.77262758333716e-06	EOMES+ ILC1	CD5
KCNA31	1.61388154542208e-10	0.765003503784402	0.393	0.08	2.00573198465056e-06	EOMES+ ILC1	KCNA3
ARHGAP301	2.60918382123605e-10	0.62572782060928	0.656	0.272	3.24269365303216e-06	EOMES+ ILC1	ARHGAP30
TRAT11	2.75424567009171e-10	0.888497865672632	0.459	0.115	3.42297651878998e-06	EOMES+ ILC1	TRAT1
S100A4	5.03453562141245e-10	0.572159833742259	0.967	0.766	6.25692087029139e-06	EOMES+ ILC1	S100A4
SELPLG1	5.26493684776134e-10	0.71439627324578	0.689	0.296	6.5432635143978e-06	EOMES+ ILC1	SELPLG
MT-ND21	8.42385206209615e-10	0.49566342071292	1	0.991	1.04691633427731e-05	EOMES+ ILC1	MT-ND2
LCK1	1.07701070353964e-09	0.766218399160255	0.754	0.375	1.33850890235907e-05	EOMES+ ILC1	LCK
CAPN21	1.08431259298858e-09	1.15766876039356	0.508	0.158	1.3475836905662e-05	EOMES+ ILC1	CAPN2
MYL12A1	2.35462848375602e-09	0.510760220489659	0.967	0.792	2.92633227961199e-05	EOMES+ ILC1	MYL12A
CCR2	3.04881444788054e-09	0.754502681756067	0.246	0.029	3.78906659582594e-05	EOMES+ ILC1	CCR2
IL10RA1	3.15398057061015e-09	0.589629296391132	0.574	0.203	3.91976705315429e-05	EOMES+ ILC1	IL10RA
LDLRAP11	3.30101357652683e-09	0.631069970215804	0.377	0.083	4.10249967290755e-05	EOMES+ ILC1	LDLRAP1
KLRC2	3.52786205477639e-09	0.729707747857695	0.213	0.035	4.38442696167609e-05	EOMES+ ILC1	KLRC2
TXNIP1	3.81126290877775e-09	0.471384355085513	0.951	0.67	4.73663754302899e-05	EOMES+ ILC1	TXNIP
LBH1	4.63542684442413e-09	0.647616245143935	0.443	0.12	5.76090848225031e-05	EOMES+ ILC1	LBH
C12orf75	6.24852989930441e-09	0.806665897256643	0.361	0.078	7.76567295885552e-05	EOMES+ ILC1	C12orf75
RPL13A1	9.20847760994714e-09	0.458221040501609	1	0.937	0.000114442959736423	EOMES+ ILC1	RPL13A
ANXA2	1.4616969491107e-08	0.787226755563218	0.41	0.109	0.000181659696835478	EOMES+ ILC1	ANXA2
ITGAL1	2.95853571325992e-08	0.486771259746109	0.492	0.179	0.000367686818443943	EOMES+ ILC1	ITGAL
S100A10	3.09056169007223e-08	0.554858928685434	0.803	0.437	0.000384095006842177	EOMES+ ILC1	S100A10
MT-ND41	3.14196143415452e-08	0.356038152072247	1	0.998	0.000390482967036724	EOMES+ ILC1	MT-ND4
FYB11	4.21895771342445e-08	0.476474393919184	0.672	0.308	0.000524332064624391	EOMES+ ILC1	FYB1
IL21R1	1.10323842019029e-07	1.14103460007715	0.311	0.087	0.00137110470861249	EOMES+ ILC1	IL21R
JAKMIP1	1.18009634518246e-07	0.441950407292077	0.131	0.006	0.00146662373779276	EOMES+ ILC1	JAKMIP1
PPP2R5C1	1.28079550071559e-07	0.522423492403473	0.738	0.385	0.00159177264828934	EOMES+ ILC1	PPP2R5C
RNF1661	1.44650758264883e-07	0.548132436193179	0.525	0.201	0.00179771962371597	EOMES+ ILC1	RNF166
PARP8	1.60725482939792e-07	0.810486838240773	0.721	0.417	0.00199749630197574	EOMES+ ILC1	PARP8
TC2N1	1.61417039126961e-07	0.473873814134243	0.475	0.167	0.00200609096226987	EOMES+ ILC1	TC2N
CASP1	1.87825935987295e-07	0.886183457449358	0.393	0.114	0.0023343007324501	EOMES+ ILC1	CASP1
MT-ND4L1	1.90322803398071e-07	0.348636424561143	1	0.996	0.00236533180063123	EOMES+ ILC1	MT-ND4L
HLA-E1	2.10414475026296e-07	0.400911323434598	1	0.905	0.00261503109562681	EOMES+ ILC1	HLA-E
FLNA	2.37416505188038e-07	0.427015537373553	0.639	0.315	0.00295061232647693	EOMES+ ILC1	FLNA
AOAH1	2.96473897711415e-07	0.472275106731836	0.344	0.096	0.00368457760075747	EOMES+ ILC1	AOAH
PSMB9	3.06161499919341e-07	0.506820238298287	0.787	0.452	0.00380497512099756	EOMES+ ILC1	PSMB9
B2M	3.56167032065135e-07	0.299031418394038	1	0.998	0.00442644387450549	EOMES+ ILC1	B2M
MYH91	4.42809392453478e-07	0.382416142110601	0.672	0.354	0.00550323512941183	EOMES+ ILC1	MYH9
IKZF31	5.08887746282184e-07	0.31437742699705	0.279	0.058	0.00632445691079499	EOMES+ ILC1	IKZF3
SASH3	7.40164699940182e-07	0.701477553118418	0.721	0.392	0.00919876689085658	EOMES+ ILC1	SASH3
SUN2	1.21686698161991e-06	0.305291234638783	0.557	0.241	0.0151232228475722	EOMES+ ILC1	SUN2
S1PR5	1.27892023242886e-06	0.131649189548755	0.197	0.047	0.0158944206486259	EOMES+ ILC1	S1PR5
NSG1	1.37721399451353e-06	0.266651026008701	0.164	0.017	0.0171160155238142	EOMES+ ILC1	NSG1
NCR3	1.38885083844603e-06	0.825207084750701	0.475	0.205	0.0172606382202073	EOMES+ ILC1	NCR3
TMSB101	1.48112555121187e-06	0.426087270634013	1	0.847	0.0184074283504612	EOMES+ ILC1	TMSB10
HLA-B	1.58113385905127e-06	0.352478841900217	1	0.99	0.0196503316002892	EOMES+ ILC1	HLA-B
S1PR11	1.64740004456615e-06	0.833317379813244	0.475	0.184	0.0204738877538681	EOMES+ ILC1	S1PR1
RPS31	1.92331287060531e-06	0.39433996053424	0.984	0.946	0.0239029323558828	EOMES+ ILC1	RPS3
CDC25B1	1.94644419160235e-06	0.612283753605598	0.377	0.118	0.024190408413234	EOMES+ ILC1	CDC25B
KIF2A1	2.17892988470439e-06	0.384733519466188	0.443	0.163	0.0270797406071062	EOMES+ ILC1	KIF2A
CTSW	2.46561154376415e-06	0.456333577330223	0.869	0.571	0.0306426202659008	EOMES+ ILC1	CTSW
XBP1	2.51352126885779e-06	0.6897756866283	0.672	0.363	0.0312380423293647	EOMES+ ILC1	XBP1
MT-ND61	2.53863706685141e-06	0.390427587062821	1	0.967	0.0315501814668293	EOMES+ ILC1	MT-ND6
PFN1	2.57955664936833e-06	0.275375535069811	1	0.849	0.0320587300383496	EOMES+ ILC1	PFN1
S100A6	3.04435647169297e-06	0.352464331608822	0.836	0.531	0.0378352622302002	EOMES+ ILC1	S100A6
IFITM11	3.61018403886712e-06	0.334483592739202	0.967	0.763	0.0448673672350406	EOMES+ ILC1	IFITM1
HIST1H1E1	3.68178700893533e-06	0.41059228587793	0.377	0.123	0.0457572489470483	EOMES+ ILC1	HIST1H1E
MT1F	3.74197605122593e-06	0.227314373408899	0.131	0.013	0.0465052783646358	EOMES+ ILC1	MT1F
CD481	4.50243072326091e-06	0.684265315893039	0.623	0.346	0.0559562090286866	EOMES+ ILC1	CD48
CISH1	4.60599040395183e-06	0.422508123425452	0.197	0.035	0.0572432487403134	EOMES+ ILC1	CISH
SH3BGRL3	4.82723480456014e-06	0.390183794017747	0.984	0.819	0.0599928741510735	EOMES+ ILC1	SH3BGRL3
BLK	5.02926280924422e-06	0.281147616230197	0.115	0.007	0.0625036781932872	EOMES+ ILC1	BLK
SAMD3	6.48995234317752e-06	0.490661942237681	0.361	0.116	0.0806571277210103	EOMES+ ILC1	SAMD3
ST6GAL11	6.49577756375935e-06	0.360630150639259	0.328	0.097	0.0807295235624011	EOMES+ ILC1	ST6GAL1
SYNE1	7.13546525385069e-06	0.23890560785108	0.279	0.072	0.0886795621748563	EOMES+ ILC1	SYNE1
SAMHD11	7.17023102684194e-06	0.396501503794079	0.459	0.183	0.0891116312015916	EOMES+ ILC1	SAMHD1
TRAF3IP31	7.25612022580583e-06	0.40169336722128	0.738	0.427	0.0901790621663149	EOMES+ ILC1	TRAF3IP3
ISG201	7.86475817730142e-06	0.62766289582464	0.557	0.264	0.097743214627502	EOMES+ ILC1	ISG20
ARHGAP151	9.86250962971751e-06	0.473111279080856	0.77	0.484	0.122571269678129	EOMES+ ILC1	ARHGAP15
2011-09-01	1.00636137377048e-05	0.421720017153518	0.721	0.422	0.125070591532195	EOMES+ ILC1	2001-09-01
PTGER2	1.12442594483508e-05	0.917688198315349	0.41	0.152	0.139743656424103	EOMES+ ILC1	PTGER2
ARHGEF11	1.15170064623717e-05	0.402179758563629	0.672	0.375	0.143133356314356	EOMES+ ILC1	ARHGEF1
BTN3A1	1.37830068216975e-05	0.507052928230137	0.492	0.215	0.171295208780057	EOMES+ ILC1	BTN3A1
KLRD1	1.53372408327517e-05	0.639723433889188	0.328	0.112	0.190611229069438	EOMES+ ILC1	KLRD1
ZNF1971	1.57365427597231e-05	0.102775744619733	0.033	0.153	0.195573753417839	EOMES+ ILC1	ZNF197
APOL2	1.66142067515429e-05	0.389485225122895	0.393	0.145	0.206481361508175	EOMES+ ILC1	APOL2
PSME1	1.78776790761393e-05	0.509843777119734	0.885	0.722	0.222183795558259	EOMES+ ILC1	PSME1
HLA-DPB1	1.88961544393226e-05	0.419045241914569	0.295	0.089	0.234841407371901	EOMES+ ILC1	HLA-DPB1
LY6E	1.97738039944795e-05	0.277184538136102	0.557	0.277	0.245748836043391	EOMES+ ILC1	LY6E
RASGRP21	1.98708607720096e-05	0.264521182824608	0.41	0.163	0.246955057674535	EOMES+ ILC1	RASGRP2
B4GALT1	2.06210970051059e-05	0.346693712825783	0.525	0.244	0.256278993579456	EOMES+ ILC1	B4GALT1
APOBEC3C	2.36364444755803e-05	0.230907324239971	0.459	0.209	0.293753731942512	EOMES+ ILC1	APOBEC3C
GTF3A1	2.37682919826979e-05	0.66284349812165	0.607	0.368	0.29539233276097	EOMES+ ILC1	GTF3A
TBX21	2.38262859745273e-05	0.438069910202704	0.148	0.021	0.296113082091426	EOMES+ ILC1	TBX21
AGTRAP1	2.95508216374374e-05	0.666837668511278	0.18	0.035	0.367257611310072	EOMES+ ILC1	AGTRAP
NUCB21	2.96481060103673e-05	0.786181844110164	0.459	0.201	0.368466661496845	EOMES+ ILC1	NUCB2
SH3BP2	3.14478849035967e-05	0.429824225265408	0.426	0.18	0.3908343135819	EOMES+ ILC1	SH3BP2
PSMB81	3.1753296785549e-05	0.598670249098857	0.607	0.341	0.394629972450803	EOMES+ ILC1	PSMB8
BIN11	3.17886436011973e-05	0.547335653270548	0.377	0.146	0.395069262675681	EOMES+ ILC1	BIN1
TRIM21	3.40134712738624e-05	0.88268715892057	0.295	0.089	0.422719420991562	EOMES+ ILC1	TRIM21
SCAMP21	3.73411438545959e-05	0.441785957804045	0.426	0.176	0.464075735824918	EOMES+ ILC1	SCAMP2
GBP5	3.75721700101761e-05	0.435891550420934	0.459	0.199	0.466946928886469	EOMES+ ILC1	GBP5
IRF31	4.00223507004749e-05	0.623053656610128	0.443	0.19	0.497397774505502	EOMES+ ILC1	IRF3
SP140	4.66271039585039e-05	0.922909865230708	0.344	0.123	0.579481647996286	EOMES+ ILC1	SP140
RASA31	4.67316712861888e-05	0.320309284779274	0.328	0.111	0.580781210744754	EOMES+ ILC1	RASA3
OGT1	4.75531990802373e-05	0.425717413884083	0.754	0.492	0.590991158169189	EOMES+ ILC1	OGT
RPL18A1	5.20179199034832e-05	0.282711125700563	0.852	0.591	0.646478708560489	EOMES+ ILC1	RPL18A
LAX11	5.28089309725054e-05	0.308155893875568	0.18	0.035	0.656309394126297	EOMES+ ILC1	LAX1
RIOX21	5.44262791057078e-05	0.245197591906783	0.213	0.049	0.676409796725737	EOMES+ ILC1	RIOX2
HIGD2A1	5.53214738465723e-05	0.32289122182895	0.475	0.225	0.6875352769652	EOMES+ ILC1	HIGD2A
PSMB10	5.57108374875129e-05	0.235363743134421	0.508	0.252	0.692374288294811	EOMES+ ILC1	PSMB10
ARHGDIB1	5.81913299251912e-05	0.296967916367485	0.967	0.907	0.723201848310276	EOMES+ ILC1	ARHGDIB
TMSB4X1	5.97132785084421e-05	0.26630334117054	1	0.98	0.742116625302919	EOMES+ ILC1	TMSB4X
AC004151.11	6.04415994633278e-05	0.334563208777706	0.656	0.384	0.751168198130238	EOMES+ ILC1	AC004151.1
PATL2	6.185310457712e-05	0.741571048003424	0.131	0.059	0.768710383684447	EOMES+ ILC1	PATL2
PLAAT41	6.43743052601525e-05	0.620381349597753	0.59	0.352	0.800043865773175	EOMES+ ILC1	PLAAT4
S1PR41	6.70153926019583e-05	0.736232498435849	0.311	0.107	0.832867299257138	EOMES+ ILC1	S1PR4
PXN	6.73915591340338e-05	0.318654930689535	0.443	0.193	0.837542296917771	EOMES+ ILC1	PXN
MT-CO3	8.61339931231476e-05	0.251042086479326	1	0.998	1	EOMES+ ILC1	MT-CO3
LEF11	8.91676657083793e-05	0.547810347257012	0.279	0.091	1	EOMES+ ILC1	LEF1
TAP1	9.6519240184441e-05	0.553670090557777	0.541	0.282	1	EOMES+ ILC1	TAP1
ACTB1	0.000108411442811696	0.34643088379821	1	0.985	1	EOMES+ ILC1	ACTB
OAS21	0.000112534369764637	0.400453466657639	0.262	0.078	1	EOMES+ ILC1	OAS2
GPSM31	0.000116674515812799	0.337570490208001	0.705	0.444	1	EOMES+ ILC1	GPSM3
P2RY8	0.000127799486711159	0.304327887763671	0.41	0.178	1	EOMES+ ILC1	P2RY8
GUK11	0.000131639072254844	0.494153009905587	0.639	0.454	1	EOMES+ ILC1	GUK1
CYTH11	0.000134401738107961	0.226509927773199	0.639	0.373	1	EOMES+ ILC1	CYTH1
SORBS31	0.00015135298196498	0.41419557914119	0.213	0.054	1	EOMES+ ILC1	SORBS3
CD99	0.000152891959979456	0.494870170703039	0.705	0.464	1	EOMES+ ILC1	CD99
TLE51	0.000158031566032441	0.284766534122656	0.393	0.171	1	EOMES+ ILC1	TLE5
CD2	0.000173080368285047	0.379190505282555	0.672	0.406	1	EOMES+ ILC1	CD2
AC124319.1	0.000176381105891454	0.259596779150407	0.426	0.194	1	EOMES+ ILC1	AC124319.1
DDX61	0.000178340483004507	0.308278781939303	0.443	0.203	1	EOMES+ ILC1	DDX6
NDUFC11	0.000178554417347053	0.2585521248687	0.328	0.136	1	EOMES+ ILC1	NDUFC1
CYTH4	0.000179693110997671	0.569472986619575	0.508	0.266	1	EOMES+ ILC1	CYTH4
RBBP7	0.000181553037882963	0.725962537063156	0.525	0.284	1	EOMES+ ILC1	RBBP7
EVL1	0.000182607420864354	0.355136383441862	0.705	0.442	1	EOMES+ ILC1	EVL
SEMA4D1	0.000183428854426345	0.400390809928143	0.475	0.245	1	EOMES+ ILC1	SEMA4D
CPNE1	0.000184094845866388	0.473108588056943	0.574	0.459	1	EOMES+ ILC1	CPNE1
UPP11	0.000192110791776304	0.434276804718427	0.262	0.085	1	EOMES+ ILC1	UPP1
BICDL11	0.000203755061732457	0.482615155152928	0.197	0.047	1	EOMES+ ILC1	BICDL1
FCRL3	0.000204114617612847	1.165335006776	0.23	0.066	1	EOMES+ ILC1	FCRL3
NUDT22	0.000209375609791311	0.369847415479817	0.279	0.093	1	EOMES+ ILC1	NUDT22
PAG11	0.000210852599218209	0.218100825480263	0.295	0.102	1	EOMES+ ILC1	PAG1
CDC42SE21	0.000212440480487073	0.14913830597814	0.836	0.596	1	EOMES+ ILC1	CDC42SE2
ADARB11	0.000218139135050284	0.327552371151908	0.18	0.044	1	EOMES+ ILC1	ADARB1
KARS	0.000223552521848867	0.556830654394117	0.443	0.241	1	EOMES+ ILC1	KARS
BAZ2A	0.000230219479303714	0.25799680384166	0.377	0.158	1	EOMES+ ILC1	BAZ2A
FGD31	0.00023349226889419	0.372312616186668	0.59	0.336	1	EOMES+ ILC1	FGD3
VSIR1	0.000234040164900288	0.321723447151256	0.459	0.22	1	EOMES+ ILC1	VSIR
PZP	0.000260404414454529	0.157224789056103	0.148	0.029	1	EOMES+ ILC1	PZP
RNF34	0.0002719088950027	0.574092134684235	0.328	0.16	1	EOMES+ ILC1	RNF34
TANGO6	0.00027278287633958	0.15947497210788	0.164	0.046	1	EOMES+ ILC1	TANGO6
COPS7B1	0.000275186141005692	0.558391570757407	0.246	0.075	1	EOMES+ ILC1	COPS7B
C5orf58	0.000278634861108902	0.204044476675768	0.131	0.02	1	EOMES+ ILC1	C5orf58
MAP4K1	0.00030100107922757	0.629926243151867	0.492	0.257	1	EOMES+ ILC1	MAP4K1
PLEK	0.000314775459931896	0.539548084307761	0.246	0.076	1	EOMES+ ILC1	PLEK
TNFSF81	0.000321315901524579	0.786301462242867	0.213	0.061	1	EOMES+ ILC1	TNFSF8
TBC1D10C1	0.000336557093102659	0.428087117599059	0.623	0.37	1	EOMES+ ILC1	TBC1D10C
RPL301	0.000339018995723041	0.193158388058425	1	0.892	1	EOMES+ ILC1	RPL30
ABI1	0.000360883451568597	0.360188910105441	0.443	0.212	1	EOMES+ ILC1	ABI1
TSC22D4	0.000366068510824864	0.470217044882675	0.311	0.124	1	EOMES+ ILC1	TSC22D4
FYN	0.000368446571712562	0.427224635013497	0.607	0.429	1	EOMES+ ILC1	FYN
PJA1	0.000385064874870705	1.01756163296449	0.164	0.037	1	EOMES+ ILC1	PJA1
SCNM1	0.000389104664010481	0.305229296901036	0.295	0.113	1	EOMES+ ILC1	SCNM1
METTL23	0.000395749794613058	0.675583781485674	0.361	0.158	1	EOMES+ ILC1	METTL23
DUSP2	0.000396534742714835	0.178703363128994	0.689	0.447	1	EOMES+ ILC1	DUSP2
PER3	0.000405102091538199	0.301348746519706	0.148	0.028	1	EOMES+ ILC1	PER3
UBL4A1	0.000435291563272285	0.388566259882719	0.197	0.051	1	EOMES+ ILC1	UBL4A
CDK5	0.000445343425068283	0.49798348076441	0.115	0.024	1	EOMES+ ILC1	CDK5
TMEM71	0.000460404658482415	0.658420310876104	0.393	0.181	1	EOMES+ ILC1	TMEM71
JTB1	0.000468779007648613	0.461969410401999	0.574	0.468	1	EOMES+ ILC1	JTB
ZAP701	0.000472025638772587	0.39939123191366	0.656	0.453	1	EOMES+ ILC1	ZAP70
MLLT61	0.000475018451113698	0.402716789166563	0.443	0.25	1	EOMES+ ILC1	MLLT6
NELL21	0.000480115314846211	0.333222044262793	0.23	0.072	1	EOMES+ ILC1	NELL2
TOMM71	0.000528117967726018	0.174886125708936	0.738	0.494	1	EOMES+ ILC1	TOMM7
MT-ATP6	0.000529259022607687	0.197817745450257	1	0.997	1	EOMES+ ILC1	MT-ATP6
ERP291	0.000538905896345714	0.447918672784714	0.426	0.286	1	EOMES+ ILC1	ERP29
EOMES	0.000581312602847655	0.300128032162612	0.131	0.023	1	EOMES+ ILC1	EOMES
CAMK41	0.000616295883532171	0.748604007861848	0.377	0.18	1	EOMES+ ILC1	CAMK4
C16orf54	0.000627965200143674	0.144560837453845	0.311	0.146	1	EOMES+ ILC1	C16orf54
RNPEPL1	0.000634139227704108	0.694348165749372	0.311	0.166	1	EOMES+ ILC1	RNPEPL1
NCBP2	0.000636356197121079	0.685864959729191	0.361	0.161	1	EOMES+ ILC1	NCBP2
ARPC21	0.000641606671227014	0.3917980769142	0.934	0.794	1	EOMES+ ILC1	ARPC2
TMC81	0.000662158415356737	0.454045667643711	0.77	0.547	1	EOMES+ ILC1	TMC8
CCDC88C1	0.000666643202651891	0.26820690871942	0.443	0.22	1	EOMES+ ILC1	CCDC88C
APRT1	0.00070141426281324	0.334101056229817	0.672	0.427	1	EOMES+ ILC1	APRT
PTPRC1	0.000705183064385231	0.363237205162537	0.967	0.879	1	EOMES+ ILC1	PTPRC
APOBEC3G	0.000720121792862303	0.503901475270646	0.393	0.184	1	EOMES+ ILC1	APOBEC3G
CDC42EP3	0.000727323185800372	0.287186556504251	0.328	0.136	1	EOMES+ ILC1	CDC42EP3
DGKQ	0.000747651270904439	0.209274700645639	0.131	0.028	1	EOMES+ ILC1	DGKQ
TNFRSF1A	0.000749090709010063	0.327568293764052	0.213	0.063	1	EOMES+ ILC1	TNFRSF1A
GNG2	0.000758353050628487	0.25312687874301	0.541	0.312	1	EOMES+ ILC1	GNG2
CXCR6	0.000777880407291453	0.745572263014654	0.18	0.083	1	EOMES+ ILC1	CXCR6
NOSIP1	0.000779813673632521	0.539651718696261	0.475	0.253	1	EOMES+ ILC1	NOSIP
CD281	0.000787291190004143	0.806726536450315	0.23	0.076	1	EOMES+ ILC1	CD28
ANXA111	0.000805765253742386	0.255919025294315	0.41	0.198	1	EOMES+ ILC1	ANXA11
LAPTM51	0.000820623653628207	0.299682851406779	0.836	0.617	1	EOMES+ ILC1	LAPTM5
IL241	0.000829015444360649	0.364971324729014	0.246	0.083	1	EOMES+ ILC1	IL24
PIP4K2A	0.000867717323161477	0.147219114742747	0.787	0.56	1	EOMES+ ILC1	PIP4K2A
FTSJ1	0.000933568637813238	0.725981565098084	0.279	0.106	1	EOMES+ ILC1	FTSJ1
FCMR1	0.000940170179092882	0.306347376313512	0.475	0.253	1	EOMES+ ILC1	FCMR
SAR1A	0.000961639404896389	0.187160671975659	0.541	0.313	1	EOMES+ ILC1	SAR1A
ACSL5	0.000972207307747196	0.232463710813322	0.246	0.09	1	EOMES+ ILC1	ACSL5
APOL3	0.00098689130002178	0.333914002072346	0.361	0.166	1	EOMES+ ILC1	APOL3
CAPZB1	0.000988721848544238	0.346731330351872	0.689	0.462	1	EOMES+ ILC1	CAPZB
WIPF1	0.000997752764252746	0.2013758049959	0.754	0.538	1	EOMES+ ILC1	WIPF1
LIMD21	0.0010747531316895	0.188452403311303	0.557	0.331	1	EOMES+ ILC1	LIMD2
SSR2	0.00108423817251677	0.542595241156579	0.607	0.441	1	EOMES+ ILC1	SSR2
DGUOK	0.00110155930601053	0.598561060709613	0.262	0.209	1	EOMES+ ILC1	DGUOK
TNFAIP8L21	0.00111860568253396	0.558828794802245	0.164	0.046	1	EOMES+ ILC1	TNFAIP8L2
MRPS341	0.00112060112468935	0.353932730813985	0.311	0.128	1	EOMES+ ILC1	MRPS34
RPS181	0.00113246912019609	0.174816002086754	1	0.964	1	EOMES+ ILC1	RPS18
TSHZ1	0.00113402022213808	0.189200837838809	0.148	0.035	1	EOMES+ ILC1	TSHZ1
RAB291	0.0011930694822831	0.34459338391047	0.262	0.096	1	EOMES+ ILC1	RAB29
CD521	0.00123516490032069	0.337166346986647	0.951	0.857	1	EOMES+ ILC1	CD52
MT-CO11	0.00123848725295463	0.220457228924207	1	0.999	1	EOMES+ ILC1	MT-CO1
MYBL1	0.00129432025616937	0.144635351331126	0.148	0.034	1	EOMES+ ILC1	MYBL1
CASP8	0.00130750881616021	0.510274183859779	0.426	0.277	1	EOMES+ ILC1	CASP8
FBXO44	0.00131256627353508	0.178026825184807	0.131	0.027	1	EOMES+ ILC1	FBXO44
HLA-G1	0.00132004154102286	0.194332048545667	0.623	0.439	1	EOMES+ ILC1	HLA-G
OXNAD11	0.00132507602125394	0.130211493538566	0.377	0.196	1	EOMES+ ILC1	OXNAD1
NHSL2	0.0013581282828884	0.402665365543188	0.213	0.069	1	EOMES+ ILC1	NHSL2
EPB411	0.00136686717359337	0.327820210855091	0.344	0.169	1	EOMES+ ILC1	EPB41
GSDMB1	0.00137707859482592	0.283922794701802	0.131	0.027	1	EOMES+ ILC1	GSDMB
FLYWCH11	0.00143708810394019	0.137709192351469	0.18	0.053	1	EOMES+ ILC1	FLYWCH1
RPL361	0.0014384868873391	0.117996939525129	1	0.896	1	EOMES+ ILC1	RPL36
PPIB	0.00158099445819602	0.194167580190837	0.738	0.512	1	EOMES+ ILC1	PPIB
SNRPD3	0.00160833065857383	0.138681133815523	0.361	0.184	1	EOMES+ ILC1	SNRPD3
ZBTB38	0.0017024669747126	0.40117504689634	0.344	0.156	1	EOMES+ ILC1	ZBTB38
PIK3R1	0.00170488695114837	0.245925519730623	0.393	0.193	1	EOMES+ ILC1	PIK3R1
ZNF1071	0.00172349587467221	0.15736851173522	0.18	0.056	1	EOMES+ ILC1	ZNF107
MYC1	0.00172790209258274	0.226165306367006	0.311	0.141	1	EOMES+ ILC1	MYC
GMFG1	0.00173333226587027	0.261150352336343	0.82	0.612	1	EOMES+ ILC1	GMFG
HCLS11	0.00174899580354006	0.446703984608334	0.639	0.485	1	EOMES+ ILC1	HCLS1
RPS61	0.00177877264960803	0.208810862005375	1	0.965	1	EOMES+ ILC1	RPS6
MT-CO21	0.00182822468796764	0.199296244141286	1	0.999	1	EOMES+ ILC1	MT-CO2
RPS22	0.00188856498965216	0.236620330406356	0.869	0.694	1	EOMES+ ILC1	RPS2
CWC151	0.00194567713521254	0.315024768750233	0.361	0.17	1	EOMES+ ILC1	CWC15
RAC21	0.001964626607286	0.303101989264008	0.82	0.627	1	EOMES+ ILC1	RAC2
RBL2	0.00200350680912634	0.330108277481266	0.738	0.516	1	EOMES+ ILC1	RBL2
HTATIP2	0.0020261009001288	0.698704694453152	0.18	0.067	1	EOMES+ ILC1	HTATIP2
PPM1G	0.00213627851916062	0.552593802848691	0.295	0.167	1	EOMES+ ILC1	PPM1G
PRMT2	0.00216264002963442	0.310641733500946	0.639	0.415	1	EOMES+ ILC1	PRMT2
TNRC6C1	0.00218999275680954	0.19973134998573	0.213	0.078	1	EOMES+ ILC1	TNRC6C
JADE21	0.0022519176867798	0.648149708110011	0.344	0.161	1	EOMES+ ILC1	JADE2
BTN3A31	0.002277838488343	0.132156305515612	0.279	0.142	1	EOMES+ ILC1	BTN3A3
RASSF31	0.00229551309553881	0.116677069275843	0.262	0.115	1	EOMES+ ILC1	RASSF3
RASSF1	0.00230748482105926	0.46996704770807	0.508	0.358	1	EOMES+ ILC1	RASSF1
RPL10A1	0.00231540950085408	0.268032791254573	0.918	0.811	1	EOMES+ ILC1	RPL10A
MT-ND11	0.00233069139815527	0.259191512991268	1	0.979	1	EOMES+ ILC1	MT-ND1
FBXW5	0.00233106331067826	0.331907839219165	0.377	0.184	1	EOMES+ ILC1	FBXW5
IDH21	0.00237882749421955	0.400183523438367	0.279	0.152	1	EOMES+ ILC1	IDH2
CD244	0.00241438117108031	0.439271895031682	0.197	0.063	1	EOMES+ ILC1	CD244
PBX41	0.00243530080840587	0.161884063997845	0.131	0.032	1	EOMES+ ILC1	PBX4
MYO1F	0.00244572194854217	0.259970150316089	0.557	0.338	1	EOMES+ ILC1	MYO1F
CISD3	0.00245571481001784	0.189859877119849	0.164	0.045	1	EOMES+ ILC1	CISD3
CCDC1671	0.00256845643048665	0.359956551560284	0.23	0.083	1	EOMES+ ILC1	CCDC167
CFH	0.00256845886015371	0.32028615667698	0.148	0.038	1	EOMES+ ILC1	CFH
LTBP4	0.00261502763037184	0.456401209722046	0.197	0.063	1	EOMES+ ILC1	LTBP4
AHNAK	0.00276440458199914	0.399450956043752	0.738	0.535	1	EOMES+ ILC1	AHNAK
TPST2	0.0028311659754356	0.305214739018799	0.344	0.17	1	EOMES+ ILC1	TPST2
ABCB10	0.00288540558255875	0.149568079466576	0.131	0.032	1	EOMES+ ILC1	ABCB10
FAM102A1	0.00288611458396055	0.248508025202712	0.328	0.151	1	EOMES+ ILC1	FAM102A
PDLIM2	0.00290598984197276	0.41436936714761	0.361	0.175	1	EOMES+ ILC1	PDLIM2
GSE1	0.00295130517543287	0.456414202342169	0.328	0.162	1	EOMES+ ILC1	GSE1
ZFP901	0.00297144903158081	0.831598946859203	0.213	0.08	1	EOMES+ ILC1	ZFP90
MAP3K3	0.0029740825136669	0.190613370449442	0.197	0.065	1	EOMES+ ILC1	MAP3K3
SYTL2	0.00298492280389812	0.440123206319353	0.377	0.189	1	EOMES+ ILC1	SYTL2
ZNF92	0.00298820367308026	0.232000633685215	0.164	0.052	1	EOMES+ ILC1	ZNF92
TSPAN14	0.00305329499687111	0.160189318898274	0.197	0.07	1	EOMES+ ILC1	TSPAN14
ADCY7	0.00307663595905081	0.586115426342744	0.328	0.177	1	EOMES+ ILC1	ADCY7
EMB1	0.00323295254634784	0.253507085515117	0.443	0.242	1	EOMES+ ILC1	EMB
RPS151	0.00327368421631599	0.163413660983259	0.918	0.751	1	EOMES+ ILC1	RPS15
ARHGAP26	0.00335793983048215	0.147382445097478	0.131	0.03	1	EOMES+ ILC1	ARHGAP26
CCM21	0.00341562072096148	0.395427304828841	0.328	0.156	1	EOMES+ ILC1	CCM2
RBCK11	0.00342054917962294	0.544731458087518	0.393	0.241	1	EOMES+ ILC1	RBCK1
PRR13	0.00347366270041325	0.100886356292217	0.574	0.377	1	EOMES+ ILC1	PRR13
CFL11	0.00349903185978677	0.214789736817686	0.984	0.917	1	EOMES+ ILC1	CFL1
TSPAN32	0.00351436421386446	0.168040148182839	0.41	0.231	1	EOMES+ ILC1	TSPAN32
ITGA61	0.00351510564858218	0.256774013869666	0.246	0.101	1	EOMES+ ILC1	ITGA6
DGKD	0.00351762951886273	0.225652368118846	0.197	0.069	1	EOMES+ ILC1	DGKD
EHD4	0.00356543525590626	0.17912459980127	0.164	0.048	1	EOMES+ ILC1	EHD4
CHPT1	0.00360735542771162	0.351127275125732	0.148	0.039	1	EOMES+ ILC1	CHPT1
PRKCB1	0.00361310542579174	0.295749786497808	0.295	0.13	1	EOMES+ ILC1	PRKCB
NEIL1	0.00362312798940949	0.303109967058547	0.164	0.052	1	EOMES+ ILC1	NEIL1
GNLY	0.00379894935781799	0.368421313556951	0.41	0.218	1	EOMES+ ILC1	GNLY
OPTN	0.00381628143640467	0.385332456950502	0.311	0.142	1	EOMES+ ILC1	OPTN
NIN1	0.00388152680488914	0.223874927390046	0.18	0.072	1	EOMES+ ILC1	NIN
DPF2	0.00394045401269077	0.244107023561113	0.262	0.108	1	EOMES+ ILC1	DPF2
NIFK	0.00399799276687603	0.159198352830286	0.23	0.093	1	EOMES+ ILC1	NIFK
PSMA51	0.00404061256135061	0.272549266314502	0.295	0.22	1	EOMES+ ILC1	PSMA5
MUTYH	0.00409740525223825	0.441479979134117	0.164	0.086	1	EOMES+ ILC1	MUTYH
SLC26A11	0.00410832546098637	0.497852739625105	0.164	0.05	1	EOMES+ ILC1	SLC26A11
ETHE1	0.00415827467245752	0.475681632630902	0.148	0.075	1	EOMES+ ILC1	ETHE1
SP1101	0.00421163552856005	0.230674867573005	0.426	0.234	1	EOMES+ ILC1	SP110
ANXA2R1	0.00424739683096754	0.207305210861119	0.213	0.079	1	EOMES+ ILC1	ANXA2R
ORMDL1	0.00427104429598944	0.410479116532024	0.508	0.306	1	EOMES+ ILC1	ORMDL1
POLE4	0.00428973878563299	0.364389813899802	0.23	0.087	1	EOMES+ ILC1	POLE4
COTL11	0.00446523947265647	0.449219778755665	0.344	0.22	1	EOMES+ ILC1	COTL1
TPM3	0.0044853740357058	0.220473727199255	0.787	0.591	1	EOMES+ ILC1	TPM3
SETX	0.00450362506606115	0.342261988240005	0.557	0.355	1	EOMES+ ILC1	SETX
AGFG2	0.00454579362526634	0.475185340542614	0.131	0.037	1	EOMES+ ILC1	AGFG2
RPL7A1	0.00455248581942198	0.242407051616004	0.902	0.751	1	EOMES+ ILC1	RPL7A
GPRIN3	0.00455356443049575	0.163928657215839	0.18	0.066	1	EOMES+ ILC1	GPRIN3
MRPL9	0.0046101231113381	0.508942846328257	0.295	0.183	1	EOMES+ ILC1	MRPL9
CNOT7	0.00463891715560788	0.14442983357656	0.328	0.161	1	EOMES+ ILC1	CNOT7
RPL36AL	0.00465666773042071	0.270007690043775	0.836	0.676	1	EOMES+ ILC1	RPL36AL
ANO91	0.00467292687312046	0.224436840793438	0.23	0.088	1	EOMES+ ILC1	ANO9
RETREG2	0.00477346587108592	0.586208110229706	0.23	0.099	1	EOMES+ ILC1	RETREG2
ARPC5L	0.00478105714859005	0.305454724198577	0.279	0.123	1	EOMES+ ILC1	ARPC5L
CALM1	0.00479735904937159	0.289274672406401	0.984	0.903	1	EOMES+ ILC1	CALM1
PARP1	0.00485568336103753	0.208711499856976	0.344	0.177	1	EOMES+ ILC1	PARP1
NCBP2AS21	0.00487581837230856	0.403551550528578	0.279	0.122	1	EOMES+ ILC1	NCBP2AS2
STOM	0.00512324725235391	0.313639114683983	0.508	0.307	1	EOMES+ ILC1	STOM
ARID5B1	0.00515671407575266	0.254047886497557	0.23	0.101	1	EOMES+ ILC1	ARID5B
PIAS1	0.0051703287002815	0.245550856246309	0.279	0.126	1	EOMES+ ILC1	PIAS1
PRDX2	0.00523225937335208	0.395910857597593	0.475	0.294	1	EOMES+ ILC1	PRDX2
SKAP11	0.00523921091811825	0.332452354758679	0.492	0.293	1	EOMES+ ILC1	SKAP1
HMGN41	0.00528921089908854	0.420086832902124	0.295	0.185	1	EOMES+ ILC1	HMGN4
BIN21	0.005355875635227	0.391887812879996	0.689	0.495	1	EOMES+ ILC1	BIN2
PYCARD	0.00540336901981099	0.295255981916228	0.246	0.1	1	EOMES+ ILC1	PYCARD
TOMM22	0.00547324488192532	0.325253543238343	0.279	0.184	1	EOMES+ ILC1	TOMM22
GSTO1	0.0055032295390708	0.595352197607607	0.344	0.183	1	EOMES+ ILC1	GSTO1
CIB1	0.00571343395972423	0.364605254657626	0.557	0.364	1	EOMES+ ILC1	CIB1
STK381	0.00580635450237873	0.246088246979717	0.311	0.149	1	EOMES+ ILC1	STK38
RPS131	0.00585250313249225	0.17692968043416	1	0.93	1	EOMES+ ILC1	RPS13
ARAP2	0.00586653665630305	0.519971185240829	0.443	0.253	1	EOMES+ ILC1	ARAP2
SFXN11	0.00591241377919435	0.774169754729625	0.262	0.119	1	EOMES+ ILC1	SFXN1
DDX23	0.00592919394606906	0.141739730301666	0.246	0.116	1	EOMES+ ILC1	DDX23
VIRMA	0.00596345552698489	0.453276732632079	0.262	0.114	1	EOMES+ ILC1	VIRMA
KIAA1586	0.00596589308992021	0.116980956202691	0.131	0.036	1	EOMES+ ILC1	KIAA1586
C18orf21	0.00598562428805608	0.274622440279929	0.148	0.042	1	EOMES+ ILC1	C18orf21
AC004086.11	0.00600459875287082	0.161189616592859	0.852	0.672	1	EOMES+ ILC1	AC004086.1
IFI16	0.00605695196754116	0.293971573665023	0.574	0.37	1	EOMES+ ILC1	IFI16
HMGB2	0.00611010347683054	0.400149927710846	0.41	0.245	1	EOMES+ ILC1	HMGB2
MAN1B1	0.00613721606633715	0.254634764324188	0.197	0.07	1	EOMES+ ILC1	MAN1B1
EIF4E2	0.00619191955141106	0.408831403051709	0.213	0.186	1	EOMES+ ILC1	EIF4E2
SUB1	0.00621486806954605	0.319611578964683	0.705	0.506	1	EOMES+ ILC1	SUB1
CEP250	0.00629912934513097	0.733112745090338	0.246	0.111	1	EOMES+ ILC1	CEP250
GORASP2	0.00666986762299411	0.644030323337589	0.328	0.184	1	EOMES+ ILC1	GORASP2
SPOCK2	0.00678315347093142	0.239144730114958	0.623	0.427	1	EOMES+ ILC1	SPOCK2
LUC7L31	0.00700318135914238	0.15315876069001	0.508	0.316	1	EOMES+ ILC1	LUC7L3
RPL27A1	0.00706714345115073	0.137911741364655	0.787	0.597	1	EOMES+ ILC1	RPL27A
GIMAP11	0.00708939998256402	0.184972449095329	0.262	0.114	1	EOMES+ ILC1	GIMAP1
SH2D2A	0.00721151931818998	0.34818631304699	0.295	0.139	1	EOMES+ ILC1	SH2D2A
CBFB	0.00734193005377448	0.128630394877844	0.262	0.131	1	EOMES+ ILC1	CBFB
CCT7	0.00737146055903229	0.527320322536744	0.426	0.315	1	EOMES+ ILC1	CCT7
PIM11	0.00737380176114822	0.571967258185847	0.41	0.276	1	EOMES+ ILC1	PIM1
TRABD2A1	0.00739098556396299	0.473638369123725	0.115	0.037	1	EOMES+ ILC1	TRABD2A
ATP5MPL	0.00745286720423128	0.403911321933571	0.475	0.284	1	EOMES+ ILC1	ATP5MPL
POP7	0.00774630642152912	0.450964933984267	0.148	0.051	1	EOMES+ ILC1	POP7
VKORC1	0.00780795926675828	0.174660791860626	0.262	0.12	1	EOMES+ ILC1	VKORC1
COX19	0.00781234283505187	0.292798977064957	0.23	0.093	1	EOMES+ ILC1	COX19
ZNF276	0.00781981265290692	0.170013364538959	0.295	0.144	1	EOMES+ ILC1	ZNF276
NDUFB91	0.0078547960266594	0.103198143828817	0.443	0.275	1	EOMES+ ILC1	NDUFB9
WDR541	0.00824072729439033	0.50325131299645	0.213	0.085	1	EOMES+ ILC1	WDR54
HELB1	0.00836091801154595	0.129830578703516	0.148	0.044	1	EOMES+ ILC1	HELB
GOLGA4	0.00841497940477575	0.192351617038881	0.377	0.203	1	EOMES+ ILC1	GOLGA4
TBCA	0.0084573170727583	0.249810502266868	0.361	0.196	1	EOMES+ ILC1	TBCA
TMEM165	0.00855033320726777	0.251772588638459	0.361	0.192	1	EOMES+ ILC1	TMEM165
RGS101	0.00859596694478735	0.490315920847281	0.295	0.168	1	EOMES+ ILC1	RGS10
CTC11	0.00865210050147094	0.155029399483469	0.23	0.097	1	EOMES+ ILC1	CTC1
SNX11	0.0087316064245177	0.64720746289076	0.164	0.054	1	EOMES+ ILC1	SNX11
ATP5F1C1	0.00880261566302292	0.378961638142335	0.377	0.316	1	EOMES+ ILC1	ATP5F1C
RASGRP11	0.00884260729802621	0.128871228458348	0.18	0.067	1	EOMES+ ILC1	RASGRP1
ERAP2	0.00906740053628569	0.301618292375921	0.344	0.178	1	EOMES+ ILC1	ERAP2
RPS251	0.00906860468318602	0.103058623791775	1	0.924	1	EOMES+ ILC1	RPS25
TUBA4A1	0.00912040014050548	0.389569525657935	0.393	0.225	1	EOMES+ ILC1	TUBA4A
FLI1	0.00914903400580643	0.33495652385614	0.459	0.278	1	EOMES+ ILC1	FLI1
CD300A	0.00917886020298768	0.579852475774814	0.23	0.109	1	EOMES+ ILC1	CD300A
PRDX3	0.00920758118677531	0.381428586573979	0.311	0.153	1	EOMES+ ILC1	PRDX3
MKRN1	0.0092492134970074	0.343335277324541	0.23	0.165	1	EOMES+ ILC1	MKRN1
MYO1G	0.00937503147689902	0.245840340244144	0.361	0.192	1	EOMES+ ILC1	MYO1G
FAM117A	0.00956178702744027	0.292102847608636	0.197	0.093	1	EOMES+ ILC1	FAM117A
SNRNP27	0.00956467258379683	0.161931322021482	0.23	0.096	1	EOMES+ ILC1	SNRNP27
TMEM62	0.00965030132599824	0.602088377299237	0.148	0.045	1	EOMES+ ILC1	TMEM62
DNAJA2	0.0097956184586691	0.296139577587113	0.328	0.167	1	EOMES+ ILC1	DNAJA2
RPS29	3.81288590397899e-79	0.880578243113153	0.98	0.264	4.73865460146509e-75	T_ILC1	RPS29
CD3D2	4.33372702208701e-76	1.98869394176447	0.891	0.089	5.38595594304974e-72	T_ILC1	CD3D
TMSB102	1.83522710467605e-68	1.55530733386823	1	0.844	2.28082024569139e-64	T_ILC1	TMSB10
RPS191	3.98927075829861e-62	0.995809896497688	1	0.926	4.95786569841351e-58	T_ILC1	RPS19
CD41	5.90630009581221e-62	2.33175265278549	0.564	0.017	7.34034975907541e-58	T_ILC1	CD4
RPS141	5.41123190957828e-59	0.940045347877942	1	0.959	6.72507901722389e-55	T_ILC1	RPS14
RPL341	3.5174563347509e-57	1.09991791057397	0.99	0.977	4.37149473282841e-53	T_ILC1	RPL34
RPL362	5.66050385113665e-57	1.18859935042231	0.98	0.896	7.03487418619263e-53	T_ILC1	RPL36
RPL27A2	1.96453846110671e-56	0.74920072613182	1	0.586	2.44152839946341e-52	T_ILC1	RPL27A
RPL311	2.62328058800821e-56	0.970375118279072	0.99	0.925	3.26021311477661e-52	T_ILC1	RPL31
SIT12	7.3150599494997e-54	1.52648451003984	0.545	0.024	9.09115650523823e-50	T_ILC1	SIT1
TMSB4X2	8.20885455783119e-52	1.1327285730286	1	0.98	1.02019644444726e-47	T_ILC1	TMSB4X
RPS152	2.39338424795356e-51	0.925263192851294	0.98	0.746	2.97449794335668e-47	T_ILC1	RPS15
CD62	2.03050944346268e-50	1.08593922739474	0.604	0.048	2.52351713633542e-46	T_ILC1	CD6
RPL371	1.02931799850462e-48	0.699204185562669	0.941	0.33	1.27923640854154e-44	T_ILC1	RPL37
RPS271	1.2040850717857e-47	0.906443383038942	1	0.857	1.49643692721527e-43	T_ILC1	RPS27
RPL321	1.51156008782584e-47	0.80857495982979	0.98	0.753	1.87856687714995e-43	T_ILC1	RPL32
RPLP21	1.34270704339143e-46	1.02508525912736	1	0.954	1.66871631352687e-42	T_ILC1	RPLP2
CD53	1.49651860478868e-42	0.939981909035022	0.485	0.027	1.85987332203137e-38	T_ILC1	CD5
CD3E2	1.82324922440807e-41	0.951436076475147	0.891	0.239	2.26593413609435e-37	T_ILC1	CD3E
RPS252	9.19082880561313e-41	0.924969620288449	1	0.923	1.1422362039616e-36	T_ILC1	RPS25
RPS211	1.03358403772204e-40	1.05342958745424	0.95	0.825	1.28453824208095e-36	T_ILC1	RPS21
RPL35	4.98216703159356e-39	0.880948536140313	0.941	0.772	6.19183718686448e-35	T_ILC1	RPL35
CD272	2.59677415342817e-38	0.980945220129904	0.525	0.047	3.22727091788053e-34	T_ILC1	CD27
ATP5F1E	3.32270340908675e-37	0.660378035046324	0.832	0.219	4.12945579681301e-33	T_ILC1	ATP5F1E
RPL231	6.72283032346418e-37	0.931803021838445	0.97	0.859	8.35513352600129e-33	T_ILC1	RPL23
TC2N2	4.48998363049169e-36	0.647739697686157	0.733	0.153	5.58015165597507e-32	T_ILC1	TC2N
CFL12	1.24319826163208e-35	0.846239365294827	1	0.916	1.54504679955635e-31	T_ILC1	CFL1
CD3G2	1.88433986163503e-35	0.964275097782099	0.455	0.035	2.34185758004001e-31	T_ILC1	CD3G
JUNB	6.54553882610999e-35	1.40187926455738	0.871	0.732	8.1347956530895e-31	T_ILC1	JUNB
RPS201	2.77275098845709e-34	0.685147628596785	0.96	0.684	3.44597492845448e-30	T_ILC1	RPS20
FYB12	3.189812176138e-34	0.937820753621441	0.851	0.296	3.96429857250431e-30	T_ILC1	FYB1
MT-ND3	1.16491520428291e-32	0.919704666983567	0.99	0.942	1.4477566158828e-28	T_ILC1	MT-ND3
FTH1	3.36598868075895e-32	0.726516887866082	0.96	0.428	4.18325073244722e-28	T_ILC1	FTH1
MIF	3.41287619338729e-32	0.353101634726464	0.594	0.095	4.24152253314173e-28	T_ILC1	MIF
PFN11	7.54295502196736e-32	0.771269837327801	0.99	0.848	9.37438450130104e-28	T_ILC1	PFN1
RPL131	3.19312028997396e-31	0.479697276562428	0.99	0.822	3.96840989637963e-27	T_ILC1	RPL13
RPS182	4.84635861680828e-31	0.732054383648078	1	0.964	6.02305448896933e-27	T_ILC1	RPS18
TOB1	5.67094201943501e-30	1.18752805440324	0.802	0.266	7.04784674175383e-26	T_ILC1	TOB1
ARPC1B	1.09724392664216e-27	0.325222787738491	0.604	0.127	1.36365475203087e-23	T_ILC1	ARPC1B
BCL11B1	2.10928963704694e-27	0.314068344873769	0.337	0.022	2.62142516092194e-23	T_ILC1	BCL11B
RPS10	5.62030034854209e-27	0.124893916299626	0.446	0.064	6.98490927316811e-23	T_ILC1	RPS10
RPS15A	6.74640726762443e-27	0.183402630733277	0.653	0.195	8.38443495220364e-23	T_ILC1	RPS15A
RPL381	1.73600824523993e-26	0.824338741166859	0.931	0.819	2.15751104718419e-22	T_ILC1	RPL38
RPL141	1.2599450710211e-25	0.200612017958332	0.584	0.145	1.56585973426502e-21	T_ILC1	RPL14
RPL221	1.70029173903416e-25	0.150346856804564	0.574	0.182	2.11312257327165e-21	T_ILC1	RPL22
RPL391	2.40641428006299e-25	0.525756973338385	0.941	0.48	2.99069166726229e-21	T_ILC1	RPL39
CCR71	3.55292204243087e-25	1.12872669140014	0.644	0.163	4.41557151433308e-21	T_ILC1	CCR7
COTL12	3.60068881816537e-25	1.03635163509766	0.673	0.207	4.47493606321592e-21	T_ILC1	COTL1
IFITM12	4.33063397583887e-25	0.797372518914241	0.97	0.76	5.38211190517255e-21	T_ILC1	IFITM1
RPL28	5.94913978860627e-25	0.443788992992222	0.713	0.211	7.39359092927988e-21	T_ILC1	RPL28
RPLP1	9.3610481961717e-25	0.606230345296702	1	0.978	1.16339106982022e-20	T_ILC1	RPLP1
RPL37A1	1.18770538333385e-24	0.554421307376618	0.97	0.711	1.4760802504073e-20	T_ILC1	RPL37A
FCMR2	3.41800048460119e-24	0.923751325459544	0.683	0.242	4.24789100226235e-20	T_ILC1	FCMR
ACTB2	4.5944040898998e-24	0.686195047049731	1	0.985	5.70992540292747e-20	T_ILC1	ACTB
SELL1	5.18065493013954e-24	0.5306160945563	0.812	0.31	6.43851794717742e-20	T_ILC1	SELL
LCK2	5.37652493827442e-24	0.805802923727774	0.861	0.366	6.68194519328745e-20	T_ILC1	LCK
RPL91	1.35630834159085e-23	0.148968414890975	0.574	0.193	1.68562000692911e-19	T_ILC1	RPL9
RPL41	1.38140495261768e-23	0.538876312826145	1	0.775	1.71681007511325e-19	T_ILC1	RPL41
GIMAP72	1.67232534794452e-23	0.952288527199875	0.792	0.307	2.07836594242545e-19	T_ILC1	GIMAP7
CD522	2.76009266740453e-23	0.824347130665291	0.99	0.855	3.43024316705034e-19	T_ILC1	CD52
CORO1B	3.33682141156063e-23	0.225179704634071	0.297	0.023	4.14700165028755e-19	T_ILC1	CORO1B
UQCR11	8.68939614950637e-23	0.534811229745454	0.762	0.27	1.07991815346065e-18	T_ILC1	UQCR11
CD282	1.53094569280917e-22	1.16340943738934	0.436	0.067	1.90265930702323e-18	T_ILC1	CD28
RPS32	2.25427549258425e-22	0.555964903017994	1	0.945	2.80161358218371e-18	T_ILC1	RPS3
RPS28	3.82672315415182e-22	0.17989804431712	0.396	0.069	4.75585153597989e-18	T_ILC1	RPS28
CD40LG	2.51523006940041e-21	0.710927474693069	0.446	0.084	3.12592793025083e-17	T_ILC1	CD40LG
RPL23A1	3.15921527464277e-21	0.376838077644383	0.95	0.512	3.92627274332603e-17	T_ILC1	RPL23A
LIMD22	3.56175180762735e-21	0.674699843693723	0.762	0.32	4.42654514651927e-17	T_ILC1	LIMD2
RPL18A2	4.69163573885866e-21	0.42034859021412	0.97	0.584	5.83076489625355e-17	T_ILC1	RPL18A
TOMM72	5.95962930590827e-21	0.834247885231724	0.713	0.491	7.40662730138279e-17	T_ILC1	TOMM7
IL322	6.50049088927166e-21	0.70729239708361	0.881	0.429	8.07881007718682e-17	T_ILC1	IL32
MT-ATP8	6.98113895245669e-21	0.527502737494678	1	0.997	8.67615949011318e-17	T_ILC1	MT-ATP8
FAU1	1.67261398947736e-20	0.670745393585786	0.97	0.886	2.07872466612246e-16	T_ILC1	FAU
RPS121	2.03499751475474e-20	0.650340940130242	0.98	0.904	2.52909491133719e-16	T_ILC1	RPS12
RPS161	3.26782990801649e-20	0.691415437452269	0.97	0.901	4.0612590096829e-16	T_ILC1	RPS16
SON	5.30652670120245e-20	0.183329327942073	0.871	0.461	6.5949513842544e-16	T_ILC1	SON
RPS132	6.12796843927833e-20	0.602250626131752	0.97	0.93	7.61583917633511e-16	T_ILC1	RPS13
COMMD6	6.38154168349227e-20	0.683136106614217	0.772	0.37	7.93098000424419e-16	T_ILC1	COMMD6
PASK	7.06763562560161e-20	0.364885218443946	0.277	0.023	8.78365755549768e-16	T_ILC1	PASK
TNFSF82	1.36054156521542e-19	1.04242711397744	0.366	0.053	1.69088105724973e-15	T_ILC1	TNFSF8
RPL302	1.60791173177845e-19	0.569168052651757	0.98	0.891	1.99831270025426e-15	T_ILC1	RPL30
TRAT12	1.66482505386238e-19	0.721596702967235	0.485	0.11	2.06904457694017e-15	T_ILC1	TRAT1
PTPRC2	3.05980994014132e-19	0.672775438942398	1	0.877	3.80273179360763e-15	T_ILC1	PTPRC
CD21	3.88482008695601e-19	0.850598499256596	0.802	0.398	4.82805440406893e-15	T_ILC1	CD2
S100A41	6.84535202587524e-19	0.953687171282982	0.911	0.765	8.50740349775775e-15	T_ILC1	S100A4
LAPTM52	7.41090861836334e-19	0.718553160628645	0.911	0.612	9.21027723090196e-15	T_ILC1	LAPTM5
RPL35A1	7.7307317064474e-19	0.652281031141783	0.931	0.892	9.60775336477283e-15	T_ILC1	RPL35A
COX6C1	8.54105299303149e-19	0.829844484594867	0.683	0.468	1.06148206597395e-14	T_ILC1	COX6C
GIMAP42	9.48788698322361e-19	0.82455325453978	0.584	0.171	1.17915459427503e-14	T_ILC1	GIMAP4
B2M1	1.30021794040636e-18	0.444311009881807	1	0.998	1.61591085633702e-14	T_ILC1	B2M
OXNAD12	2.49140852461015e-18	0.297404632412227	0.564	0.187	3.09632251438549e-14	T_ILC1	OXNAD1
RPL271	2.5259771422065e-18	0.612328617583938	0.95	0.879	3.13928439233424e-14	T_ILC1	RPL27
TXNIP2	6.63450298723326e-18	0.53943619151785	0.98	0.665	8.24536031253349e-14	T_ILC1	TXNIP
TBC1D4	1.07184750776246e-17	0.215302798825806	0.218	0.016	1.33209208264718e-13	T_ILC1	TBC1D4
ATP5ME	1.6016617920136e-17	0.858608310831221	0.634	0.319	1.99054527511451e-13	T_ILC1	ATP5ME
LBH2	1.81547307742643e-17	0.57405629650134	0.465	0.114	2.25626994062557e-13	T_ILC1	LBH
FOXP11	2.92536740003785e-17	0.272423816855537	0.584	0.203	3.63564660476704e-13	T_ILC1	FOXP1
SIRPG1	3.27975985183863e-17	0.853192139474195	0.297	0.039	4.07608554386505e-13	T_ILC1	SIRPG
CLEC2D2	4.09989912226245e-17	0.929443860401481	0.713	0.339	5.09535462914777e-13	T_ILC1	CLEC2D
S100A11	4.25561624915758e-17	0.791351363294223	0.733	0.463	5.28887987445304e-13	T_ILC1	S100A11
CORO1A2	4.34712817596662e-17	0.776998598556741	0.911	0.646	5.40261089709132e-13	T_ILC1	CORO1A
DDX18	6.55142661451034e-17	0.211502781635719	0.535	0.187	8.14211299651345e-13	T_ILC1	DDX18
RPL13A2	1.21588016563062e-16	0.466335289232204	1	0.936	1.51109586984574e-12	T_ILC1	RPL13A
RPS62	1.31260861633085e-16	0.467268964637233	1	0.965	1.63130998837598e-12	T_ILC1	RPS6
CDC42SE22	1.31646412364561e-16	0.59820643834342	0.931	0.589	1.63610161286677e-12	T_ILC1	CDC42SE2
IKZF32	1.53720896705396e-16	0.329959258202502	0.327	0.053	1.91044330425466e-12	T_ILC1	IKZF3
RGL4	1.84241217579944e-16	0.231203557911172	0.248	0.024	2.28974985208355e-12	T_ILC1	RGL4
COX7C1	2.31268233596376e-16	0.684442356332234	0.782	0.646	2.87420160713576e-12	T_ILC1	COX7C
JUND	2.63675353415841e-16	0.423265957136826	0.842	0.429	3.27695729225207e-12	T_ILC1	JUND
MAL1	2.768746921282e-16	1.27236769513679	0.297	0.042	3.44099867376927e-12	T_ILC1	MAL
LPAR61	3.33374993402961e-16	0.794920220781026	0.465	0.119	4.143184418012e-12	T_ILC1	LPAR6
CRIP1	4.72738940548121e-16	0.231717075462098	0.257	0.027	5.87519955313205e-12	T_ILC1	CRIP1
ZFP36L2	6.16283892388225e-16	0.665094932224086	0.941	0.756	7.65917621460086e-12	T_ILC1	ZFP36L2
DENND2D1	1.6625141492841e-15	0.868672223722173	0.723	0.336	2.06617258473028e-11	T_ILC1	DENND2D
HCST1	1.69262745937022e-15	0.679808881958625	0.594	0.281	2.10359740650531e-11	T_ILC1	HCST
PTMA	1.95216440632281e-15	0.424480621112075	0.98	0.758	2.42614992417799e-11	T_ILC1	PTMA
LDHB1	1.9566823619411e-15	0.707888758381822	0.871	0.521	2.4317648394204e-11	T_ILC1	LDHB
S100A61	3.37097379549635e-15	0.750084123310933	0.812	0.527	4.18944623304286e-11	T_ILC1	S100A6
NOSIP2	5.41303330853032e-15	0.980642466528467	0.584	0.246	6.72731779584148e-11	T_ILC1	NOSIP
PSMB101	7.0277965667644e-15	0.639326353011534	0.564	0.246	8.7341455731748e-11	T_ILC1	PSMB10
SERINC51	9.08054215833527e-15	0.644712542554111	0.465	0.132	1.12852977943791e-10	T_ILC1	SERINC5
COX7A2	9.14121439122459e-15	0.716874003235394	0.713	0.462	1.13607012454139e-10	T_ILC1	COX7A2
MTFP1	1.20394595830609e-14	0.248453185036767	0.228	0.022	1.4962640369828e-10	T_ILC1	MTFP1
SPCS2	1.24926782220891e-14	0.160701180992871	0.347	0.077	1.55259004944123e-10	T_ILC1	SPCS2
IL6ST1	1.71084494847735e-14	0.166065165956385	0.287	0.063	2.12623810196765e-10	T_ILC1	IL6ST
COX6B11	2.19057690690589e-14	0.860723334400099	0.703	0.455	2.72244897990265e-10	T_ILC1	COX6B1
CH25H	2.40440851500732e-14	0.899392285753112	0.168	0.01	2.98819890245109e-10	T_ILC1	CH25H
TUBA4A2	3.90693004092761e-14	0.653990926261511	0.584	0.216	4.85553265486484e-10	T_ILC1	TUBA4A
CNN22	4.60945611946366e-14	0.710702290728951	0.535	0.188	5.72863206526944e-10	T_ILC1	CNN2
IFITM3	4.92845016249506e-14	0.195553537598052	0.584	0.253	6.12507786194886e-10	T_ILC1	IFITM3
MYL12A2	4.97307435030441e-14	0.58867152967144	0.941	0.791	6.18053680255832e-10	T_ILC1	MYL12A
PIK3IP11	7.17342160026318e-14	0.599758166929093	0.792	0.411	8.91512836480708e-10	T_ILC1	PIK3IP1
PPP2R5C2	7.93911138811902e-14	0.30680217503129	0.752	0.38	9.86672763315432e-10	T_ILC1	PPP2R5C
ATP6V1G1	1.13261628864947e-13	0.654816437467285	0.752	0.413	1.40761552353356e-09	T_ILC1	ATP6V1G1
2012-09-01	1.30533582972618e-13	0.633946131347309	0.752	0.417	1.62227136918370e-09	T_ILC1	2001-09-01
GRAP21	1.65282818024992e-13	0.256689018065524	0.267	0.052	2.0541348624146e-09	T_ILC1	GRAP2
RPL21	2.25418033679298e-13	0.218864730113592	0.475	0.178	2.80149532256631e-09	T_ILC1	RPL21
SBDS	3.24416177339525e-13	0.444478685864674	0.644	0.279	4.03184425197561e-09	T_ILC1	SBDS
HNRNPL	3.74611778564842e-13	0.205779172280024	0.545	0.221	4.65567518400386e-09	T_ILC1	HNRNPL
PLEKHB1	4.70398551870026e-13	0.506877225779513	0.168	0.011	5.84611320264069e-09	T_ILC1	PLEKHB1
NDFIP1	5.02999053860177e-13	0.179338682961876	0.505	0.212	6.25127224137428e-09	T_ILC1	NDFIP1
GPRIN31	6.18676666972073e-13	0.162135804660633	0.277	0.061	7.68891361712893e-09	T_ILC1	GPRIN3
NDUFA13	6.75693308695296e-13	0.206045056147066	0.416	0.124	8.39751644046514e-09	T_ILC1	NDUFA13
IL18BP	6.87977626664587e-13	0.587790844438197	0.188	0.019	8.55018594418749e-09	T_ILC1	IL18BP
LDLRAP12	9.15557238836297e-13	0.404535227398382	0.337	0.08	1.13785453642575e-08	T_ILC1	LDLRAP1
LITAF2	1.00998909692283e-12	0.391096865117946	0.455	0.153	1.2552144496557e-08	T_ILC1	LITAF
MPHOSPH81	1.14897849625407e-12	0.147227657978324	0.426	0.154	1.42795047514455e-08	T_ILC1	MPHOSPH8
PFDN51	1.28276374433457e-12	0.601633466802588	0.911	0.782	1.594218781459e-08	T_ILC1	PFDN5
RPS81	1.61975922746535e-12	0.548323843988292	0.911	0.761	2.01303676789394e-08	T_ILC1	RPS8
UBA521	1.74312277849094e-12	0.511259422573125	1	0.95	2.16635298910854e-08	T_ILC1	UBA52
PRDM1	1.76934272615366e-12	0.148430222543707	0.327	0.096	2.19893914006376e-08	T_ILC1	PRDM1
OST4	1.93811054254091e-12	0.614568714413932	0.703	0.621	2.40868378226984e-08	T_ILC1	OST4
DGKA1	2.07487193951637e-12	0.73186229369061	0.733	0.388	2.57865084643094e-08	T_ILC1	DGKA
FBLN7	2.14186181644241e-12	0.340314617248429	0.139	0.006	2.66190586547463e-08	T_ILC1	FBLN7
PPDPF	3.1390346133796e-12	0.115640919867399	0.257	0.046	3.90119221750816e-08	T_ILC1	PPDPF
GPR1711	4.80238778167448e-12	0.749837917992032	0.356	0.089	5.96840753506505e-08	T_ILC1	GPR171
RPL111	4.81925033875381e-12	0.468905041943322	1	0.942	5.98936432100324e-08	T_ILC1	RPL11
SH3BGRL31	5.01355880994121e-12	0.558026025654384	0.931	0.819	6.23085088899494e-08	T_ILC1	SH3BGRL3
RPL181	6.29408392942143e-12	0.456266529019008	0.95	0.895	7.82228750748496e-08	T_ILC1	RPL18
SHISA52	9.38602627936974e-12	0.580818401376726	0.554	0.242	1.16649534600007e-07	T_ILC1	SHISA5
SLC38A11	9.41863352056316e-12	0.123604780953653	0.594	0.31	1.17054777393559e-07	T_ILC1	SLC38A1
UBL5	9.48374336671077e-12	0.650350158625163	0.683	0.538	1.17863962561481e-07	T_ILC1	UBL5
RPLP01	1.06012190817947e-11	0.415748830731305	0.98	0.882	1.31751950748545e-07	T_ILC1	RPLP0
ITK1	1.07901593315203e-11	0.703241580841574	0.634	0.286	1.34100100172134e-07	T_ILC1	ITK
HLA-E2	1.0893969406986e-11	0.384039226478684	1	0.904	1.35390251790022e-07	T_ILC1	HLA-E
ARPC51	1.11225257193108e-11	0.333886159071041	0.634	0.288	1.38230749639594e-07	T_ILC1	ARPC5
ICAM3	1.33927479617697e-11	0.13758198154696	0.455	0.204	1.66445071668874e-07	T_ILC1	ICAM3
MICOS10	1.45412453242481e-11	0.237562181099665	0.545	0.229	1.80718596889755e-07	T_ILC1	MICOS10
RIPOR22	1.78300089586905e-11	0.133342867736148	0.594	0.299	2.21591351338605e-07	T_ILC1	RIPOR2
TLE52	2.02694025841153e-11	0.236520785231933	0.446	0.166	2.51908135315385e-07	T_ILC1	TLE5
CHMP71	2.19597692756245e-11	0.42423810665368	0.436	0.144	2.72916012557461e-07	T_ILC1	CHMP7
MCUB1	2.75355968287341e-11	0.573719400769567	0.475	0.168	3.42212397387508e-07	T_ILC1	MCUB
SELENOM	2.76424632807805e-11	0.51110979156199	0.307	0.069	3.4354053365354e-07	T_ILC1	SELENOM
NDUFA3	2.9733159066772e-11	0.681218395972709	0.485	0.214	3.69523700881843e-07	T_ILC1	NDUFA3
LEF12	3.21107697566486e-11	0.23093297268686	0.307	0.087	3.99072646535628e-07	T_ILC1	LEF1
PPP1R2	3.3585104465282e-11	0.415853325657214	0.604	0.269	4.17395678294524e-07	T_ILC1	PPP1R2
PAG12	4.11927683203208e-11	0.219198270906287	0.337	0.098	5.11943724684947e-07	T_ILC1	PAG1
CKLF	4.90705470870839e-11	0.26951142201475	0.376	0.109	6.09848759198279e-07	T_ILC1	CKLF
TNFRSF10A1	6.06808440292252e-11	0.209388087584608	0.257	0.064	7.54141529595211e-07	T_ILC1	TNFRSF10A
RAC22	6.42881197812404e-11	0.51619421166553	0.762	0.626	7.98972752641256e-07	T_ILC1	RAC2
TTC39C	6.88801522845067e-11	0.13044650366737	0.604	0.32	8.56042532591849e-07	T_ILC1	TTC39C
ARL4C2	8.36426003960213e-11	0.217559096546558	0.505	0.226	1.03951023772175e-06	T_ILC1	ARL4C
KRTCAP21	8.55447056692375e-11	0.326109782736244	0.416	0.135	1.06314960205728e-06	T_ILC1	KRTCAP2
GPR155	1.17594163517126e-10	0.182662668703184	0.208	0.037	1.46146026419085e-06	T_ILC1	GPR155
SH2D1A2	1.22971315276483e-10	0.356896909372475	0.287	0.072	1.52828750625614e-06	T_ILC1	SH2D1A
LTB	1.43412617633751e-10	0.462193844901748	0.881	0.742	1.78233201195225e-06	T_ILC1	LTB
CRTC31	1.47740153022378e-10	0.127268804110139	0.248	0.073	1.83611462176211e-06	T_ILC1	CRTC3
CIB11	1.6705233689936e-10	0.610767143465831	0.624	0.359	2.07612644298525e-06	T_ILC1	CIB1
RPS27A1	1.68073770428915e-10	0.324209985473226	1	0.92	2.08882081889055e-06	T_ILC1	RPS27A
IL6R1	2.14510992513278e-10	0.213529463122419	0.198	0.031	2.66594261495502e-06	T_ILC1	IL6R
STK17B	2.33428974215437e-10	0.373787619292395	0.881	0.594	2.90105529154946e-06	T_ILC1	STK17B
ADTRP	2.4534913008341e-10	0.65643452760408	0.119	0.007	3.04919898867662e-06	T_ILC1	ADTRP
RPL36AL1	2.4970301266642e-10	0.480532730518006	0.802	0.675	3.10330904141827e-06	T_ILC1	RPL36AL
CXCR32	2.58031095478848e-10	0.595999739986488	0.208	0.032	3.20681045461113e-06	T_ILC1	CXCR3
AC004086.12	2.60107896968071e-10	0.170977962537297	0.941	0.667	3.23262094351919e-06	T_ILC1	AC004086.1
SNRPD21	2.73112058946636e-10	0.589593307398067	0.752	0.557	3.39423666858879e-06	T_ILC1	SNRPD2
GPR183	3.2849537177307e-10	0.577732239087848	0.782	0.455	4.08254048039572e-06	T_ILC1	GPR183
ZC3HAV11	3.30094659889978e-10	0.137421234039055	0.574	0.304	4.10241643311264e-06	T_ILC1	ZC3HAV1
ADAM19	3.38898511568705e-10	0.203430214262918	0.465	0.2	4.21183070177586e-06	T_ILC1	ADAM19
KCNA32	3.59659678694945e-10	0.107398659445051	0.248	0.081	4.46985048682078e-06	T_ILC1	KCNA3
GZMM1	4.32214269051667e-10	0.613029953472342	0.228	0.049	5.37155893577412e-06	T_ILC1	GZMM
CAP1	4.33348034485954e-10	0.149348140158914	0.683	0.393	5.38564937259143e-06	T_ILC1	CAP1
UQCRB	4.77637318124396e-10	0.143256233408518	0.297	0.082	5.93607658964999e-06	T_ILC1	UQCRB
NELL22	4.94851298812635e-10	0.307112541471375	0.267	0.068	6.15001194164342e-06	T_ILC1	NELL2
IL161	4.98267787126532e-10	0.623447914522256	0.693	0.366	6.19247205840855e-06	T_ILC1	IL16
EIF5A	7.70750696790037e-10	0.432774605526142	0.713	0.399	9.57888965970658e-06	T_ILC1	EIF5A
VAMP2	9.60736853593597e-10	0.212783908049752	0.574	0.281	1.19400376164612e-05	T_ILC1	VAMP2
ANXA21	1.01764920838051e-09	0.211608192834006	0.307	0.109	1.26473443617529e-05	T_ILC1	ANXA2
POLR2L	1.07572448076417e-09	0.610451408617462	0.525	0.283	1.33691038469371e-05	T_ILC1	POLR2L
EMP32	1.56681464340162e-09	0.587058849992779	0.703	0.389	1.94723723881953e-05	T_ILC1	EMP3
IL10RA2	1.7668454359677e-09	0.423949304063471	0.485	0.201	2.19583550782066e-05	T_ILC1	IL10RA
HIST1H4C1	2.03461459465643e-09	0.393430176209076	0.495	0.506	2.52861901823901e-05	T_ILC1	HIST1H4C
ITGB22	2.16977765244004e-09	0.483813418617706	0.653	0.339	2.69659966645248e-05	T_ILC1	ITGB2
IL242	2.31637050981209e-09	0.296793511149909	0.287	0.079	2.87878526959447e-05	T_ILC1	IL24
GIGYF1	2.32893240592075e-09	0.146326766776852	0.267	0.065	2.89439719407831e-05	T_ILC1	GIGYF1
ARHGDIB2	2.39714058171215e-09	0.369858026244531	0.99	0.905	2.97916631495186e-05	T_ILC1	ARHGDIB
NDUFA4	2.96628769004391e-09	0.434466910571605	0.673	0.387	3.68650234118658e-05	T_ILC1	NDUFA4
RASA32	3.27388784017906e-09	0.280536136187933	0.337	0.108	4.06878780777453e-05	T_ILC1	RASA3
RPL191	3.80283187435046e-09	0.343438794941661	0.99	0.928	4.72615945344275e-05	T_ILC1	RPL19
NOP531	3.83781553436523e-09	0.139406871063878	0.683	0.411	4.7696371461091e-05	T_ILC1	NOP53
TBC1D10C2	4.02837245568529e-09	0.564743186292555	0.545	0.369	5.00646128792568e-05	T_ILC1	TBC1D10C
EEF1D1	4.16025066842673e-09	0.440110125459366	0.861	0.622	5.17035953072074e-05	T_ILC1	EEF1D
ESF1	4.16235464356393e-09	0.212520145682089	0.248	0.065	5.17297435102125e-05	T_ILC1	ESF1
RNF167	4.24671744790128e-09	0.571914369211498	0.376	0.136	5.27782044425171e-05	T_ILC1	RNF167
PET100	4.82850199562157e-09	0.188917033693619	0.327	0.103	6.00086228015849e-05	T_ILC1	PET100
MSL31	5.00858562614333e-09	0.531390844822598	0.307	0.087	6.22467021617092e-05	T_ILC1	MSL3
ROMO1	5.05602036893512e-09	0.622966605973717	0.475	0.248	6.28362211451257e-05	T_ILC1	ROMO1
TRADD1	5.28920734855325e-09	0.549991520295111	0.366	0.155	6.57342689278198e-05	T_ILC1	TRADD
KLF6	5.75545375349648e-09	0.470106687506741	0.96	0.81	7.15287792484543e-05	T_ILC1	KLF6
RPS241	6.0001129407763e-09	0.40884032951179	0.921	0.889	7.45694036279679e-05	T_ILC1	RPS24
RASSF32	6.20971334212733e-09	0.412463075563971	0.347	0.11	7.71743174159584e-05	T_ILC1	RASSF3
SEC61G	6.36088404989518e-09	0.533391973766976	0.356	0.312	7.90530669720973e-05	T_ILC1	SEC61G
ARHGDIA	7.14738986637316e-09	0.59307458920531	0.683	0.413	8.88277612592856e-05	T_ILC1	ARHGDIA
HNRNPUL1	7.63695688632812e-09	0.124287135932079	0.465	0.238	9.49121001832859e-05	T_ILC1	HNRNPUL1
ATP5MD	7.66337302331043e-09	0.539090973162107	0.485	0.238	9.5240399933702e-05	T_ILC1	ATP5MD
ARHGAP152	9.07816455244387e-09	0.193073074644698	0.762	0.48	0.000112823429057772	T_ILC1	ARHGAP15
TMEM258	9.09188564713415e-09	0.561858297177101	0.505	0.333	0.000112993954822583	T_ILC1	TMEM258
RPA3	9.25706847353958e-09	0.388179111338202	0.277	0.072	0.00011504684698915	T_ILC1	RPA3
TMEM173	9.45804765317299e-09	0.508628436363835	0.446	0.179	0.000117544616233634	T_ILC1	TMEM173
TMBIM4	1.05758302492537e-08	0.108314237337411	0.257	0.077	0.000131436418337725	T_ILC1	TMBIM4
CD991	1.29933571292637e-08	0.481786482367354	0.743	0.459	0.00016148144240249	T_ILC1	CD99
HS3ST3B1	1.46282402616515e-08	0.315168613040448	0.178	0.03	0.000181799769971805	T_ILC1	HS3ST3B1
NDUFB1	1.49122458699566e-08	0.642754495981737	0.436	0.246	0.000185329391671821	T_ILC1	NDUFB1
PKM1	1.5106565484339e-08	0.437439798480888	0.644	0.353	0.000187744395839365	T_ILC1	PKM
CALM11	1.52413109714432e-08	0.338249505452612	0.99	0.901	0.000189419012753096	T_ILC1	CALM1
RHOH1	1.69737613368813e-08	0.54335045904194	0.624	0.327	0.000210949905894761	T_ILC1	RHOH
RPL81	1.89316302138012e-08	0.408648533011521	0.98	0.944	0.000235282300297121	T_ILC1	RPL8
CTSB	2.15741842564025e-08	0.637768578193009	0.396	0.149	0.00026812396193857	T_ILC1	CTSB
SNRPG	2.53965208523694e-08	0.288838023643993	0.505	0.23	0.000315627961153247	T_ILC1	SNRPG
SUB11	2.87469293727897e-08	0.508286313717747	0.663	0.505	0.00035726683824503	T_ILC1	SUB1
C4orf3	3.11771385983254e-08	0.353179698536596	0.574	0.288	0.000387469478499988	T_ILC1	C4orf3
VSIR2	3.58639716898809e-08	0.342911075680318	0.485	0.215	0.00044571744016184	T_ILC1	VSIR
C9orf16	3.69047194376131e-08	0.456637597354164	0.218	0.124	0.000458651853170656	T_ILC1	C9orf16
ATP5MG	4.1008401555473e-08	0.417532114176471	0.792	0.562	0.000509652414531418	T_ILC1	ATP5MG
GPSM32	4.38019484856713e-08	0.405999273958353	0.723	0.44	0.000544370615779923	T_ILC1	GPSM3
RPS91	4.4083605571881e-08	0.404785937044506	0.95	0.83	0.000547871050047337	T_ILC1	RPS9
ARID5B2	4.53402081589187e-08	0.24185025972435	0.297	0.096	0.000563488106999041	T_ILC1	ARID5B
RPS231	4.74594361330872e-08	0.25154054768252	0.921	0.7	0.000589825872262008	T_ILC1	RPS23
EEF1B21	5.28584706505569e-08	0.355243187153388	0.861	0.639	0.000656925073245121	T_ILC1	EEF1B2
PYM11	5.4067624159152e-08	0.575001764694087	0.287	0.095	0.000671952433049941	T_ILC1	PYM1
SFXN12	5.77044890077084e-08	0.674354197708737	0.337	0.115	0.0007171513893878	T_ILC1	SFXN1
CMTM71	6.69768078304948e-08	0.32770233496608	0.327	0.12	0.000832387767717389	T_ILC1	CMTM7
HCLS12	7.48574547600661e-08	0.554412034146491	0.703	0.481	0.000930328447758102	T_ILC1	HCLS1
EIF5B	8.00857972444708e-08	0.181800734213241	0.347	0.132	0.000995306288154283	T_ILC1	EIF5B
APRT2	8.15606190457407e-08	0.550220245928082	0.644	0.425	0.00101363537350047	T_ILC1	APRT
METAP2	8.79067863937813e-08	0.125673697325234	0.297	0.127	0.00109250554130191	T_ILC1	METAP2
OCIAD2	1.02489161165725e-07	0.549282947252727	0.495	0.253	0.00127373529496763	T_ILC1	OCIAD2
CWF19L2	1.13087278772868e-07	0.169890837760856	0.337	0.134	0.0014054487005892	T_ILC1	CWF19L2
PRR131	1.3255438824698e-07	0.295171758153463	0.653	0.372	0.00164738593713347	T_ILC1	PRR13
PDE3B1	1.41890750131472e-07	0.142380788085762	0.228	0.069	0.00176341824263394	T_ILC1	PDE3B
NDUFB11	1.44024487712304e-07	0.440823466314464	0.396	0.216	0.00178993633328852	T_ILC1	NDUFB11
IKBKG	1.47302357621543e-07	0.112621489964912	0.178	0.041	0.00183067370052053	T_ILC1	IKBKG
ATP5MPL1	1.64764505092132e-07	0.603825483187429	0.455	0.282	0.00204769326928502	T_ILC1	ATP5MPL
GMFG2	1.65582566902368e-07	0.516593107884052	0.752	0.611	0.00205786014146263	T_ILC1	GMFG
ELOB	1.93066008053845e-07	0.488713885739776	0.624	0.425	0.00239942434809319	T_ILC1	ELOB
TYW1	1.93532973634585e-07	0.306593693174312	0.337	0.143	0.00240522779633063	T_ILC1	TYW1
NSG11	2.17013814231509e-07	0.168944772205134	0.129	0.016	0.00269704768326919	T_ILC1	NSG1
FAM162A	2.22045546774415e-07	0.348061129260407	0.307	0.111	0.00275958205531243	T_ILC1	FAM162A
MICOS13	2.23288521086978e-07	0.596168812837037	0.297	0.175	0.00277502974006896	T_ILC1	MICOS13
SNRPE	2.34410332864688e-07	0.345513789475443	0.356	0.134	0.00291325161684235	T_ILC1	SNRPE
PPM1K	2.41145201303506e-07	0.121595141825415	0.277	0.111	0.00299695256179997	T_ILC1	PPM1K
COPE	2.51965693173334e-07	0.625219300707255	0.644	0.489	0.0031314296347582	T_ILC1	COPE
DDX24	2.87053069335104e-07	0.14767923581743	0.455	0.249	0.00356749554569667	T_ILC1	DDX24
RSBN1	2.99129364916366e-07	0.138878739035748	0.287	0.108	0.00371757974718059	T_ILC1	RSBN1
ACTG1	3.14143784380303e-07	0.442237657866476	0.96	0.813	0.0039041789522784	T_ILC1	ACTG1
XPC	3.22888904363004e-07	0.185226437619858	0.248	0.077	0.00401286330342342	T_ILC1	XPC
GSTM1	3.31345135997199e-07	0.25667471237114	0.139	0.02	0.00411795735017319	T_ILC1	GSTM1
RPS111	3.47660935067346e-07	0.387963489825732	0.941	0.913	0.00432073010101697	T_ILC1	RPS11
SEM1	3.49373764713623e-07	0.230441080881083	0.366	0.147	0.00434201714786091	T_ILC1	SEM1
SNX2	3.57393423019869e-07	0.172413433310418	0.267	0.098	0.00444168546129093	T_ILC1	SNX2
CAPZA1	3.59062365160038e-07	0.166892242488782	0.703	0.451	0.00446242707420896	T_ILC1	CAPZA1
NDUFS51	3.67243355836676e-07	0.570424254570576	0.495	0.412	0.0045641004263382	T_ILC1	NDUFS5
TBRG1	3.76779356531998e-07	0.196579400997638	0.436	0.212	0.00468261384297967	T_ILC1	TBRG1
PSMB91	3.90602457665307e-07	0.526525374047444	0.653	0.452	0.00485440734386444	T_ILC1	PSMB9
SLIRP	3.92240655284678e-07	0.722732466851027	0.317	0.165	0.00487476686387797	T_ILC1	SLIRP
BIN12	3.94536220366074e-07	0.449688769799579	0.366	0.144	0.00490329614670957	T_ILC1	BIN1
ATP6V0E21	4.02494564250836e-07	0.300179469447687	0.337	0.125	0.00500220244450939	T_ILC1	ATP6V0E2
TESPA11	4.08925847900888e-07	0.122251608126739	0.396	0.203	0.00508213043771223	T_ILC1	TESPA1
PCSK71	4.28527774755153e-07	0.209799401261416	0.228	0.06	0.00532574318465704	T_ILC1	PCSK7
MYH92	4.91008344076423e-07	0.246056899996825	0.614	0.352	0.00610225170018178	T_ILC1	MYH9
HNRNPH1	5.61968004599936e-07	0.239893325952941	0.98	0.923	0.006984138361168	T_ILC1	HNRNPH1
CYTIP	5.78221105072591e-07	0.340877428169049	0.792	0.538	0.00718613189384216	T_ILC1	CYTIP
ITM2A	6.14447040455117e-07	0.523734872748267	0.465	0.223	0.0076363478187762	T_ILC1	ITM2A
TMUB1	6.16515779333468e-07	0.231967472022273	0.198	0.046	0.00766205810555634	T_ILC1	TMUB1
TSC22D41	6.3390230110393e-07	0.267008715975274	0.317	0.121	0.00787813779811964	T_ILC1	TSC22D4
DUSP1	6.36012978504555e-07	0.447887624701927	0.941	0.901	0.00790436929685461	T_ILC1	DUSP1
LSM3	6.57440732742825e-07	0.24293816345957	0.267	0.083	0.00817067342652783	T_ILC1	LSM3
RPP21	6.85519322669564e-07	0.119320283172426	0.188	0.049	0.00851963414213734	T_ILC1	RPP21
CSTB	7.44902095839084e-07	0.376279343366262	0.406	0.177	0.00925764324708813	T_ILC1	CSTB
SAP18	7.48179324531231e-07	0.400384819044558	0.653	0.398	0.00929837264527414	T_ILC1	SAP18
DIPK1A	8.2346284748851e-07	0.207837048293649	0.129	0.023	0.0102339962685872	T_ILC1	DIPK1A
C4orf48	1.03673634628996e-06	0.235000249603147	0.178	0.04	0.0128845593116916	T_ILC1	C4orf48
CITED2	1.09649909739541e-06	0.382404171704806	0.406	0.178	0.0136272907824302	T_ILC1	CITED2
COX17	1.09874873278158e-06	0.470109952074284	0.317	0.151	0.0136552492510095	T_ILC1	COX17
ATP5MC21	1.16106685445635e-06	0.522740756668469	0.653	0.612	0.0144297388671835	T_ILC1	ATP5MC2
MX21	1.17423691156308e-06	0.236735741214205	0.218	0.062	0.014593416336906	T_ILC1	MX2
ATXN7L1	1.18621198741586e-06	0.154614995371279	0.139	0.023	0.0147422425796043	T_ILC1	ATXN7L1
MAP4K11	1.18893592256412e-06	0.674075137321962	0.495	0.253	0.0147760956456268	T_ILC1	MAP4K1
EMB2	1.1906603889663e-06	0.25208019731025	0.475	0.239	0.0147975273140731	T_ILC1	EMB
DDIT4	1.30358256434986e-06	0.485084963565252	0.762	0.519	0.0162009241097401	T_ILC1	DDIT4
GIMAP12	1.33104440570952e-06	0.265598003698694	0.307	0.111	0.0165422198741579	T_ILC1	GIMAP1
GSTK11	1.36341189152162e-06	0.605464596077065	0.673	0.462	0.0169444829878307	T_ILC1	GSTK1
SUSD31	1.38486158135998e-06	0.517222847005753	0.277	0.092	0.0172110597331419	T_ILC1	SUSD3
DEGS1	1.42695874322327e-06	0.144794997200526	0.416	0.247	0.0177342432607788	T_ILC1	DEGS1
PPP1R15A	1.4920551110921e-06	0.42266204574987	0.861	0.709	0.0185432609206527	T_ILC1	PPP1R15A
TRAPPC6A	1.54618767734168e-06	0.607915342340055	0.366	0.175	0.0192160204540024	T_ILC1	TRAPPC6A
ADD31	1.54714820559302e-06	0.130826096710894	0.446	0.236	0.01922795789911	T_ILC1	ADD3
MT-ND4L2	1.58144805974829e-06	0.258369800837086	1	0.996	0.0196542364865517	T_ILC1	MT-ND4L
ATP5PD	1.58651917605066e-06	0.167984284524253	0.366	0.169	0.0197172603199576	T_ILC1	ATP5PD
PSMB82	1.66548423213983e-06	0.260429583072521	0.574	0.338	0.0206986380370338	T_ILC1	PSMB8
IFITM2	1.67864348814969e-06	0.477653454017948	0.842	0.669	0.0208621812707243	T_ILC1	IFITM2
PPIG	1.73943510461145e-06	0.198944903878669	0.366	0.163	0.0216176994801112	T_ILC1	PPIG
WDR11	1.88210930447634e-06	0.303389612485032	0.584	0.332	0.0233908544360319	T_ILC1	WDR1
ISCU1	1.94617809721729e-06	0.280592323030768	0.515	0.273	0.0241871013922164	T_ILC1	ISCU
ACTN11	1.9606339108827e-06	0.335053238087005	0.158	0.032	0.0243667582444502	T_ILC1	ACTN1
POMP	2.016250652178e-06	0.455213996965601	0.475	0.249	0.0250579631052682	T_ILC1	POMP
PPARD	2.0692162775806e-06	0.120001121651847	0.149	0.032	0.0257162198977717	T_ILC1	PPARD
LENG1	2.269561170542e-06	0.336879858775283	0.218	0.063	0.028206106227496	T_ILC1	LENG1
C1orf162	2.27661775274525e-06	0.546338307330816	0.455	0.225	0.028293805431118	T_ILC1	C1orf162
SEC61B	2.35220656526681e-06	0.468003518703075	0.515	0.395	0.0292332231931359	T_ILC1	SEC61B
TMEM87B	2.50395745186852e-06	0.265178235238765	0.218	0.061	0.0311191832118219	T_ILC1	TMEM87B
CBX6	2.65770541670115e-06	0.154808882571008	0.287	0.105	0.033029962918762	T_ILC1	CBX6
ISCA2	2.72993972970455e-06	0.140221814376216	0.218	0.078	0.0339276909607682	T_ILC1	ISCA2
TSTD1	2.83504444108046e-06	0.509929236024387	0.505	0.327	0.035233932313748	T_ILC1	TSTD1
C12orf57	2.89607505024471e-06	0.225697980397508	0.257	0.084	0.0359924207244412	T_ILC1	C12orf57
BOLA3	3.13093110820979e-06	0.417878300479723	0.158	0.05	0.0389112118128312	T_ILC1	BOLA3
CCDC85B	3.35778965398336e-06	0.227303931174414	0.198	0.053	0.0417306098197052	T_ILC1	CCDC85B
TSPO1	3.50447748160676e-06	0.324301762847805	0.356	0.37	0.0435536461414089	T_ILC1	TSPO
ANTXR2	3.50518248533447e-06	0.11683966460577	0.168	0.044	0.0435624079277368	T_ILC1	ANTXR2
RPS27L	3.53305544274948e-06	0.941480703174509	0.337	0.268	0.0439088130424906	T_ILC1	RPS27L
SNRPF	3.65829529128966e-06	0.274828678718624	0.267	0.092	0.0454652938801479	T_ILC1	SNRPF
GTF3A2	3.66643659445515e-06	0.291366575406973	0.604	0.365	0.0455664739958886	T_ILC1	GTF3A
FOS	3.88598731058396e-06	0.12727067403368	0.97	0.804	0.0482950502959375	T_ILC1	FOS
CSKMT	3.94393924749221e-06	0.120068798491506	0.158	0.037	0.0490152769678331	T_ILC1	CSKMT
TEX264	3.96249073323624e-06	0.675022741544653	0.297	0.112	0.04924583483266	T_ILC1	TEX264
EDEM11	4.02930999203452e-06	0.208849894436582	0.416	0.217	0.050076264581005	T_ILC1	EDEM1
SNRPB2	4.19066737189613e-06	0.335819443518608	0.376	0.166	0.0520816140979251	T_ILC1	SNRPB2
ENO21	4.25889480855831e-06	0.279999374205076	0.168	0.048	0.0529295446807626	T_ILC1	ENO2
MT-ND62	4.35695234280865e-06	0.244667604518644	1	0.967	0.0541482037164259	T_ILC1	MT-ND6
SPCS3	4.35733586136323e-06	0.117335625721029	0.317	0.15	0.0541529700850222	T_ILC1	SPCS3
PYHIN11	4.37789639168151e-06	0.282847533345125	0.267	0.105	0.0544084963558178	T_ILC1	PYHIN1
ARSA1	4.39080327832804e-06	0.693376600236674	0.287	0.151	0.0545689031430609	T_ILC1	ARSA
ZYX	4.8356842661697e-06	0.407757309841043	0.356	0.163	0.060097884059957	T_ILC1	ZYX
KLF12	4.95649949137952e-06	0.114453999510694	0.238	0.093	0.0615993756788646	T_ILC1	KLF12
ATP5MF	5.04911749206414e-06	0.430453473720967	0.426	0.244	0.0627504321913732	T_ILC1	ATP5MF
S1PR12	5.10672001714515e-06	0.464775842857343	0.396	0.183	0.0634663163730799	T_ILC1	S1PR1
COX7B	5.48105093445398e-06	0.419724672960872	0.426	0.381	0.0681185010133941	T_ILC1	COX7B
SSB	5.54699944271568e-06	0.321974146274199	0.465	0.237	0.0689381090740705	T_ILC1	SSB
VAMP5	5.55284006588679e-06	0.574511753875587	0.218	0.115	0.0690106963388411	T_ILC1	VAMP5
OGFOD3	5.59946026480137e-06	0.224014641944411	0.158	0.038	0.0695900921709514	T_ILC1	OGFOD3
CD82	5.61485578791714e-06	0.730001987764615	0.337	0.159	0.0697814277322343	T_ILC1	CD82
RAB8A	5.79743972226269e-06	0.157933709915073	0.386	0.192	0.0720505808682807	T_ILC1	RAB8A
MX1	6.21263378948989e-06	0.659178567515672	0.208	0.059	0.0772106127357804	T_ILC1	MX1
COX8A	6.48702124573118e-06	0.482565405067823	0.465	0.365	0.0806207000419471	T_ILC1	COX8A
POLD41	6.57541492178923e-06	0.174160920941391	0.208	0.06	0.0817192566479966	T_ILC1	POLD4
CSGALNACT11	6.65797743102406e-06	0.103356725285767	0.168	0.058	0.082745343512767	T_ILC1	CSGALNACT1
REX1BD	7.04582464331713e-06	0.320899615004268	0.485	0.258	0.0875655086671453	T_ILC1	REX1BD
NDUFA1	7.40325986116362e-06	0.49708032293569	0.604	0.462	0.0920077135545415	T_ILC1	NDUFA1
RPL241	7.4138044258529e-06	0.290131664968003	0.871	0.696	0.0921387614044999	T_ILC1	RPL24
SASH31	7.72534289559731e-06	0.562953603943324	0.624	0.391	0.0960105615064833	T_ILC1	SASH3
SCAND1	7.83140901794248e-06	0.445072276887873	0.327	0.173	0.0973287512749891	T_ILC1	SCAND1
SRSF7	7.89167057023227e-06	0.392265173669619	0.891	0.73	0.0980776818468466	T_ILC1	SRSF7
SAR1B	8.0580913530825e-06	0.103287254267144	0.218	0.081	0.100145959336109	T_ILC1	SAR1B
RANGRF	8.75568789444645e-06	0.135573007249546	0.228	0.085	0.108815689152181	T_ILC1	RANGRF
ACYP2	9.09928733596236e-06	0.459893896253029	0.119	0.063	0.11308594301134	T_ILC1	ACYP2
RPL291	9.29897033070773e-06	0.139693910846545	0.782	0.561	0.115567603270036	T_ILC1	RPL29
TMEM116	1.04287901017607e-05	0.479592448518368	0.168	0.041	0.129609003384682	T_ILC1	TMEM116
TRABD2A2	1.0881137809472e-05	0.153107911487408	0.139	0.035	0.135230780696119	T_ILC1	TRABD2A
MOB1A	1.19692281913205e-05	0.139528423432234	0.485	0.291	0.148753567961732	T_ILC1	MOB1A
GTF2A2	1.20045192223827e-05	0.482221877662483	0.297	0.141	0.149192164895772	T_ILC1	GTF2A2
DPP71	1.20177331387224e-05	0.445995542128287	0.376	0.314	0.149356387448042	T_ILC1	DPP7
CHI3L2	1.29931573693529e-05	0.394598615247983	0.129	0.024	0.161478959786317	T_ILC1	CHI3L2
WAS	1.30240117197842e-05	0.13171792177841	0.228	0.079	0.161862417653478	T_ILC1	WAS
WWP11	1.31003793752909e-05	0.191582289560487	0.248	0.091	0.162811514876115	T_ILC1	WWP1
RCAN31	1.36826571075034e-05	0.143560011129209	0.337	0.175	0.170048062532052	T_ILC1	RCAN3
PDCD4	1.37729046677623e-05	0.335787470577388	0.663	0.426	0.17116965921095	T_ILC1	PDCD4
SELPLG2	1.42814229695475e-05	0.309751049658975	0.525	0.296	0.177489524665536	T_ILC1	SELPLG
TSC22D3	1.44616797598449e-05	0.176005779230817	0.99	0.884	0.179729756055352	T_ILC1	TSC22D3
ZGPAT	1.46181456961198e-05	0.118282001590821	0.158	0.042	0.181674314711376	T_ILC1	ZGPAT
FTL1	1.46763949006275e-05	0.345296320790323	0.941	0.92	0.182398235824999	T_ILC1	FTL
LSM71	1.47424247896404e-05	0.524370739387768	0.287	0.205	0.183218855285651	T_ILC1	LSM7
RALY	1.51329219455598e-05	0.140857326599795	0.386	0.203	0.188071953939417	T_ILC1	RALY
C19orf53	1.5276698457472e-05	0.462748142799576	0.376	0.227	0.189858808429462	T_ILC1	C19orf53
ISG202	1.62735107129039e-05	0.44866197621326	0.485	0.262	0.20224719113997	T_ILC1	ISG20
CAPN22	1.65323196519013e-05	0.457299315096331	0.347	0.159	0.205463668633829	T_ILC1	CAPN2
YDJC	1.67850429823449e-05	0.360204752983826	0.257	0.094	0.208604514184582	T_ILC1	YDJC
MRPS18B1	1.67871138617543e-05	0.350604944856894	0.297	0.124	0.208630251073882	T_ILC1	MRPS18B
ABRACL	1.71557742610283e-05	0.542482893397089	0.554	0.407	0.213211962516059	T_ILC1	ABRACL
NME41	1.75367113897154e-05	0.375292338528648	0.149	0.048	0.217946249151383	T_ILC1	NME4
DYNLRB1	1.78513989216237e-05	0.329169829944614	0.277	0.282	0.221857185797939	T_ILC1	DYNLRB1
WIPF11	1.8435837065104e-05	0.482326549527797	0.683	0.538	0.229120583045113	T_ILC1	WIPF1
MCPH1	1.90575717571172e-05	0.112432602746458	0.168	0.047	0.236847501797452	T_ILC1	MCPH1
ATP5MC1	2.08008774331624e-05	0.519458462719038	0.337	0.208	0.258513304739343	T_ILC1	ATP5MC1
UQCR101	2.10143471166998e-05	0.502686563987554	0.436	0.292	0.261166305966345	T_ILC1	UQCR10
TMEM14A	2.19018613024302e-05	0.439628062016876	0.119	0.051	0.272196332266603	T_ILC1	TMEM14A
TMEM128	2.38440950588504e-05	0.102934853708922	0.198	0.079	0.296334413391393	T_ILC1	TMEM128
FAAP201	2.6263411835608e-05	0.105354616902591	0.149	0.037	0.326401682292937	T_ILC1	FAAP20
PPA11	2.67650929134961e-05	0.384251467069008	0.327	0.143	0.33263657472893	T_ILC1	PPA1
NOL7	2.68183859272127e-05	0.344327240328207	0.386	0.189	0.333298900303399	T_ILC1	NOL7
UQCRQ	2.72333831304849e-05	0.256376887698487	0.525	0.301	0.338456485545666	T_ILC1	UQCRQ
PBXIP1	2.72543889875089e-05	0.551343901218659	0.723	0.561	0.338717546336761	T_ILC1	PBXIP1
RRP15	2.79433609042399e-05	0.100738621832649	0.129	0.028	0.347280089317894	T_ILC1	RRP15
SF3B6	2.86045557835236e-05	0.508255306828655	0.337	0.244	0.355497419277631	T_ILC1	SF3B6
DNAJC15	2.93770844683682e-05	0.41275238091435	0.208	0.157	0.36509840577288	T_ILC1	DNAJC15
RPL121	2.94866650805307e-05	0.260655244899991	0.911	0.792	0.366460273620836	T_ILC1	RPL12
TLK1	3.06668785459452e-05	0.180608298806102	0.465	0.27	0.381127966569007	T_ILC1	TLK1
MRPL1	3.12773575102892e-05	0.337743338190649	0.257	0.098	0.388714999137874	T_ILC1	MRPL1
CLPP	3.21641224263773e-05	0.553518919843215	0.267	0.13	0.399735713515017	T_ILC1	CLPP
FERMT3	3.32586897445861e-05	0.507518742268971	0.475	0.274	0.413338996145716	T_ILC1	FERMT3
AC004151.12	3.34708636702873e-05	0.282837814494226	0.594	0.382	0.415975893694331	T_ILC1	AC004151.1
ARL6IP5	3.73660828691952e-05	0.34586035753016	0.693	0.487	0.464385677898357	T_ILC1	ARL6IP5
IFI61	3.78267412122804e-05	0.194225857462499	0.297	0.132	0.470110739786221	T_ILC1	IFI6
LMAN2	3.83639431609978e-05	0.423219183683115	0.515	0.363	0.476787085604881	T_ILC1	LMAN2
SEC62	4.02613105452109e-05	0.525169672971642	0.564	0.452	0.500367567455881	T_ILC1	SEC62
DAZAP2	4.03668784055833e-05	0.30869396528613	0.891	0.728	0.501679564824589	T_ILC1	DAZAP2
USP10	4.1888436510865e-05	0.32568330543216	0.337	0.152	0.520589488957031	T_ILC1	USP10
PRDX21	4.27011908226467e-05	0.396827243174544	0.505	0.29	0.530690399543854	T_ILC1	PRDX2
CNBP1	4.34250317852685e-05	0.161388747941844	0.901	0.72	0.539686295027317	T_ILC1	CNBP
COPS9	4.44243443440348e-05	0.432825677163995	0.366	0.194	0.552105751507665	T_ILC1	COPS9
ATP5IF1	4.45665420611088e-05	0.39430025999824	0.574	0.396	0.553872984735461	T_ILC1	ATP5IF1
TMEM2041	4.55947989254707e-05	0.374586314398578	0.188	0.061	0.56665216104575	T_ILC1	TMEM204
CALM3	4.71106217963815e-05	0.239615466462882	0.505	0.295	0.58549080768543	T_ILC1	CALM3
MT1X	4.76150020447994e-05	0.214339300897925	0.129	0.027	0.591759245412767	T_ILC1	MT1X
BTG1	4.83673283276615e-05	0.119147053897286	0.98	0.853	0.601109156456177	T_ILC1	BTG1
TAF11	4.8829181644208e-05	0.123357467306794	0.198	0.082	0.606849069474216	T_ILC1	TAF11
RAD23A	5.66029715082217e-05	0.404665723561995	0.446	0.256	0.703461729904179	T_ILC1	RAD23A
NDUFA5	5.81600567502247e-05	0.104693146757555	0.188	0.064	0.722813185291793	T_ILC1	NDUFA5
SELENOW	5.83538398784947e-05	0.509551117141179	0.455	0.338	0.725221522009933	T_ILC1	SELENOW
CAMK2G	5.89276923623241e-05	0.185493198473422	0.307	0.146	0.732353360678964	T_ILC1	CAMK2G
TOMM20	6.32606799822805e-05	0.151589135366999	0.218	0.082	0.786203730819782	T_ILC1	TOMM20
LCP1	7.04619473503318e-05	0.149858900752366	0.921	0.751	0.875701081669924	T_ILC1	LCP1
PDLIM21	7.22184375628843e-05	0.522078727742625	0.297	0.174	0.897530742031526	T_ILC1	PDLIM2
APBA21	7.66282468258657e-05	0.190521765053878	0.139	0.034	0.952335851551859	T_ILC1	APBA2
SUPT20H	7.77927036157116e-05	0.145678632425981	0.317	0.167	0.966807720536064	T_ILC1	SUPT20H
RNF141	7.84889697697632e-05	0.230168005477915	0.149	0.041	0.975460916298617	T_ILC1	RNF141
UFM1	7.99760279705422e-05	0.391629407871358	0.515	0.304	0.993942075617899	T_ILC1	UFM1
FLYWCH2	8.04743688346657e-05	0.350991288036726	0.149	0.051	1	T_ILC1	FLYWCH2
UQCRH	8.14650781069674e-05	0.425772016586354	0.446	0.373	1	T_ILC1	UQCRH
DR1	8.28026545220783e-05	0.113294772244938	0.218	0.081	1	T_ILC1	DR1
ECE11	8.33664553555969e-05	0.130406776497804	0.139	0.037	1	T_ILC1	ECE1
TRAF3IP32	8.34478901779544e-05	0.373230352109718	0.624	0.427	1	T_ILC1	TRAF3IP3
GCC21	8.40273384933849e-05	0.219224233134418	0.376	0.188	1	T_ILC1	GCC2
TRAM1	8.58141171142719e-05	0.324361612332113	0.535	0.336	1	T_ILC1	TRAM1
NHP2	8.66314019253828e-05	0.211639283631801	0.327	0.154	1	T_ILC1	NHP2
POLR2E	8.67676910615288e-05	0.372808839842123	0.327	0.302	1	T_ILC1	POLR2E
PCED1B1	8.85918210328783e-05	0.130675305614981	0.188	0.069	1	T_ILC1	PCED1B
CCDC58	8.96746545410232e-05	0.202015422281511	0.149	0.041	1	T_ILC1	CCDC58
NOP58	9.10746176751228e-05	0.384111421137113	0.564	0.357	1	T_ILC1	NOP58
ABLIM11	0.000100161190534547	0.353948383320248	0.535	0.326	1	T_ILC1	ABLIM1
RPL10A2	0.00010361735938144	0.265878251468567	0.911	0.81	1	T_ILC1	RPL10A
RBIS1	0.000105224705740363	0.27040808220866	0.297	0.131	1	T_ILC1	RBIS
ZAP702	0.000110545924718405	0.386603955249855	0.584	0.453	1	T_ILC1	ZAP70
TMPO	0.000111027727127263	0.142799111823173	0.238	0.102	1	T_ILC1	TMPO
COA61	0.000115550956012206	0.22322914441916	0.149	0.042	1	T_ILC1	COA6
ZNHIT1	0.000115605361017667	0.365328560315227	0.267	0.209	1	T_ILC1	ZNHIT1
LGALS1	0.000116837532359399	0.595259181889401	0.228	0.178	1	T_ILC1	LGALS1
HINT11	0.000119228256474509	0.333454967284572	0.693	0.592	1	T_ILC1	HINT1
CASP6	0.000119741160782	0.374200095528285	0.158	0.045	1	T_ILC1	CASP6
APOBEC3C1	0.000125419689411599	0.292320266966641	0.396	0.207	1	T_ILC1	APOBEC3C
TACC31	0.000131720306693762	0.475481197420022	0.178	0.056	1	T_ILC1	TACC3
TNFRSF1B	0.0001395707764129	0.267484508973116	0.257	0.106	1	T_ILC1	TNFRSF1B
TRMT112	0.000142198535463022	0.386114813298598	0.574	0.453	1	T_ILC1	TRMT112
GABPB21	0.000143053988343496	0.259450243482175	0.248	0.115	1	T_ILC1	GABPB2
NIPAL31	0.000150304213635322	0.128218071264812	0.228	0.096	1	T_ILC1	NIPAL3
UBE2L31	0.000150422082449533	0.226994586390894	0.317	0.15	1	T_ILC1	UBE2L3
GBP11	0.000151684280733248	0.152725155219749	0.168	0.06	1	T_ILC1	GBP1
MRPL41	0.000152561633338127	0.383785230644417	0.228	0.122	1	T_ILC1	MRPL41
TFPT	0.00015371794714335	0.247307828435026	0.129	0.033	1	T_ILC1	TFPT
MRPS18C	0.00015414538219021	0.124471286481315	0.149	0.046	1	T_ILC1	MRPS18C
TBRG4	0.000155654807734816	0.255731424350941	0.218	0.084	1	T_ILC1	TBRG4
TBCB	0.000158086729954094	0.30587741275813	0.356	0.358	1	T_ILC1	TBCB
KPNA6	0.000164378989207309	0.126976331866213	0.257	0.12	1	T_ILC1	KPNA6
NDUFC12	0.000164657111611005	0.464883203067465	0.238	0.136	1	T_ILC1	NDUFC1
NDUFB8	0.000168868789438129	0.252532102017207	0.574	0.366	1	T_ILC1	NDUFB8
PHF11	0.000170370369954453	0.180012763421799	0.307	0.163	1	T_ILC1	PHF11
MRPL20	0.000177060688001615	0.431716038283063	0.366	0.266	1	T_ILC1	MRPL20
TPRKB	0.00017991640123061	0.551916246191563	0.158	0.102	1	T_ILC1	TPRKB
RAB292	0.000187032219957736	0.194328776979142	0.228	0.095	1	T_ILC1	RAB29
CAPZB2	0.00018868392102434	0.207810249384135	0.663	0.46	1	T_ILC1	CAPZB
ATP5PF	0.000199374618179155	0.405179516705028	0.505	0.383	1	T_ILC1	ATP5PF
TNRC6B1	0.000204244640547928	0.219372508318731	0.851	0.682	1	T_ILC1	TNRC6B
PDCD51	0.000205188571907474	0.406752245923672	0.317	0.162	1	T_ILC1	PDCD5
ZBTB33	0.00020627353215197	0.220001625068695	0.129	0.033	1	T_ILC1	ZBTB33
ANKRD36B1	0.000206917325772568	0.18117894003328	0.287	0.13	1	T_ILC1	ANKRD36B
TMA16	0.000214321873665578	0.38291232143426	0.188	0.064	1	T_ILC1	TMA16
DPY30	0.000218923982996425	0.321570527186819	0.337	0.168	1	T_ILC1	DPY30
ZNF428	0.000222201093919173	0.154027296945747	0.129	0.033	1	T_ILC1	ZNF428
LEPROTL1	0.00022453800443632	0.26412501758646	0.525	0.323	1	T_ILC1	LEPROTL1
BECN1	0.000231500703166046	0.117387884494823	0.297	0.165	1	T_ILC1	BECN1
RAN	0.00023171510357879	0.112516507908112	0.604	0.421	1	T_ILC1	RAN
ANXA1	0.000235681674236992	0.11864717739451	0.822	0.635	1	T_ILC1	ANXA1
DOK2	0.00024978398992754	0.467563490828797	0.337	0.186	1	T_ILC1	DOK2
NAA38	0.000253011095201731	0.385134089753031	0.218	0.17	1	T_ILC1	NAA38
PSMA7	0.000283440764718569	0.357430239146507	0.634	0.535	1	T_ILC1	PSMA7
HPF1	0.000285315906296888	0.311110608104503	0.168	0.054	1	T_ILC1	HPF1
RPL151	0.000286983605733658	0.101192610348637	0.96	0.831	1	T_ILC1	RPL15
LAGE3	0.000289369129597139	0.365061333757434	0.178	0.071	1	T_ILC1	LAGE3
SELENOH	0.000302024120634323	0.226972606010296	0.396	0.215	1	T_ILC1	SELENOH
LRIG1	0.000304958592589337	0.114709169557327	0.129	0.035	1	T_ILC1	LRIG1
HNRNPLL	0.000319653239691834	0.267371208107898	0.208	0.081	1	T_ILC1	HNRNPLL
CFAP97	0.000324908733884835	0.151406122038566	0.208	0.081	1	T_ILC1	CFAP97
SLC40A1	0.000326113623637701	0.151835410111998	0.178	0.07	1	T_ILC1	SLC40A1
NAAA	0.000335731712820865	0.350352455768992	0.248	0.105	1	T_ILC1	NAAA
GAR1	0.000335889446416601	0.224921936439148	0.119	0.029	1	T_ILC1	GAR1
CCL51	0.000337234369451688	0.619240003024585	0.248	0.189	1	T_ILC1	CCL5
PSMG4	0.000352378560711001	0.132635576197459	0.139	0.044	1	T_ILC1	PSMG4
PFDN2	0.000356853181129806	0.431041700072456	0.208	0.161	1	T_ILC1	PFDN2
NIFK1	0.000358319671919251	0.26487970006445	0.228	0.091	1	T_ILC1	NIFK
DUT	0.000361553054612741	0.495907191524385	0.386	0.222	1	T_ILC1	DUT
DNAJC19	0.000367678087999615	0.248274350977214	0.257	0.112	1	T_ILC1	DNAJC19
SP1401	0.00037309635858954	0.496049359793961	0.267	0.122	1	T_ILC1	SP140
ATP6V0E11	0.000374117397858347	0.351559551108077	0.624	0.429	1	T_ILC1	ATP6V0E1
SRP14	0.000396498712813548	0.289526765164648	0.832	0.722	1	T_ILC1	SRP14
HAUS3	0.000403414966772921	0.157103909514702	0.188	0.078	1	T_ILC1	HAUS3
UPF3B	0.000410486724921552	0.503456434978604	0.218	0.144	1	T_ILC1	UPF3B
CCDC661	0.000428866241789025	0.143079441940813	0.238	0.113	1	T_ILC1	CCDC66
TTF1	0.000437344927795965	0.127923774457125	0.149	0.047	1	T_ILC1	TTF1
ERAP1	0.000437578584917713	0.195035297902245	0.317	0.158	1	T_ILC1	ERAP1
MUS81	0.000444623833760239	0.523899607069253	0.208	0.125	1	T_ILC1	MUS81
ECSIT	0.000450390752733184	0.348928330138604	0.149	0.055	1	T_ILC1	ECSIT
COX6A1	0.000461733110371146	0.298039451651966	0.525	0.346	1	T_ILC1	COX6A1
PPP1CA	0.000490520684000106	0.32400783174198	0.594	0.457	1	T_ILC1	PPP1CA
CHCHD2	0.000493234056317132	0.309978493549963	0.604	0.505	1	T_ILC1	CHCHD2
NPC2	0.000504937778851879	0.498056791457002	0.188	0.088	1	T_ILC1	NPC2
SS18L2	0.000523669891085265	0.42666540745758	0.267	0.156	1	T_ILC1	SS18L2
EHD41	0.000526050852876821	0.130089899989894	0.149	0.047	1	T_ILC1	EHD4
C12orf65	0.000531498923339286	0.249140698131645	0.208	0.081	1	T_ILC1	C12orf65
FDX1	0.000536534805128801	0.104800674957376	0.188	0.076	1	T_ILC1	FDX1
ANAPC11	0.000542200012227108	0.415509517870389	0.347	0.25	1	T_ILC1	ANAPC11
NDUFS6	0.000544301840311794	0.314715372195227	0.297	0.157	1	T_ILC1	NDUFS6
NDUFB6	0.000546134682888829	0.324882529197748	0.287	0.168	1	T_ILC1	NDUFB6
NEDD81	0.00055675605805003	0.37237228007143	0.535	0.366	1	T_ILC1	NEDD8
NOP10	0.000562550235628032	0.440395145405314	0.347	0.263	1	T_ILC1	NOP10
COX5B	0.00061085898766569	0.325754124630028	0.455	0.417	1	T_ILC1	COX5B
MTERF4	0.000623715728497185	0.116873525990859	0.168	0.069	1	T_ILC1	MTERF4
GADD45GIP1	0.000624860124469296	0.244014540165888	0.218	0.096	1	T_ILC1	GADD45GIP1
C1D	0.000641189779179446	0.114782574731179	0.129	0.036	1	T_ILC1	C1D
ECHDC2	0.000651962484023279	0.273745312542638	0.238	0.104	1	T_ILC1	ECHDC2
YIPF5	0.000656602133098392	0.255324013480244	0.238	0.102	1	T_ILC1	YIPF5
LYAR2	0.000668450553791437	0.579527480294553	0.228	0.109	1	T_ILC1	LYAR
NDUFAF8	0.000684913977001263	0.368267114811475	0.178	0.111	1	T_ILC1	NDUFAF8
TAPBP	0.000701594545429663	0.242254806102008	0.663	0.477	1	T_ILC1	TAPBP
UXT1	0.000715461155749766	0.36154236600822	0.376	0.323	1	T_ILC1	UXT
PCGF5	0.00072399942538293	0.151741157891576	0.307	0.181	1	T_ILC1	PCGF5
NDUFAF3	0.000732668998094144	0.33596471150015	0.297	0.257	1	T_ILC1	NDUFAF3
DTX1	0.000736893049276007	0.338162526777628	0.109	0.026	1	T_ILC1	DTX1
SLC25A45	0.000744970682034205	0.268944678674095	0.248	0.111	1	T_ILC1	SLC25A45
SARS1	0.000745072735594956	0.186097357951136	0.396	0.235	1	T_ILC1	SARS
NDUFC2	0.00074559672533663	0.146934845213058	0.228	0.096	1	T_ILC1	NDUFC2
ACAT1	0.000761206420839005	0.178280017101549	0.139	0.048	1	T_ILC1	ACAT1
ARID5A	0.000777019948826156	0.529293607926151	0.436	0.296	1	T_ILC1	ARID5A
NAP1L41	0.00079566912053217	0.29446910973716	0.475	0.293	1	T_ILC1	NAP1L4
LAMTOR2	0.000818689678131144	0.407108480665696	0.218	0.143	1	T_ILC1	LAMTOR2
LIN7C	0.000828960017096337	0.108746087921973	0.149	0.049	1	T_ILC1	LIN7C
IK	0.000844405891588269	0.377490231679591	0.535	0.367	1	T_ILC1	IK
RPL33	0.000881439535717032	0.104126370523604	1	0.953	1	T_ILC1	RPL3
TMEM160	0.0008996238082343	0.271540543867278	0.188	0.1	1	T_ILC1	TMEM160
JUN	0.000923076904199914	0.292325860028318	0.545	0.359	1	T_ILC1	JUN
DDX54	0.000932680262550546	0.130533104948979	0.149	0.049	1	T_ILC1	DDX54
HK1	0.000976116029092468	0.144972129828699	0.287	0.156	1	T_ILC1	HK1
LY6E1	0.000989140464531327	0.360765646759744	0.406	0.278	1	T_ILC1	LY6E
PFKP	0.000994759322810907	0.726191773347774	0.238	0.123	1	T_ILC1	PFKP
ZNF480	0.00102303467720745	0.12385874562398	0.168	0.067	1	T_ILC1	ZNF480
BTF31	0.00106035651404623	0.270848956463057	0.743	0.685	1	T_ILC1	BTF3
SRR	0.00106856802800321	0.359841648354195	0.109	0.029	1	T_ILC1	SRR
POLR2J	0.00107044901484756	0.151287762356964	0.267	0.132	1	T_ILC1	POLR2J
CAMK42	0.00110091972777962	0.244746677040224	0.327	0.179	1	T_ILC1	CAMK4
SNX20	0.00126884337707397	0.175947223791133	0.267	0.134	1	T_ILC1	SNX20
MRPS342	0.00127579943022949	0.376439785962606	0.228	0.129	1	T_ILC1	MRPS34
ICAM2	0.00128469761968025	0.312389361384326	0.426	0.257	1	T_ILC1	ICAM2
MYL6	0.00129870513396662	0.22061004648247	0.95	0.91	1	T_ILC1	MYL6
XPA	0.00129999443261337	0.255027041660541	0.248	0.114	1	T_ILC1	XPA
CHCHD5	0.00130789274362071	0.355533101441445	0.119	0.076	1	T_ILC1	CHCHD5
MRPS33	0.00131098971607956	0.11193550980753	0.139	0.046	1	T_ILC1	MRPS33
PANK4	0.00132440145049664	0.148924530274766	0.149	0.053	1	T_ILC1	PANK4
SLC25A61	0.00134730154222188	0.345067228656797	0.673	0.567	1	T_ILC1	SLC25A6
C12orf29	0.00136170571919314	0.553190137601537	0.158	0.076	1	T_ILC1	C12orf29
GALM	0.00137441041116129	0.208767675173813	0.168	0.064	1	T_ILC1	GALM
SFT2D1	0.00140640147434745	0.385648166096396	0.307	0.161	1	T_ILC1	SFT2D1
SDHAF2	0.00144810889758873	0.204868438728533	0.168	0.119	1	T_ILC1	SDHAF2
ZNRD2	0.00148971758797469	0.426963880310011	0.198	0.094	1	T_ILC1	ZNRD2
MLX1	0.00151344174393834	0.162128051391615	0.228	0.108	1	T_ILC1	MLX
S100A101	0.00151402573674321	0.390713454280358	0.574	0.44	1	T_ILC1	S100A10
CTSS	0.00152584514465396	0.224914589742417	0.287	0.145	1	T_ILC1	CTSS
FAM102A2	0.00160465880113646	0.192573741680046	0.287	0.15	1	T_ILC1	FAM102A
POGLUT1	0.0016213088813953	0.160287790948825	0.168	0.068	1	T_ILC1	POGLUT1
ZRANB21	0.00166166170360287	0.202390364959466	0.396	0.237	1	T_ILC1	ZRANB2
MT-ND52	0.00167533286774084	0.173059918486707	1	0.99	1	T_ILC1	MT-ND5
MIEN1	0.00171895909918089	0.122310102888146	0.267	0.142	1	T_ILC1	MIEN1
HSPBP1	0.00172815104570372	0.267314233664686	0.119	0.056	1	T_ILC1	HSPBP1
YKT6	0.0017530246666881	0.393582434619462	0.109	0.059	1	T_ILC1	YKT6
RAB5C	0.00178521295651668	0.207140955641334	0.327	0.177	1	T_ILC1	RAB5C
PRPS1	0.00180696725352878	0.202137253333462	0.228	0.105	1	T_ILC1	PRPS1
SNHG321	0.00182054621344039	0.349086996437193	0.446	0.37	1	T_ILC1	SNHG32
HMOX2	0.00182127366755572	0.216224205186636	0.356	0.217	1	T_ILC1	HMOX2
ABI3	0.00182890801176897	0.290495265636484	0.158	0.058	1	T_ILC1	ABI3
SVIP	0.00184819570741235	0.27844594883747	0.376	0.218	1	T_ILC1	SVIP
MRPL341	0.00187777039132748	0.259461396254562	0.218	0.106	1	T_ILC1	MRPL34
SF3B4	0.00189065588447656	0.31321086561094	0.347	0.207	1	T_ILC1	SF3B4
ANKRD12	0.00190016822877606	0.372592987334771	0.713	0.589	1	T_ILC1	ANKRD12
B9D2	0.00191239920300387	0.321499875404716	0.149	0.054	1	T_ILC1	B9D2
SDF2L1	0.00192700758906829	0.329750628849184	0.188	0.111	1	T_ILC1	SDF2L1
UXS1	0.00196580311853158	0.279571412793547	0.218	0.097	1	T_ILC1	UXS1
ARFIP2	0.00210806385470593	0.205484189501408	0.188	0.082	1	T_ILC1	ARFIP2
RBX1	0.0021375075992041	0.228264433688103	0.267	0.28	1	T_ILC1	RBX1
CYB561	0.00213908125589532	0.185970176061608	0.188	0.078	1	T_ILC1	CYB561
IL21R2	0.0021495097971415	0.481921343788818	0.198	0.088	1	T_ILC1	IL21R
ELOF1	0.00220305259660824	0.122682929957702	0.218	0.112	1	T_ILC1	ELOF1
UNC13D	0.00220779500975616	0.122240081013051	0.178	0.268	1	T_ILC1	UNC13D
QDPR	0.0022129143083339	0.363121287513545	0.158	0.058	1	T_ILC1	QDPR
DNPH1	0.00224097835294186	0.369054399374359	0.188	0.091	1	T_ILC1	DNPH1
ARHGAP252	0.00224441028274745	0.198227475926777	0.347	0.209	1	T_ILC1	ARHGAP25
BLMH	0.00240269858255013	0.118271679865972	0.129	0.051	1	T_ILC1	BLMH
EVI2B	0.00242011954119645	0.380137062990372	0.248	0.153	1	T_ILC1	EVI2B
NGDN1	0.00249768729876037	0.160549344131256	0.317	0.184	1	T_ILC1	NGDN
UBR7	0.00249802765561767	0.100003588038214	0.129	0.052	1	T_ILC1	UBR7
PIN4	0.00251423160605743	0.29636376734988	0.188	0.079	1	T_ILC1	PIN4
ATP5F1D	0.00251995264660242	0.224128117408805	0.287	0.263	1	T_ILC1	ATP5F1D
CD482	0.00256472454510615	0.324785202813275	0.515	0.346	1	T_ILC1	CD48
RABAC1	0.00256534542529631	0.26749463257732	0.366	0.214	1	T_ILC1	RABAC1
SNAPC51	0.00262683972134868	0.363093125345681	0.198	0.085	1	T_ILC1	SNAPC5
PPIE	0.00267890707782507	0.111443828641481	0.307	0.186	1	T_ILC1	PPIE
DAD1	0.0027199707876621	0.448633870769632	0.584	0.445	1	T_ILC1	DAD1
MVP	0.00273197186458962	0.473974169219341	0.446	0.285	1	T_ILC1	MVP
VPS35L	0.00276467956685247	0.582054156844036	0.198	0.094	1	T_ILC1	VPS35L
RECK	0.00284444406319177	0.172292732032098	0.129	0.042	1	T_ILC1	RECK
NECAP21	0.0028769743786308	0.294642903783251	0.356	0.206	1	T_ILC1	NECAP2
SIGMAR11	0.00294454354224589	0.330320955236354	0.188	0.08	1	T_ILC1	SIGMAR1
ING5	0.00295655208279607	0.153189336195578	0.149	0.055	1	T_ILC1	ING5
ZC3HC1	0.00297196526795337	0.175438813253153	0.119	0.041	1	T_ILC1	ZC3HC1
RNF26	0.00298175525783972	0.186260453309236	0.129	0.043	1	T_ILC1	RNF26
TDP1	0.00298327400792023	0.101798196963298	0.158	0.071	1	T_ILC1	TDP1
LSM6	0.0030285483919479	0.131184580945213	0.168	0.069	1	T_ILC1	LSM6
BABAM1	0.00306860302667398	0.260838540926096	0.257	0.15	1	T_ILC1	BABAM1
DDX55	0.00310537211669166	0.117272303560959	0.158	0.071	1	T_ILC1	DDX55
USP201	0.00312894729635165	0.57581328870258	0.297	0.213	1	T_ILC1	USP20
ERGIC2	0.0032666975758694	0.118498397284724	0.248	0.129	1	T_ILC1	ERGIC2
LIMS1	0.00336640066376905	0.78963591722169	0.208	0.12	1	T_ILC1	LIMS1
GTF2H5	0.00341543417312545	0.295289901141109	0.129	0.064	1	T_ILC1	GTF2H5
YPEL5	0.00344120549287756	0.117107271902983	0.713	0.55	1	T_ILC1	YPEL5
MYDGF	0.00359301811981816	0.405121656654806	0.356	0.276	1	T_ILC1	MYDGF
HIGD2A2	0.00363278459746108	0.301040463827616	0.297	0.227	1	T_ILC1	HIGD2A
EHD1	0.00379897513130644	0.239589256145524	0.337	0.223	1	T_ILC1	EHD1
PSME11	0.00387665969565982	0.100554457780644	0.861	0.72	1	T_ILC1	PSME1
MRPS31	0.00388062804780562	0.284777836962669	0.228	0.109	1	T_ILC1	MRPS31
LHPP	0.00389817703317417	0.381077202618326	0.139	0.05	1	T_ILC1	LHPP
MZT2A	0.00392560416656309	0.181732042800672	0.129	0.044	1	T_ILC1	MZT2A
LYRM7	0.00393449810110538	0.106098045315139	0.129	0.044	1	T_ILC1	LYRM7
SNRNP271	0.00393491146094686	0.159752372881223	0.208	0.095	1	T_ILC1	SNRNP27
MRPS12	0.00396761120884828	0.266725882879363	0.149	0.071	1	T_ILC1	MRPS12
AIMP1	0.00397151534040862	0.51612244757257	0.307	0.191	1	T_ILC1	AIMP1
TMEM711	0.00398515685603145	0.45849412176332	0.317	0.18	1	T_ILC1	TMEM71
BORCS5	0.00401756520043578	0.260485838122887	0.307	0.178	1	T_ILC1	BORCS5
RNPC3	0.00407877771258406	0.320057286808258	0.218	0.111	1	T_ILC1	RNPC3
CNIH4	0.00412184925797229	0.138898374482956	0.168	0.07	1	T_ILC1	CNIH4
DDX50	0.00416042153578552	0.145484154629121	0.188	0.09	1	T_ILC1	DDX50
HECTD3	0.00417222741058849	0.258142833176008	0.149	0.056	1	T_ILC1	HECTD3
ZBP1	0.00421262458420591	0.214379620776681	0.109	0.035	1	T_ILC1	ZBP1
IL2RG	0.00422221360761624	0.166748226324927	0.792	0.646	1	T_ILC1	IL2RG
CDK2AP2	0.00422837002744712	0.232744625974641	0.327	0.318	1	T_ILC1	CDK2AP2
TMC82	0.0042986849438877	0.451902766571983	0.693	0.546	1	T_ILC1	TMC8
WDR542	0.00434294681411142	0.392059733092986	0.188	0.084	1	T_ILC1	WDR54
ARRB21	0.00436459589428198	0.200062981113415	0.337	0.194	1	T_ILC1	ARRB2
EID1	0.00439541661270181	0.253711528067235	0.525	0.365	1	T_ILC1	EID1
RGS19	0.00443315250537781	0.346183020668047	0.327	0.22	1	T_ILC1	RGS19
TIMM13	0.00444496128325061	0.179677398001783	0.208	0.096	1	T_ILC1	TIMM13
PLAAT42	0.00445367363698957	0.446157425940351	0.485	0.353	1	T_ILC1	PLAAT4
SURF2	0.00449380540337564	0.352774121453908	0.129	0.06	1	T_ILC1	SURF2
CCR4	0.00452020119541895	0.24242221511652	0.119	0.039	1	T_ILC1	CCR4
TMEM9B	0.00459493503928216	0.116205336391468	0.277	0.17	1	T_ILC1	TMEM9B
CSNK2A2	0.00465244129338491	0.100300396219056	0.228	0.124	1	T_ILC1	CSNK2A2
DNAJA3	0.00465286826145848	0.130432637202131	0.178	0.087	1	T_ILC1	DNAJA3
MED15	0.00469563138645661	0.33733884486557	0.396	0.247	1	T_ILC1	MED15
PRPF38B	0.00471524901604582	0.231576178268967	0.446	0.29	1	T_ILC1	PRPF38B
SNRPN1	0.00480758981218044	0.198439495193721	0.535	0.374	1	T_ILC1	SNRPN
MRPL54	0.00500521095343413	0.302949185861297	0.208	0.158	1	T_ILC1	MRPL54
HIST1H1D1	0.00502295577759557	0.460792168662833	0.228	0.13	1	T_ILC1	HIST1H1D
TMEM134	0.00506240378126274	0.123233250965449	0.168	0.074	1	T_ILC1	TMEM134
GANC	0.00514690218044559	0.185381590307642	0.139	0.063	1	T_ILC1	GANC
ERG28	0.00536988037681283	0.162409110759122	0.178	0.077	1	T_ILC1	ERG28
EPSTI1	0.00561544412312219	0.145259535020414	0.129	0.047	1	T_ILC1	EPSTI1
SCAMP22	0.00571478914382489	0.173277712915344	0.297	0.177	1	T_ILC1	SCAMP2
TOMM40	0.00573269104368742	0.131039729134011	0.059	0.101	1	T_ILC1	TOMM40
CASP81	0.00583003860130049	0.155730797070432	0.406	0.276	1	T_ILC1	CASP8
SLC39A13	0.00583693416885893	0.301311457983458	0.139	0.064	1	T_ILC1	SLC39A13
CYBA	0.00593816968093362	0.389715171709664	0.406	0.346	1	T_ILC1	CYBA
PRCC	0.00598412515950149	0.152226147314362	0.129	0.16	1	T_ILC1	PRCC
OSTM1	0.0062165542811604	0.155738964749062	0.228	0.114	1	T_ILC1	OSTM1
NDUFB2	0.00632926489007142	0.157063437834809	0.426	0.454	1	T_ILC1	NDUFB2
ZMAT5	0.00636493841607811	0.203811992827469	0.109	0.053	1	T_ILC1	ZMAT5
BCAS2	0.00636606936818375	0.187539602312159	0.455	0.302	1	T_ILC1	BCAS2
RSL24D1	0.00639002966323597	0.192413767859813	0.386	0.241	1	T_ILC1	RSL24D1
1991-09-01	0.00664357159381359	0.409268966220402	0.644	0.53	1	T_ILC1	2009-09-01
ANAPC16	0.0066470246387508	0.25488779614961	0.693	0.536	1	T_ILC1	ANAPC16
ADPRHL2	0.00678775282642904	0.180661363742678	0.129	0.059	1	T_ILC1	ADPRHL2
SEC11C	0.00692111292721374	0.270760671069074	0.337	0.203	1	T_ILC1	SEC11C
SLA2	0.0070961305385043	0.174315594943976	0.218	0.112	1	T_ILC1	SLA2
PSMB3	0.00717371478434768	0.287955785762931	0.416	0.358	1	T_ILC1	PSMB3
FAS	0.00725936922995016	0.33751767977656	0.168	0.073	1	T_ILC1	FAS
ERH	0.00730551213083257	0.26885657716489	0.188	0.145	1	T_ILC1	ERH
MT2A	0.00754117513388195	0.28507767170619	0.178	0.092	1	T_ILC1	MT2A
ALKBH7	0.00795306592328686	0.213392044933039	0.218	0.109	1	T_ILC1	ALKBH7
LAMTOR4	0.0081571799735355	0.395837444270324	0.446	0.35	1	T_ILC1	LAMTOR4
ADRM1	0.00817268869755694	0.254050046520186	0.248	0.156	1	T_ILC1	ADRM1
CD37	0.00824788661894982	0.279833843178047	0.564	0.473	1	T_ILC1	CD37
PSMD4	0.00827055682961495	0.130273039480104	0.386	0.26	1	T_ILC1	PSMD4
SCAMP3	0.00869682859580324	0.410084596331455	0.337	0.209	1	T_ILC1	SCAMP3
COA3	0.00873779302273473	0.249839339061916	0.218	0.109	1	T_ILC1	COA3
PMM2	0.0088691271312904	0.157463779831997	0.139	0.056	1	T_ILC1	PMM2
NDUFB4	0.00887701587809688	0.304590104707887	0.317	0.264	1	T_ILC1	NDUFB4
SP1102	0.00893458677496907	0.254068973593821	0.347	0.234	1	T_ILC1	SP110
NDUFA9	0.00893499544585122	0.139945060042297	0.277	0.17	1	T_ILC1	NDUFA9
RSRC11	0.00941468527658783	0.12952389314858	0.218	0.135	1	T_ILC1	RSRC1
ZNF7061	0.00956175376868115	0.275357311680489	0.376	0.243	1	T_ILC1	ZNF706
CFAP20	0.00968354632318397	0.395971472037917	0.228	0.117	1	T_ILC1	CFAP20
NCBP2AS22	0.00980845215123338	0.393859751017228	0.228	0.122	1	T_ILC1	NCBP2AS2
TGDS	0.00994047650727955	0.260459374953371	0.139	0.055	1	T_ILC1	TGDS
DNAJB1	4.4431410097445e-26	1.55796791077927	0.94	0.531	5.52193564691047e-22	L_ILC1	DNAJB1
HSP90AA1	9.93636868336478e-21	1.13008865936952	0.98	0.81	1.23489189996858e-16	L_ILC1	HSP90AA1
PRDM11	2.00188933383892e-18	0.847895898915723	0.6	0.095	2.48794806409501e-14	L_ILC1	PRDM1
HSPA1A	2.64988510745886e-18	1.48468204618783	0.74	0.268	3.29327721154987e-14	L_ILC1	HSPA1A
TUBB2A	5.02296616537201e-16	0.788227026572008	0.36	0.029	6.24254235032433e-12	L_ILC1	TUBB2A
HSPA1B	1.06636528972846e-14	1.09362461936453	0.78	0.264	1.32527878207452e-10	L_ILC1	HSPA1B
CD3D3	1.31984074432458e-14	0.961407486658344	0.56	0.109	1.64029807704658e-10	L_ILC1	CD3D
SLC2A3	5.97577059111294e-13	0.962629040949007	0.74	0.382	7.42668769063516e-09	L_ILC1	SLC2A3
HSPA8	8.96313817858885e-13	0.968836121495373	0.88	0.861	1.11393881283502e-08	L_ILC1	HSPA8
DUSP5	3.71099023246501e-12	1.08426003430127	0.36	0.055	4.61201866090751e-08	L_ILC1	DUSP5
CD3E3	1.47053251292208e-11	0.988357704074714	0.66	0.254	1.82757780705956e-07	L_ILC1	CD3E
JUNB1	1.72133562907013e-10	0.774155242431497	0.86	0.734	2.13927591980836e-06	L_ILC1	JUNB
LGALS11	1.98007797960308e-10	0.882447493353771	0.6	0.172	2.46084091305071e-06	L_ILC1	LGALS1
IL323	6.26764562791409e-10	0.185917924759201	0.86	0.437	7.78942998637163e-06	L_ILC1	IL32
HSP90AB1	7.4458027381063e-10	0.78959617580922	0.86	0.78	9.25364364291851e-06	L_ILC1	HSP90AB1
ZC3HAV12	7.77523579906829e-10	0.637829441907775	0.5	0.31	9.66306305108207e-06	L_ILC1	ZC3HAV1
PBX42	8.16040220270008e-10	0.952841755880136	0.28	0.03	1.01417478575157e-05	L_ILC1	PBX4
CRYBG1	5.26052321324249e-09	0.667392341847006	0.44	0.149	6.53777824941776e-05	L_ILC1	CRYBG1
SAT1	1.14059923140874e-08	1.47274968114655	0.64	0.429	0.000141753672479478	L_ILC1	SAT1
BATF	3.03454603278395e-08	0.605685534093564	0.44	0.114	0.000377133380954389	L_ILC1	BATF
BAG3	4.83777003709856e-08	0.612768203419296	0.2	0.021	0.000601238060210608	L_ILC1	BAG3
AL136454.1	8.03840832490034e-08	0.413548392705405	0.54	0.358	0.000999013386618614	L_ILC1	AL136454.1
LTBP41	8.05079418901508e-08	1.36397025204579	0.3	0.062	0.00100055270181079	L_ILC1	LTBP4
GPR1712	9.76947820944588e-08	0.977182829697877	0.38	0.093	0.00121415075186993	L_ILC1	GPR171
ZC3H12A	1.12787366243994e-07	0.837248447197494	0.5	0.228	0.00140172138768036	L_ILC1	ZC3H12A
BTG11	1.15894681624905e-07	0.640110526479311	0.96	0.855	0.00144033910323432	L_ILC1	BTG1
RGS2	1.67331049635149e-07	0.957266457562509	0.68	0.303	0.00207959028486563	L_ILC1	RGS2
[truncated: 8,535 more rows]

## Sheet: SelectedTranscriptBlood_fc>0.5
	p_val	avg_logFC	pct.1	pct.2	p_val_adj	cluster	gene
MAL	4.46547612927238e-62	1.82734388940424	0.518	0.027	5.54969373345971e-58	B_ILC1	MAL
CD3D	1.32028219258132e-100	1.82129724243862	0.871	0.079	1.64084670894006e-96	B_ILC1	CD3D
DGKA	2.86773109911562e-50	1.58434122759235	0.885	0.376	3.56401620998089e-46	B_ILC1	DGKA
CD3E	2.02933021142316e-68	1.4995443071286	0.863	0.231	2.52205158675671e-64	B_ILC1	CD3E
LEF1	9.54786725189445e-85	1.47029226407931	0.712	0.064	1.18660894206544e-80	B_ILC1	LEF1
CD4	2.53498350688102e-15	1.43364576163493	0.209	0.027	3.15047750235173e-11	B_ILC1	CD4
CAMK4	9.48742488618581e-29	1.393320770566	0.604	0.163	1.17909716485517e-24	B_ILC1	CAMK4
LDHB	9.99007880251199e-46	1.31685083747969	0.878	0.516	1.24156699357619e-41	B_ILC1	LDHB
GIMAP4	4.49158698849875e-32	1.26704441627129	0.597	0.165	5.58214430930625e-28	B_ILC1	GIMAP4
LINS1	9.83840064267555e-12	1.25500387009202	0.266	0.074	1.22271643187172e-07	B_ILC1	LINS1
NOSIP	6.43241056163326e-36	1.21361222132558	0.712	0.235	7.99419984599782e-32	B_ILC1	NOSIP
LCK	7.78079659261047e-38	1.15220138278669	0.791	0.363	9.6699740052963e-34	B_ILC1	LCK
CHMP7	4.52201213601364e-42	1.1470498070846	0.576	0.133	5.61995668263775e-38	B_ILC1	CHMP7
ZNF101	9.90248951984428e-17	1.13407687913471	0.331	0.079	1.23068139752625e-12	B_ILC1	ZNF101
CLEC2D	4.54459170165734e-27	1.10648452722474	0.712	0.334	5.64801856681974e-23	B_ILC1	CLEC2D
CCR7	9.69698331596983e-29	1.10206979927246	0.583	0.16	1.20514108650873e-24	B_ILC1	CCR7
SERINC5	3.46588968423651e-25	1.0903372864833	0.489	0.126	4.30740769956914e-21	B_ILC1	SERINC5
GIMAP7	5.02386089031714e-37	1.08629777221985	0.82	0.299	6.24365431448614e-33	B_ILC1	GIMAP7
FYB1	3.68995867904745e-51	1.06516188031445	0.827	0.29	4.58588064632017e-47	B_ILC1	FYB1
NUCB2	3.91893703878474e-17	1.06242234677377	0.518	0.191	4.87045495180168e-13	B_ILC1	NUCB2
ITGA6	1.68645713931866e-14	1.05485443714012	0.331	0.093	2.09592893274523e-10	B_ILC1	ITGA6
FCGRT	6.4898766300511e-10	0.987648324983727	0.173	0.033	8.06561867582751e-06	B_ILC1	FCGRT
FCMR	1.88994202836443e-34	0.981488137784765	0.698	0.236	2.34881995285131e-30	B_ILC1	FCMR
SMC4	3.01594084273421e-13	0.972744059763866	0.381	0.221	3.74821127935008e-09	B_ILC1	SMC4
CRLF3	1.33514132132261e-11	0.969671504391506	0.446	0.195	1.65931363413974e-07	B_ILC1	CRLF3
CD3G	3.02419123986738e-30	0.967411716148458	0.345	0.034	3.75846487290718e-26	B_ILC1	CD3G
LDLRAP1	3.39351880548519e-34	0.953483437791512	0.446	0.071	4.21746517145699e-30	B_ILC1	LDLRAP1
RTKN2	2.32482555477072e-23	0.951723546397592	0.381	0.083	2.88929319946905e-19	B_ILC1	RTKN2
TCP11L2	4.23216389162464e-05	0.947839312758906	0.23	0.114	0.525973328451111	B_ILC1	TCP11L2
MFHAS1	1.3779893852993e-09	0.939192499288263	0.216	0.053	1.71256520804997e-05	B_ILC1	MFHAS1
BTN3A2	1.07482881210183e-14	0.9355634163111	0.612	0.316	1.33579724768016e-10	B_ILC1	BTN3A2
CD27	1.81194289239611e-51	0.928434752827791	0.511	0.042	2.25188262666989e-47	B_ILC1	CD27
LBH	1.58956412253614e-28	0.926448212194919	0.475	0.109	1.97551029148791e-24	B_ILC1	LBH
DYRK2	1.18282012334794e-09	0.913506057880904	0.41	0.185	1.47000884929682e-05	B_ILC1	DYRK2
CDC25B	4.52695010776593e-21	0.906804771576286	0.432	0.109	5.6260935939315e-17	B_ILC1	CDC25B
NAE1	1.03153585781041e-05	0.891829035847686	0.281	0.147	0.128199276408678	B_ILC1	NAE1
TNFSF8	5.9348476391104e-11	0.886414176904684	0.237	0.055	7.3758286458864e-07	B_ILC1	TNFSF8
SIRPG	3.17925358463017e-06	0.882983142935418	0.144	0.043	0.0395117635497838	B_ILC1	SIRPG
ADARB1	1.19438906612913e-05	0.880758261698374	0.144	0.042	0.148438673138528	B_ILC1	ADARB1
TCF7	3.24241574452529e-32	0.877690183749988	0.82	0.441	4.02967428729603e-28	B_ILC1	TCF7
GSTK1	8.15984171756514e-18	0.877203325151851	0.691	0.458	1.014105128659e-13	B_ILC1	GSTK1
SUSD3	3.40598138490809e-19	0.864390266070671	0.36	0.086	4.23295366516377e-15	B_ILC1	SUSD3
TLR1	8.05812646424854e-05	0.856524327894861	0.101	0.049	1	B_ILC1	TLR1
RHOH	5.31756311704305e-16	0.856269678205458	0.662	0.322	6.6086674418611e-12	B_ILC1	RHOH
ACTN1	2.66982940488924e-37	0.851771385593475	0.338	0.021	3.31806398439634e-33	B_ILC1	ACTN1
STMN1	3.71742787425528e-13	0.847851398169662	0.331	0.133	4.62001936212447e-09	B_ILC1	STMN1
TMC8	6.22634940867319e-19	0.847502460343899	0.799	0.539	7.73810704509904e-15	B_ILC1	TMC8
RPS4Y1	8.94746286643113e-14	0.839732753469585	0.367	0.226	1.11199068504006e-09	B_ILC1	RPS4Y1
CD28	3.27670774754692e-10	0.836678596245526	0.259	0.071	4.07229238865131e-06	B_ILC1	CD28
KCNA3	1.99378114265059e-17	0.828404883380888	0.317	0.075	2.47787120408615e-13	B_ILC1	KCNA3
CNN2	1.10910059451605e-22	0.827772875327957	0.525	0.184	1.37839021886454e-18	B_ILC1	CNN2
SFI1	3.40170820435067e-12	0.824609632451236	0.496	0.221	4.22764295636701e-08	B_ILC1	SFI1
ENO2	5.62443424777113e-09	0.821215988320244	0.194	0.045	6.99004688312996e-05	B_ILC1	ENO2
TRAF3IP3	2.72291613199973e-22	0.796487799065836	0.77	0.417	3.38404016884926e-18	B_ILC1	TRAF3IP3
RCAN3	7.39921560987625e-19	0.795342645211011	0.482	0.165	9.1957451599542e-15	B_ILC1	RCAN3
POLH	0.00204410802191794	0.770060433162238	0.115	0.053	1	B_ILC1	POLH
RPL13A	6.60684864615803e-45	0.763035322964277	1	0.935	8.2109914974452e-41	B_ILC1	RPL13A
ISG20	1.03956928136907e-14	0.755512316065366	0.576	0.255	1.29197670288549e-10	B_ILC1	ISG20
MMS19	0.000840543604653651	0.753669674317461	0.209	0.125	1	B_ILC1	MMS19
IL24	1.27131638555992e-17	0.752894011111844	0.309	0.075	1.57999200397387e-13	B_ILC1	IL24
CORO1A	4.42255854926738e-22	0.748979063711065	0.885	0.644	5.4963557650295e-18	B_ILC1	CORO1A
UBASH3A	8.70024569840334e-07	0.743533344776355	0.288	0.123	0.0108126653539757	B_ILC1	UBASH3A
RESF1	3.85374731731485e-10	0.741192658952628	0.763	0.54	4.78943716595889e-06	B_ILC1	RESF1
SIT1	6.61996132518361e-14	0.73321352967279	0.216	0.033	8.22728793493819e-10	B_ILC1	SIT1
RIPOR2	2.32882292792772e-31	0.732573821600631	0.763	0.286	2.89426113482857e-27	B_ILC1	RIPOR2
CMTM7	3.96452048696418e-15	0.731576808829745	0.374	0.115	4.92710606119909e-11	B_ILC1	CMTM7
IL17RA	6.63057340680843e-07	0.72882308133321	0.252	0.139	0.00824047662998152	B_ILC1	IL17RA
IL16	1.10155603826378e-08	0.727103979164423	0.525	0.37	0.000136901384435423	B_ILC1	IL16
TXNIP	1.02952623369907e-28	0.726526406639384	0.971	0.661	1.27949520324121e-24	B_ILC1	TXNIP
GTF3A	8.7749563977254e-13	0.714918425603404	0.633	0.36	1.09055158110931e-08	B_ILC1	GTF3A
SNHG32	1.61597288728845e-15	0.707572970191007	0.604	0.361	2.00833110432208e-11	B_ILC1	SNHG32
TRABD2A	1.61215039237101e-16	0.707340611391595	0.223	0.029	2.00358050763869e-12	B_ILC1	TRABD2A
TMSB10	4.41250727135338e-31	0.702659645504839	1	0.842	5.48386403683798e-27	B_ILC1	TMSB10
SH2D1A	7.20256608796439e-16	0.701913688462784	0.302	0.069	8.95134913412214e-12	B_ILC1	SH2D1A
CAPN2	5.39299401718952e-08	0.699995243671419	0.36	0.155	0.000670241296456314	B_ILC1	CAPN2
AGER	2.61704755684091e-08	0.697940074454854	0.173	0.039	0.000325246670364188	B_ILC1	AGER
NXPE3	0.000275099033003169	0.695497124277199	0.129	0.056	1	B_ILC1	NXPE3
IRF3	1.63696349217403e-07	0.688750287498127	0.374	0.187	0.00203441822807388	B_ILC1	IRF3
ZBTB8OS	0.000976644504820015	0.687746228895818	0.23	0.144	1	B_ILC1	ZBTB8OS
STK38	9.89140250710639e-15	0.685192386282021	0.396	0.141	1.22930350358318e-10	B_ILC1	STK38
SKAP1	1.65390306493393e-07	0.685107326166271	0.46	0.289	0.00205547072909989	B_ILC1	SKAP1
PSMB8	1.22837371281959e-10	0.683748384247726	0.511	0.338	1.52662285029218e-06	B_ILC1	PSMB8
SRPK2	4.29105429100318e-07	0.679625518471157	0.338	0.194	0.00533292227285875	B_ILC1	SRPK2
DENND2D	7.97952441180856e-06	0.671976932865326	0.504	0.341	0.0991695293899568	B_ILC1	DENND2D
MAD1L1	1.67224649715706e-05	0.670111138181342	0.245	0.113	0.20782679466668	B_ILC1	MAD1L1
GCFC2	1.9245149216822e-05	0.668607415188573	0.165	0.053	0.239178714466663	B_ILC1	GCFC2
BTN3A3	8.12413085982677e-06	0.666153891771028	0.288	0.138	0.100966698325927	B_ILC1	BTN3A3
ARHGEF1	5.94277923626458e-26	0.66538429375681	0.719	0.364	7.38568603482962e-22	B_ILC1	ARHGEF1
TULP4	0.00403545237366629	0.654827744387637	0.209	0.119	1	B_ILC1	TULP4
MCUB	1.77897493332433e-12	0.653692356906148	0.41	0.167	2.21091004713548e-08	B_ILC1	MCUB
S1PR1	1.87180616621929e-08	0.652265036213228	0.403	0.18	0.000232628070337733	B_ILC1	S1PR1
RPS6	9.71571293997532e-39	0.644301588515374	1	0.965	1.20746880418013e-34	B_ILC1	RPS6
SH3YL1	0.000409536373952618	0.63969545708031	0.158	0.061	1	B_ILC1	SH3YL1
HDDC2	2.33053855934331e-05	0.638399765719627	0.194	0.082	0.289639332155186	B_ILC1	HDDC2
TACC3	1.18776909763499e-06	0.637571170038315	0.18	0.054	0.0147615943454077	B_ILC1	TACC3
RPL5	2.28243060116989e-28	0.637102888591671	0.986	0.919	2.83660475113394e-24	B_ILC1	RPL5
TBC1D10C	4.86411828866531e-18	0.637019339300201	0.705	0.359	6.04512620915325e-14	B_ILC1	TBC1D10C
TRDMT1	0.00376828245486757	0.636537653433257	0.115	0.072	1	B_ILC1	TRDMT1
RGS10	2.17700435932383e-09	0.63346650069017	0.331	0.163	2.70558101776765e-05	B_ILC1	RGS10
CCM2	3.91826005713632e-11	0.632136309033881	0.381	0.148	4.86961359900902e-07	B_ILC1	CCM2
IL21R	2.08782977810419e-05	0.630865815987313	0.201	0.086	0.259475484822789	B_ILC1	IL21R
ITK	1.77416413453077e-12	0.628530974613417	0.59	0.284	2.20493118639484e-08	B_ILC1	ITK
RPL11	4.05716841985153e-27	0.627294412889043	0.993	0.941	5.04224891219148e-23	B_ILC1	RPL11
GIMAP2	0.000181877642934404	0.624613219183398	0.367	0.22	1	B_ILC1	GIMAP2
LCLAT1	7.19847496823861e-05	0.622909827900641	0.201	0.091	0.894626469052694	B_ILC1	LCLAT1
EDEM1	2.77661022942892e-06	0.622182433027057	0.367	0.217	0.0345077119313426	B_ILC1	EDEM1
FAM118A	0.00148937590640406	0.621202586720841	0.151	0.094	1	B_ILC1	FAM118A
CNTRL	3.16474169302886e-10	0.620744799876043	0.518	0.278	3.93314097609626e-06	B_ILC1	CNTRL
EVL	1.08728970748677e-18	0.616738418727032	0.763	0.432	1.35128364846455e-14	B_ILC1	EVL
RPS2	8.08702912224509e-36	0.615588083442295	0.971	0.684	1.00505597931262e-31	B_ILC1	RPS2
ADD3	1.46082241864755e-12	0.615061281975074	0.518	0.23	1.81551010189517e-08	B_ILC1	ADD3
TMEM106C	0.00226089807412646	0.612685774959668	0.108	0.061	1	B_ILC1	TMEM106C
PPM1M	0.00295567200026809	0.610883316934531	0.173	0.083	1	B_ILC1	PPM1M
EIF2D	0.00425658581692793	0.609964941668951	0.165	0.138	1	B_ILC1	EIF2D
CD5	1.85177688788168e-23	0.608618665687322	0.288	0.031	2.30138831625936e-19	B_ILC1	CD5
COTL1	6.59673896384652e-10	0.601861629526854	0.424	0.213	8.19842718426846e-06	B_ILC1	COTL1
USP3	0.000109652139414375	0.597000789447667	0.388	0.225	1	B_ILC1	USP3
PLCB2	1.84983998199379e-05	0.596014235869415	0.317	0.172	0.229898112962188	B_ILC1	PLCB2
2009-09-01	5.18692985728774e-12	0.595182907876494	0.755	0.523	6.4463164266372e-08	B_ILC1	2009-09-01
GLRX	3.59295587956501e-05	0.592871515229795	0.331	0.183	0.44653255671234	B_ILC1	GLRX
SELL	3.34024189175184e-13	0.592326354012371	0.633	0.312	4.15125262306918e-09	B_ILC1	SELL
SELPLG	1.1769875663058e-14	0.591842708081621	0.612	0.289	1.46276014740485e-10	B_ILC1	SELPLG
MYC	1.61455402604e-15	0.591759613716608	0.424	0.131	2.00656774356252e-11	B_ILC1	MYC
RASGRP2	2.941763943089e-20	0.590682798720491	0.496	0.152	3.65602422847101e-16	B_ILC1	RASGRP2
RPS18	8.70654656248211e-25	0.588821799901021	1	0.963	1.08204960678528e-20	B_ILC1	RPS18
DPH7	1.64443172702561e-05	0.587294719568949	0.201	0.1	0.204369975034742	B_ILC1	DPH7
ARHGAP25	4.89973282584289e-07	0.585985955689933	0.41	0.204	0.00608938795595755	B_ILC1	ARHGAP25
AIF1	2.17587564059862e-15	0.582064316483686	0.158	0.012	2.70417824613596e-11	B_ILC1	AIF1
TRAT1	8.62396125513552e-10	0.579136095363765	0.324	0.113	1.07178590478824e-05	B_ILC1	TRAT1
RPS13	1.36775016281314e-25	0.578507725803986	1	0.928	1.69983990234417e-21	B_ILC1	RPS13
RPS3	3.9217134319546e-31	0.576542363109161	0.978	0.945	4.87390545323318e-27	B_ILC1	RPS3
GRK6	5.68772673217132e-07	0.574497592435429	0.417	0.228	0.00706870678274252	B_ILC1	GRK6
ZNF181	0.000299242580238555	0.574056714849566	0.165	0.088	1	B_ILC1	ZNF181
LRRC8D	0.00711476616631557	0.573434961102265	0.129	0.099	1	B_ILC1	LRRC8D
ESYT1	2.98372555773244e-06	0.573242785844212	0.496	0.401	0.0370817412314988	B_ILC1	ESYT1
IMPDH2	0.00394395172914132	0.570350080689907	0.259	0.211	1	B_ILC1	IMPDH2
CBX7	0.00117396058540673	0.569500328757541	0.223	0.118	1	B_ILC1	CBX7
OGT	2.84381470792174e-15	0.569060394614348	0.748	0.485	3.53429291900514e-11	B_ILC1	OGT
GRAP2	9.61605308671754e-27	0.565297078181807	0.353	0.045	1.19508307761726e-22	B_ILC1	GRAP2
S1PR4	1.22921894304803e-06	0.557898462175295	0.266	0.104	0.015276733024201	B_ILC1	S1PR4
PRKCB	5.51173380405308e-08	0.552639869515213	0.309	0.125	0.000684998277167717	B_ILC1	PRKCB
CD8B	1.60529904962164e-11	0.548434716724299	0.129	0.012	1.99506565886977e-07	B_ILC1	CD8B
CYB561D1	0.000430897843070085	0.544798923715743	0.115	0.039	1	B_ILC1	CYB561D1
RPL30	2.34215188221677e-28	0.543632425764462	1	0.889	2.910826359219e-24	B_ILC1	RPL30
PNN	1.3559935418672e-05	0.542743362429182	0.576	0.476	0.168522877383256	B_ILC1	PNN
JADE2	0.00545691758867242	0.540942908422961	0.237	0.161	1	B_ILC1	JADE2
APBB1IP	6.75873716736141e-12	0.539849693910867	0.496	0.252	8.39975855159676e-08	B_ILC1	APBB1IP
TMEM42	0.000506473665882019	0.537524138687992	0.108	0.05	1	B_ILC1	TMEM42
APEX1	2.54774736666057e-06	0.5375178050496	0.353	0.207	0.0316634042728576	B_ILC1	APEX1
CD6	4.70976551141653e-26	0.536808473797628	0.367	0.052	5.85329657758847e-22	B_ILC1	CD6
FAM102A	3.0812790495352e-23	0.536729966473515	0.504	0.137	3.82941360276234e-19	B_ILC1	FAM102A
2001-09-01	1.40896081473481e-09	0.535302268621504	0.64	0.418	1.75105650055243e-05	B_ILC1	2001-09-01
GABPB2	0.00107172400240045	0.535297496784648	0.209	0.115	1	B_ILC1	GABPB2
GATD1	0.00333083393606694	0.53085784075792	0.108	0.051	1	B_ILC1	GATD1
SAMHD1	1.44191306674444e-11	0.525127699510642	0.417	0.177	1.79200955934999e-07	B_ILC1	SAMHD1
EPHX2	3.43122718611074e-08	0.524960558856885	0.194	0.063	0.000426432914689843	B_ILC1	EPHX2
ZBTB17	0.00142858648137327	0.524023561820929	0.129	0.074	1	B_ILC1	ZBTB17
BIN1	3.6056408426871e-12	0.523070538865371	0.396	0.139	4.48109043929153e-08	B_ILC1	BIN1
RPL19	4.70233314133834e-24	0.521722279481697	0.993	0.927	5.84405962805529e-20	B_ILC1	RPL19
RPL18	1.66124735078367e-22	0.521541954221434	0.978	0.893	2.06459820755395e-18	B_ILC1	RPL18
MAP4K4	0.00376801977787675	0.514935684728677	0.23	0.135	1	B_ILC1	MAP4K4
SARS	6.61133886692933e-05	0.512411325676878	0.36	0.235	0.821657194381977	B_ILC1	SARS
PPP1R18	1.39176665743506e-06	0.510847541171976	0.36	0.213	0.0172968760186029	B_ILC1	PPP1R18
RPS5	7.20760959539055e-18	0.510628513926928	0.971	0.804	8.95761720515137e-14	B_ILC1	RPS5
RPL31	1.20239512878504e-20	0.509153789930377	0.993	0.924	1.49433666605405e-16	B_ILC1	RPL31
RASGRP1	9.70829279469239e-17	0.507970037452161	0.281	0.059	1.20654662852437e-12	B_ILC1	RASGRP1
TMEM204	1.35946214231628e-10	0.50782067793902	0.223	0.058	1.68953955047068e-06	B_ILC1	TMEM204
VAMP1	0.000519439292924186	0.506939059304536	0.173	0.073	1	B_ILC1	VAMP1
PLAAT4	1.59474413307502e-05	0.5061402496668	0.496	0.35	0.198194800858563	B_ILC1	PLAAT4
RPL32	1.75500712687873e-24	0.506057936480211	0.978	0.75	2.18112285728489e-20	B_ILC1	RPL32
IDH3B	0.00173028259757303	0.504925744189053	0.266	0.229	1	B_ILC1	IDH3B
CDC42SE1	1.89163200606074e-11	0.504331175295004	0.525	0.39	2.35092025713229e-07	B_ILC1	CDC42SE1
NDUFS2	0.00877414629244677	0.502835420400263	0.266	0.2	1	B_ILC1	NDUFS2
RAC2	1.10741982119191e-10	0.502237062334753	0.82	0.621	1.3763013537773e-06	B_ILC1	RAC2
PIK3IP1	1.83034862308444e-07	0.501183036920178	0.626	0.414	0.00227475726876934	B_ILC1	PIK3IP1
RPS16	2.1736728873188e-17	0.500757959663105	0.971	0.9	2.70144066435981e-13	B_ILC1	RPS16
KLRG11	3.68101382972534e-43	1.49450663306051	0.59	0.122	4.57476398758265e-39	B_ILC2	KLRG1
PTGDR2	1.1733342936195e-116	1.33106247298664	0.717	0.029	1.45821986011031e-112	B_ILC2	PTGDR2
CAPN24	5.02390898191883e-41	1.31065480830408	0.614	0.138	6.24371408272872e-37	B_ILC2	CAPN2
TMEM273	6.32653971292417e-58	1.29554313883429	0.488	0.04	7.86262355522216e-54	B_ILC2	TMEM273
PTGER21	2.18116545330585e-33	1.23439339105492	0.554	0.134	2.71075242536851e-29	B_ILC2	PTGER2
TNFSF10	9.32970493221683e-65	1.23393292994981	0.759	0.149	1.15949572897591e-60	B_ILC2	TNFSF10
IL324	1.66482477065239e-80	1.20932603122652	0.994	0.412	2.06904422496679e-76	B_ILC2	IL32
NHSL21	3.32924094118322e-69	1.15925199978967	0.56	0.043	4.13758064170251e-65	B_ILC2	NHSL2
A2M2	2.25673285735853e-50	1.14733003056333	0.639	0.129	2.80466759512518e-46	B_ILC2	A2M
LDHB2	1.20288953204346e-44	1.07276770297209	0.91	0.511	1.49495111042361e-40	B_ILC2	LDHB
GLRX1	1.38442692366155e-40	1.04825842982268	0.651	0.162	1.72056578072657e-36	B_ILC2	GLRX
GIMAP73	9.57433023593092e-54	1.04414123101484	0.88	0.291	1.1898977617215e-49	B_ILC2	GIMAP7
IL10RA4	8.88179529730504e-56	1.01710343411682	0.759	0.178	1.10382951954907e-51	B_ILC2	IL10RA
S100A103	6.90570070049966e-35	0.949355270569754	0.837	0.422	8.58240483058098e-31	B_ILC2	S100A10
S1PR13	2.76879537745915e-30	0.943040370692787	0.584	0.167	3.44105889510623e-26	B_ILC2	S1PR1
LPAR62	4.56388618278614e-22	0.923633910085393	0.422	0.113	5.67199774796661e-18	B_ILC2	LPAR6
HPGDS	9.52135831068623e-29	0.917537391880176	0.307	0.034	1.18331441085208e-24	B_ILC2	HPGDS
GATA3	1.49631950277767e-35	0.916275086357843	0.849	0.384	1.85962587805209e-31	B_ILC2	GATA3
EMP33	2.16657676497001e-59	0.898291782191456	0.964	0.366	2.69262160350473e-55	B_ILC2	EMP3
PLEKHG3	2.88667191914823e-18	0.895611643776068	0.283	0.054	3.58755586111742e-14	B_ILC2	PLEKHG3
PKIB	9.6283744806095e-28	0.891090486771761	0.217	0.011	1.19661438045015e-23	B_ILC2	PKIB
CD283	4.49157251646775e-13	0.880011447440588	0.265	0.068	5.58212632346612e-09	B_ILC2	CD28
BTN3A22	8.61330755783478e-24	0.871027411299647	0.693	0.308	1.07046186328771e-19	B_ILC2	BTN3A2
FCRL31	2.69028551729719e-07	0.852541635000435	0.193	0.062	0.00334348684089695	B_ILC2	FCRL3
AHNAK2	1.14097047140158e-28	0.852382654817717	0.886	0.519	1.41799810185788e-24	B_ILC2	AHNAK
MAF	1.72198400979376e-34	0.845747893041687	0.639	0.187	2.14008172737168e-30	B_ILC2	MAF
S100A43	1.98623476791251e-43	0.833023699645101	0.994	0.757	2.46849256956167e-39	B_ILC2	S100A4
ANXA5	2.82958444402141e-17	0.827057986385051	0.392	0.125	3.51660754702981e-13	B_ILC2	ANXA5
CCR21	4.25805235326905e-24	0.808540708398427	0.235	0.021	5.29190746464278e-20	B_ILC2	CCR2
SELL2	4.03211873614722e-30	0.800248495117081	0.753	0.302	5.01111716528376e-26	B_ILC2	SELL
FDFT1	6.01473240079023e-17	0.791836344327694	0.554	0.239	7.4751094277021e-13	B_ILC2	FDFT1
SERINC53	8.96978189387172e-29	0.779420600298537	0.5	0.122	1.11476449377038e-24	B_ILC2	SERINC5
POLH1	2.0540274009749e-05	0.768208994894209	0.151	0.051	0.25527452539316	B_ILC2	POLH
ANXA23	4.63497837407914e-19	0.76746797084581	0.373	0.1	5.76035112330556e-15	B_ILC2	ANXA2
TRIM211	3.9572123965286e-07	0.764786028527088	0.223	0.086	0.00491802356640575	B_ILC2	TRIM21
RNF214	2.92385834967557e-09	0.757441974554329	0.247	0.084	3.6337711569768e-05	B_ILC2	RNF214
KRT1	9.03661069517929e-47	0.744124497498919	0.386	0.032	1.12306997719688e-42	B_ILC2	KRT1
CDC25B2	9.25638128767304e-22	0.743562662412209	0.416	0.106	1.15038306643201e-17	B_ILC2	CDC25B
CRIP21	2.21718309770382e-29	0.74012423133617	0.301	0.031	2.7555151538263e-25	B_ILC2	CRIP2
FAM129A1	7.52165889768609e-16	0.728004110446574	0.548	0.241	9.34791767804428e-12	B_ILC2	FAM129A
ENO22	7.76537541531192e-10	0.727634392289908	0.187	0.044	9.65080856614966e-06	B_ILC2	ENO2
GSTK12	2.84844801121546e-18	0.719742654642811	0.741	0.453	3.54005118833857e-14	B_ILC2	GSTK1
PRR5L	2.07788692996184e-17	0.718133254032	0.283	0.061	2.58239787655657e-13	B_ILC2	PRR5L
BTN3A32	4.00639303369789e-10	0.715021042601546	0.331	0.134	4.97914526227974e-06	B_ILC2	BTN3A3
CNN23	3.62643291081755e-37	0.708312900607571	0.645	0.174	4.50693082156404e-33	B_ILC2	CNN2
HPGD	1.70794665488133e-39	0.700245504323084	0.416	0.049	2.12263610268652e-35	B_ILC2	HPGD
TXNIP3	2.260716632359e-32	0.693753662294829	0.97	0.658	2.80961863069577e-28	B_ILC2	TXNIP
MFHAS12	4.80418654944339e-06	0.690129340113516	0.163	0.054	0.0597064304364824	B_ILC2	MFHAS1
PSMB83	8.51617224425527e-15	0.682404280612405	0.608	0.33	1.05838988651605e-10	B_ILC2	PSMB8
GMPR2	4.75431666806529e-14	0.672875932467094	0.349	0.111	5.90866475507154e-10	B_ILC2	GMPR2
VIRMA1	0.000112054907762984	0.66548257561088	0.211	0.112	1	B_ILC2	VIRMA
C1orf1621	4.70842954666799e-26	0.652495776641238	0.608	0.211	5.85163624059898e-22	B_ILC2	C1orf162
S100A63	3.15689918781192e-28	0.642598928447257	0.892	0.516	3.92339431061266e-24	B_ILC2	S100A6
PSMB5	0.000866111997144461	0.639825281346736	0.157	0.089	1	B_ILC2	PSMB5
NOSIP3	9.48549118820648e-20	0.631903837187442	0.59	0.238	1.1788568448703e-15	B_ILC2	NOSIP
GTF3A3	5.45155591773015e-20	0.631226444349373	0.717	0.353	6.77519369455503e-16	B_ILC2	GTF3A
TMBIM1	1.27616834328485e-11	0.625563297723193	0.398	0.163	1.58602201703441e-07	B_ILC2	TMBIM1
TESPA12	1.06311265095811e-27	0.625198210545522	0.59	0.187	1.32123640261073e-23	B_ILC2	TESPA1
TRAT13	2.41544251981014e-22	0.623923362867096	0.416	0.105	3.00191196362004e-18	B_ILC2	TRAT1
PAQR8	3.07313450493978e-08	0.622057628896014	0.157	0.038	0.000381929156273916	B_ILC2	PAQR8
SYTL1	6.00511295066374e-22	0.620764602383935	0.639	0.277	7.4631543750849e-18	B_ILC2	SYTL1
ITGB1	1.43508294264892e-24	0.620488098694075	0.747	0.356	1.78352108112408e-20	B_ILC2	ITGB1
SH3YL11	1.24807745724691e-09	0.620260328529516	0.211	0.057	1.55111066386646e-05	B_ILC2	SH3YL1
CD40LG1	1.57156342178384e-10	0.611912801798602	0.271	0.086	1.95313902059296e-06	B_ILC2	CD40LG
CD484	1.17513933645085e-13	0.610752349206059	0.614	0.337	1.46046316734112e-09	B_ILC2	CD48
GALT1	7.9513292541218e-08	0.603557695313204	0.416	0.216	0.000988191199702257	B_ILC2	GALT
GIMAP21	2.35583385424153e-07	0.60196356947804	0.404	0.216	0.00292783031405137	B_ILC2	GIMAP2
MYC2	5.04891217239145e-29	0.595477697454742	0.494	0.124	6.2747880478481e-25	B_ILC2	MYC
PLAAT43	6.16275373539971e-12	0.593787599366622	0.614	0.342	7.65907034235476e-08	B_ILC2	PLAAT4
P2RY81	9.35078148796998e-31	0.588449713860463	0.572	0.159	1.16211512332491e-26	B_ILC2	P2RY8
MAPK131	5.53830653057927e-10	0.587466581163704	0.157	0.03	6.88300735620392e-06	B_ILC2	MAPK13
RPLP02	1.51357279044485e-32	0.581319429812532	0.982	0.88	1.88106826396486e-28	B_ILC2	RPLP0
MSRB3	1.13567403513786e-08	0.579473156201582	0.163	0.038	0.000141141569086933	B_ILC2	MSRB3
RPL51	5.74375337743143e-32	0.578442047796941	1	0.918	7.13833669747178e-28	B_ILC2	RPL5
RPL13A4	1.38147941577165e-33	0.573182787367167	1	0.935	1.71690261792101e-29	B_ILC2	RPL13A
MFSD5	3.25904216071026e-05	0.571748648718432	0.157	0.056	0.405033759733071	B_ILC2	MFSD5
KLRB1	1.55643935210164e-22	0.571245171820002	0.976	0.755	1.93434282679192e-18	B_ILC2	KLRB1
TNFAIP81	1.48779528035793e-12	0.570759190351205	0.608	0.328	1.84903197442883e-08	B_ILC2	TNFAIP8
ANXA6	9.89197706534056e-10	0.565462465161362	0.669	0.425	1.22937490968052e-05	B_ILC2	ANXA6
NCR31	1.72223224263119e-05	0.565018444838166	0.289	0.206	0.214039023114205	B_ILC2	NCR3
DECR1	8.47075998707711e-06	0.558919701204496	0.283	0.148	0.105274605119394	B_ILC2	DECR1
PLP2	1.52694757289027e-13	0.557345179002896	0.651	0.357	1.89769044358803e-09	B_ILC2	PLP2
PDCD41	1.4060595417103e-15	0.557093692979565	0.675	0.419	1.74745079843756e-11	B_ILC2	PDCD4
UBL7	0.000278964523377271	0.554562612554179	0.229	0.116	1	B_ILC2	UBL7
GLIPR2	3.5247172382862e-12	0.553869468851957	0.518	0.246	4.38051858374209e-08	B_ILC2	GLIPR2
SAMHD12	4.86594382787458e-25	0.553435941496221	0.542	0.168	6.04739498928253e-21	B_ILC2	SAMHD1
ANKRD52	9.75999292562033e-05	0.547849622207367	0.217	0.103	1	B_ILC2	ANKRD52
AMPD3	1.06230337639018e-08	0.543167327209243	0.229	0.073	0.000132023063617771	B_ILC2	AMPD3
RPN1	7.73068074697806e-12	0.541537732910451	0.584	0.318	9.60769003234433e-08	B_ILC2	RPN1
GRPEL2	4.61309019649926e-09	0.541323627593922	0.175	0.042	5.73314849620928e-05	B_ILC2	GRPEL2
IL17RA1	0.000112101919532041	0.540776224022608	0.229	0.139	1	B_ILC2	IL17RA
CD200R1	2.49973988354237e-15	0.539237067250725	0.392	0.132	3.10667672726646e-11	B_ILC2	CD200R1
METTL5	1.30107847927487e-06	0.536226920618017	0.235	0.102	0.0161698033404281	B_ILC2	METTL5
MT-ND53	1.46849266956578e-33	0.534692090612301	1	0.99	1.82504268973636e-29	B_ILC2	MT-ND5
SELPLG3	6.27452849882886e-25	0.534441595787338	0.687	0.281	7.79798401834451e-21	B_ILC2	SELPLG
ESYT11	8.82134339393317e-07	0.532413535475282	0.584	0.395	0.0109631655699801	B_ILC2	ESYT1
PIGC	0.000688483357316512	0.531442121760163	0.223	0.115	1	B_ILC2	PIGC
ITK3	2.57198036840641e-10	0.530209876017315	0.536	0.284	3.19645720185548e-06	B_ILC2	ITK
RIPOR23	9.35879854254334e-28	0.528976549039285	0.717	0.285	1.16311148286729e-23	B_ILC2	RIPOR2
DGLUCY	2.15870948727469e-05	0.522516357860868	0.271	0.135	0.268284415078498	B_ILC2	DGLUCY
TMEM60	1.3970446741026e-07	0.52123964247088	0.175	0.054	0.00173624712097471	B_ILC2	TMEM60
PPOX	0.000167667448660823	0.520983358970256	0.223	0.106	1	B_ILC2	PPOX
ATP8B21	7.76024453820309e-11	0.518462972906381	0.169	0.033	9.6444319120788e-07	B_ILC2	ATP8B2
LTBP42	5.46663614664309e-14	0.515906914903507	0.247	0.055	6.79393540304804e-10	B_ILC2	LTBP4
ZNF3971	3.31393242756626e-12	0.505707615698041	0.271	0.078	4.11855522097934e-08	B_ILC2	ZNF397
NSMCE4A1	2.34555783411476e-07	0.50409152630639	0.247	0.097	0.00291505927623782	B_ILC2	NSMCE4A
SELL4	6.92900052912534e-77	1.86423511109775	0.882	0.297	8.61136185759697e-73	B_nILC	SELL
ITGAX	8.25153588387082e-36	1.52025934966684	0.526	0.109	1.02550087964747e-31	B_nILC	ITGAX
CARNS1	6.81359100629532e-11	1.14936582410224	0.171	0.036	8.46793090262382e-07	B_nILC	CARNS1
GRK62	2.0593173939934e-16	1.0602952294333	0.48	0.223	2.559319657255e-12	B_nILC	GRK6
TXNIP6	2.47721926349301e-38	1.03628557044232	0.947	0.661	3.07868810066911e-34	B_nILC	TXNIP
EPHA42	1.18226739183988e-28	1.02066004511496	0.316	0.049	1.4693219145786e-24	B_nILC	EPHA4
S1PR15	1.71916122257109e-10	1.00866007521809	0.388	0.179	2.13657356741135e-06	B_nILC	S1PR1
TSPAN322	4.07867696674322e-33	0.999968326937969	0.645	0.213	5.06897973426847e-29	B_nILC	TSPAN32
RIPOR24	1.37640410419722e-49	0.994606265376889	0.796	0.282	1.7105950206963e-45	B_nILC	RIPOR2
HOPX	1.50492814014585e-16	0.972327205211292	0.421	0.195	1.87032469257327e-12	B_nILC	HOPX
CTSW1	5.55843044878499e-29	0.943645873271416	0.842	0.563	6.90801736174999e-25	B_nILC	CTSW
PRAM1	1.44696138721373e-18	0.941787878146194	0.395	0.152	1.79828361202923e-14	B_nILC	PRAM1
GIMAP75	9.32191735872549e-32	0.924746231891915	0.776	0.299	1.1585278893424e-27	B_nILC	GIMAP7
SLC39A10	1.76702838896425e-09	0.917772926859487	0.395	0.192	2.19606288180476e-05	B_nILC	SLC39A10
ADD33	4.16326034501821e-19	0.904614403870768	0.513	0.229	5.17409995678864e-15	B_nILC	ADD3
RASSF12	1.57916704705063e-20	0.879547923918814	0.52	0.352	1.96258880607452e-16	B_nILC	RASSF1
ACVR2A	0.000127008745254044	0.870468542090559	0.211	0.093	1	B_nILC	ACVR2A
DOP1B	4.50835887881979e-07	0.867711365673348	0.204	0.07	0.00560298841459724	B_nILC	DOP1B
CDC25B3	1.14606771104717e-13	0.849030549746622	0.342	0.112	1.42433295128943e-09	B_nILC	CDC25B
SIGIRR2	1.91617431489201e-10	0.810808756859648	0.48	0.271	2.38142143854779e-06	B_nILC	SIGIRR
RRBP1	5.77803029404909e-34	0.807972803429168	0.546	0.131	7.18093604944421e-30	B_nILC	RRBP1
DYRK22	1.51485435244963e-06	0.795815085035003	0.342	0.187	0.018826609892244	B_nILC	DYRK2
EMP35	4.86712527699707e-25	0.776602844987539	0.783	0.379	6.04886329425196e-21	B_nILC	EMP3
EFHC2	2.66057259788661e-09	0.775544270146368	0.132	0.021	3.30655962465348e-05	B_nILC	EFHC2
S1PR43	3.1839484015148e-09	0.76390185175625	0.276	0.102	3.9570110734026e-05	B_nILC	S1PR4
FCER1G	8.79948491194258e-20	0.76149905735162	0.796	0.458	1.09359998485622e-15	B_nILC	FCER1G
IL2RA3	3.80292953537178e-15	0.756915364675408	0.408	0.148	4.72628082656004e-11	B_nILC	IL2RA
CUTC	4.11087336629807e-06	0.755862897973066	0.112	0.108	0.0510899341963524	B_nILC	CUTC
GIMAP45	1.82125225808654e-07	0.753546931699031	0.342	0.177	0.00226345230634995	B_nILC	GIMAP4
C1orf1624	1.92501247001856e-10	0.748319431343087	0.434	0.222	2.39240549773906e-06	B_nILC	C1orf162
GIMAP62	3.80637020532737e-16	0.74401135023143	0.493	0.233	4.73055689118085e-12	B_nILC	GIMAP6
PLP22	4.49126759586158e-11	0.742685045545806	0.546	0.364	5.58174736813678e-07	B_nILC	PLP2
AGER1	1.81737540358836e-05	0.726777328230866	0.105	0.042	0.225863415157961	B_nILC	AGER
LTA4H	2.09392973045257e-10	0.725600671098961	0.559	0.376	2.60233586900646e-06	B_nILC	LTA4H
RNF1651	5.81163925144171e-10	0.72393879812817	0.151	0.029	7.22270526169176e-06	B_nILC	RNF165
NVL	0.000510096214012928	0.699527792122608	0.158	0.113	1	B_nILC	NVL
IFITM15	3.73898589258226e-25	0.682180818895219	0.967	0.756	4.64681166730123e-21	B_nILC	IFITM1
SP1	0.000468935927660285	0.673175566128017	0.158	0.103	1	B_nILC	SP1
SH3BP22	8.48086840618353e-08	0.673058331090532	0.362	0.175	0.00105400232552049	B_nILC	SH3BP2
GRAMD4	1.16554969299114e-05	0.665918535143223	0.211	0.093	0.144854515844938	B_nILC	GRAMD4
ARHGAP254	8.93460286424541e-09	0.661526215290917	0.428	0.203	0.000111039244396842	B_nILC	ARHGAP25
ARHGAP155	1.86247003037572e-15	0.65670276114098	0.717	0.478	2.31467775375095e-11	B_nILC	ARHGAP15
C1GALT11	0.0004318444031317	0.655940500276611	0.283	0.195	1	B_nILC	C1GALT1
TMC83	9.54765214134373e-08	0.652556403329049	0.678	0.545	0.0011865822081262	B_nILC	TMC8
PLD3	2.05002763579806e-06	0.65073957034736	0.408	0.226	0.0254777434576984	B_nILC	PLD3
CALM22	4.8122265176183e-18	0.647599091602038	0.842	0.713	5.98063511609602e-14	B_nILC	CALM2
IFITM32	2.25947334175613e-13	0.643645752327963	0.467	0.253	2.80807346913451e-09	B_nILC	IFITM3
ALDH3A2	0.00086575074500618	0.640605966979338	0.204	0.107	1	B_nILC	ALDH3A2
INPP4B1	5.23370346841576e-24	0.627901797135096	0.454	0.145	6.50444667054711e-20	B_nILC	INPP4B
CARD191	5.182323553905e-13	0.615439101927851	0.441	0.183	6.44059171279314e-09	B_nILC	CARD19
IFITM23	1.08407099228854e-19	0.606744964967543	0.908	0.662	1.3472834292162e-15	B_nILC	IFITM2
ITGA62	6.7256164309442e-06	0.60409526666546	0.237	0.097	0.0835859610037745	B_nILC	ITGA6
SMIM7	0.000141446028191197	0.601105028265071	0.27	0.184	1	B_nILC	SMIM7
TCF71	3.11235329928842e-14	0.600646905629687	0.678	0.447	3.86803268035565e-10	B_nILC	TCF7
MCRS12	6.37205599339767e-07	0.594298995085881	0.342	0.165	0.00791919118859462	B_nILC	MCRS1
AL096870.11	0.00804369478920002	0.589897479010225	0.23	0.205	1	B_nILC	AL096870.1
NKIRAS2	0.000618304251790424	0.589770833014009	0.164	0.076	1	B_nILC	NKIRAS2
C12orf752	2.28252095951194e-07	0.589359384683316	0.204	0.077	0.00283671704848144	B_nILC	C12orf75
CRBN2	7.60778004520383e-07	0.588286377174245	0.408	0.227	0.00945494904017932	B_nILC	CRBN
IL17RA2	0.000914965910325573	0.585026596846403	0.237	0.139	1	B_nILC	IL17RA
CTDSP1	7.61951237500764e-06	0.583426789636125	0.303	0.211	0.0946952997965949	B_nILC	CTDSP1
APOBEC3G1	3.81668771376649e-06	0.579827348473269	0.316	0.181	0.0474337949066899	B_nILC	APOBEC3G
1993-09-01	1.64737048342042e-10	0.578334037307906	0.711	0.524	2.04735203679489e-06	B_nILC	2009-09-01
SELPLG5	4.70866193077063e-10	0.575829641114507	0.526	0.292	5.85192504756174e-06	B_nILC	SELPLG
TRABD1	3.64753134852147e-17	0.571382004850258	0.48	0.204	4.53315195994248e-13	B_nILC	TRABD
GIMAP22	0.0013343381234278	0.569165618703089	0.303	0.223	1	B_nILC	GIMAP2
SH2D1B	2.2447930665453e-07	0.568028504171422	0.461	0.276	0.0027898288231025	B_nILC	SH2D1B
MADD	0.00932423548310085	0.565067537744921	0.296	0.216	1	B_nILC	MADD
HSH2D	4.69523199232083e-12	0.56495432471607	0.395	0.187	5.83523432005633e-08	B_nILC	HSH2D
SMYD3	9.29656334926291e-06	0.563213517425857	0.322	0.161	0.115537689304639	B_nILC	SMYD3
MYO1F2	3.29114786272912e-17	0.561108727130065	0.638	0.326	4.09023856379975e-13	B_nILC	MYO1F
TIMP11	2.2415586400009e-09	0.561011032724681	0.566	0.379	2.78580907779311e-05	B_nILC	TIMP1
TNFRSF4	8.89041300012791e-21	0.560294672147367	0.579	0.21	1.1049005276559e-16	B_nILC	TNFRSF4
PIH1D12	0.000618095416583582	0.559864368049238	0.309	0.198	1	B_nILC	PIH1D1
MCUB2	1.05593659175044e-09	0.555445139216246	0.355	0.169	1.31231799622744e-05	B_nILC	MCUB
THEMIS2	5.41906335390961e-06	0.555345333017724	0.23	0.12	0.0673481193623887	B_nILC	THEMIS2
RER1	1.98021190025849e-05	0.554223528833783	0.349	0.258	0.246100734964125	B_nILC	RER1
METTL232	1.27251445394541e-06	0.553258492015931	0.204	0.16	0.0158148096336335	B_nILC	METTL23
PPM1M1	0.0026486514731706	0.55228719981477	0.118	0.086	1	B_nILC	PPM1M
POLR3C	2.18565625968936e-05	0.545075970187293	0.118	0.118	0.271633359954193	B_nILC	POLR3C
CNOT8	0.00855661545873567	0.545004938563691	0.309	0.235	1	B_nILC	CNOT8
LGALS14	2.14543486661926e-12	0.54499666812717	0.428	0.166	2.66634645223442e-08	B_nILC	LGALS1
ACP11	8.46372774368576e-05	0.544610275584885	0.289	0.252	1	B_nILC	ACP1
CD300A2	2.7627248623906e-06	0.543621718100456	0.25	0.104	0.0343351445897903	B_nILC	CD300A
RASGRP23	8.14241232071254e-14	0.542830047631103	0.388	0.156	1.01193900321816e-09	B_nILC	RASGRP2
SPECC1	0.000870707445017066	0.541576669970227	0.316	0.202	1	B_nILC	SPECC1
TEX2641	0.001192987488148	0.539595138094273	0.164	0.116	1	B_nILC	TEX264
SLC9A3R11	1.75520714163645e-07	0.538149928713507	0.684	0.536	0.00218137143562578	B_nILC	SLC9A3R1
ITGAM1	2.19894396527809e-22	0.537577089824966	0.355	0.072	2.73284756004761e-18	B_nILC	ITGAM
NT5C1	7.00045927580723e-10	0.536117717098707	0.342	0.165	8.70017078797323e-06	B_nILC	NT5C
PCED1B2	1.10956986651439e-11	0.534718349045697	0.224	0.065	1.37897343010409e-07	B_nILC	PCED1B
PPP1R182	9.76051062987637e-11	0.529756080147386	0.408	0.21	1.21303626108103e-06	B_nILC	PPP1R18
CLIC1	1.83649638311073e-14	0.527761917056661	0.757	0.676	2.28239770493002e-10	B_nILC	CLIC1
METTL32	0.00103002852816691	0.526051533192454	0.211	0.144	1	B_nILC	METTL3
BTN3A33	0.00552098785287365	0.525838920315916	0.197	0.142	1	B_nILC	BTN3A3
ABCA7	0.0016836664925798	0.521896009112441	0.276	0.19	1	B_nILC	ABCA7
TSPAN18	1.73721522914692e-11	0.521157308002491	0.118	0.01	2.1590110867838e-07	B_nILC	TSPAN18
TMEM123	5.26750448780211e-14	0.521125510820957	0.704	0.567	6.54645457744046e-10	B_nILC	TMEM123
NAALADL11	0.000332432389579614	0.520613468272928	0.132	0.084	1	B_nILC	NAALADL1
S100A106	1.97256879721714e-08	0.518154333773277	0.625	0.435	0.000245150850118146	B_nILC	S100A10
SMDT11	1.45882166819029e-06	0.512264039380685	0.408	0.289	0.0181302356922689	B_nILC	SMDT1
NOSIP4	9.38970018071571e-06	0.50975817687919	0.395	0.25	0.116695193845935	B_nILC	NOSIP
COPB2	0.00459236819178685	0.507854057319444	0.211	0.223	1	B_nILC	COPB2
CD7	1.46212795967243e-22	0.507576352100761	0.566	0.213	1.8171326282809e-18	B_nILC	CD7
PSMC52	4.9435380337282e-05	0.506723794325959	0.342	0.313	0.614382906831741	B_nILC	PSMC5
TSNAX1	0.000109137401760534	0.502904707416017	0.329	0.207	1	B_nILC	TSNAX
CDKN2D1	1.45593954655249e-08	0.501663600208196	0.23	0.077	0.000180944166845543	B_nILC	CDKN2D
CD2261	0.00793277762722987	0.500367406352286	0.23	0.134	1	B_nILC	CD226

## Sheet: Intra tissue BLOOD
Transcritps shared by annotated clusters:	Transcripts	Number of transcripts shared:
B_ILC1 - B_ILC2 - B_nILC		11
	GIMAP2
	NOSIP
	CDC25B
	SELL
	S1PR1
	GIMAP7
	RIPOR2
	SELPLG
	BTN3A3
	TXNIP
	IL17RA
B_ILC1 - B_ILC2		22
	CNN2
	ESYT1
	RPL13A
	PLAAT4
	SERINC5
	SAMHD1
	ENO2
	SH3YL1
	RPL5
	GSTK1
	CAPN2
	BTN3A2
	CD28
	ITK
	PSMB8
	MFHAS1
	MYC
	LDHB
	GTF3A
	GLRX
	TRAT1
	POLH
B_ILC1 - B_nILC		15
	PPM1M
	ADD3
	TMC8
	GRK6
	S1PR4
	MCUB
	ARHGAP25
	AGER
	2009-09-01
	ITGA6
	TCF7
	GIMAP4
	PPP1R18
	RASGRP2
	DYRK2
B_ILC2 - B_nILC		4
	PLP2
	EMP3
	C1orf162
	S100A10
B_ILC1		128
	MMS19
	DGKA
	GRAP2
	HDDC2
	IL16
	RTKN2
	RPS2
	NDUFS2
	LEF1
	RPS18
	ADARB1
	TMSB10
	CDC42SE1
	OGT
	RPL19
	LCK
	PLCB2
	TMEM204
	COTL1
	TMEM42
	FCGRT
	SKAP1
	CD4
	TRAF3IP3
	ZNF181
	RPS5
	CLEC2D
	SH2D1A
	CD8B
	LDLRAP1
	RPS6
	FAM102A
	RGS10
	CD27
	PRKCB
	CYB561D1
	SIRPG
	LCLAT1
	IMPDH2
	TLR1
	ZBTB8OS
	NUCB2
	FYB1
	RAC2
	MAD1L1
	RPL11
	GABPB2
	RASGRP1
	TACC3
	NAE1
	TCP11L2
	GATD1
	LINS1
	SUSD3
	IL21R
	LRRC8D
	ZNF101
	VAMP1
	TULP4
	RPL31
	SRPK2
	KCNA3
	CNTRL
	TRDMT1
	TMEM106C
	MAP4K4
	TRABD2A
	TBC1D10C
	ACTN1
	SFI1
	IL24
	RCAN3
	FAM118A
	SIT1
	NXPE3
	CD3D
	CORO1A
	CD6
	DPH7
	TNFSF8
	APEX1
	CBX7
	SNHG32
	RPS3
	RHOH
	JADE2
	RPS4Y1
	IRF3
	STK38
	APBB1IP
	FCMR
	LBH
	RPL30
	PNN
	CCM2
	SARS
	GCFC2
	AIF1
	RPS16
	RPL18
	ISG20
	RPL32
	MAL
	CD3E
	DENND2D
	IDH3B
	CRLF3
	RESF1
	EVL
	RPS13
	EDEM1
	CAMK4
	2001-09-01
	SMC4
	EPHX2
	CHMP7
	STMN1
	CMTM7
	CCR7
	ZBTB17
	USP3
	BIN1
	UBASH3A
	EIF2D
	CD5
	ARHGEF1
	CD3G
	PIK3IP1
B_ILC2		69
	GMPR2
	ANXA2
	GALT
	IL10RA
	DECR1
	ANXA6
	LPAR6
	NSMCE4A
	RPLP0
	NCR3
	TMBIM1
	PLEKHG3
	MSRB3
	CCR2
	ITGB1
	IL32
	GATA3
	RPN1
	PTGER2
	FAM129A
	P2RY8
	PPOX
	TMEM60
	S100A4
	MAF
	A2M
	METTL5
	KRT1
	TRIM21
	FDFT1
	PDCD4
	GLIPR2
	ZNF397
	LTBP4
	HPGDS
	ATP8B2
	GRPEL2
	TESPA1
	CD200R1
	KLRG1
	NHSL2
	MFSD5
	VIRMA
	DGLUCY
	TNFSF10
	HPGD
	S100A6
	PIGC
	TNFAIP8
	PAQR8
	TMEM273
	PRR5L
	FCRL3
	CRIP2
	MAPK13
	PSMB5
	AMPD3
	CD40LG
	PKIB
	ANXA5
	MT-ND5
	PTGDR2
	CD48
	AHNAK
	KLRB1
	UBL7
	SYTL1
	ANKRD52
	RNF214
B_nILC		78
	TEX264
	TSPAN32
	ITGAM
	TSPAN18
	CDKN2D
	COPB2
	NVL
	TNFRSF4
	SIGIRR
	TMEM123
	PSMC5
	PCED1B
	METTL23
	TRABD
	SLC39A10
	SMDT1
	ACP1
	IFITM3
	DOP1B
	PRAM1
	MYO1F
	RER1
	IL2RA
	MCRS1
	CNOT8
	SMIM7
	INPP4B
	CD7
	SH3BP2
	ABCA7
	CUTC
	CD226
	PLD3
	APOBEC3G
	SMYD3
	CARNS1
	ALDH3A2
	SP1
	C1GALT1
	LGALS1
	TSNAX
	FCER1G
	MADD
	SPECC1
	CARD19
	RRBP1
	NAALADL1
	C12orf75
	CTSW
	GIMAP6
	GRAMD4
	IFITM1
	METTL3
	CRBN
	POLR3C
	PIH1D1
	TIMP1
	THEMIS2
	CALM2
	CD300A
	CLIC1
	CTDSP1
	EPHA4
	NT5C
	HSH2D
	EFHC2
	RASSF1
	AL096870.1
	ARHGAP15
	SLC9A3R1
	NKIRAS2
	SH2D1B
	ITGAX
	RNF165
	LTA4H
	HOPX
	ACVR2A
	IFITM2

## Sheet: SelectedTranscriptTonsil_fc>0.5
	p_val	avg_logFC	pct.1	pct.2	p_val_adj	cluster	gene
CD41	5.90630009581221e-62	2.33175265278549	0.564	0.017	7.34034975907541e-58	T_ILC1	CD4
CD3D2	4.33372702208701e-76	1.98869394176447	0.891	0.089	5.38595594304974e-72	T_ILC1	CD3D
TMSB102	1.83522710467605e-68	1.55530733386823	1	0.844	2.28082024569139e-64	T_ILC1	TMSB10
SIT12	7.3150599494997e-54	1.52648451003984	0.545	0.024	9.09115650523823e-50	T_ILC1	SIT1
JUNB	6.54553882610999e-35	1.40187926455738	0.871	0.732	8.1347956530895e-31	T_ILC1	JUNB
MAL1	2.768746921282e-16	1.27236769513679	0.297	0.042	3.44099867376927e-12	T_ILC1	MAL
RPL362	5.66050385113665e-57	1.18859935042231	0.98	0.896	7.03487418619263e-53	T_ILC1	RPL36
TOB1	5.67094201943501e-30	1.18752805440324	0.802	0.266	7.04784674175383e-26	T_ILC1	TOB1
CD282	1.53094569280917e-22	1.16340943738934	0.436	0.067	1.90265930702323e-18	T_ILC1	CD28
TMSB4X2	8.20885455783119e-52	1.1327285730286	1	0.98	1.02019644444726e-47	T_ILC1	TMSB4X
CCR71	3.55292204243087e-25	1.12872669140014	0.644	0.163	4.41557151433308e-21	T_ILC1	CCR7
RPL341	3.5174563347509e-57	1.09991791057397	0.99	0.977	4.37149473282841e-53	T_ILC1	RPL34
CD62	2.03050944346268e-50	1.08593922739474	0.604	0.048	2.52351713633542e-46	T_ILC1	CD6
RPS211	1.03358403772204e-40	1.05342958745424	0.95	0.825	1.28453824208095e-36	T_ILC1	RPS21
TNFSF82	1.36054156521542e-19	1.04242711397744	0.366	0.053	1.69088105724973e-15	T_ILC1	TNFSF8
COTL12	3.60068881816537e-25	1.03635163509766	0.673	0.207	4.47493606321592e-21	T_ILC1	COTL1
RPLP21	1.34270704339143e-46	1.02508525912736	1	0.954	1.66871631352687e-42	T_ILC1	RPLP2
RPS191	3.98927075829861e-62	0.995809896497688	1	0.926	4.95786569841351e-58	T_ILC1	RPS19
CD272	2.59677415342817e-38	0.980945220129904	0.525	0.047	3.22727091788053e-34	T_ILC1	CD27
NOSIP2	5.41303330853032e-15	0.980642466528467	0.584	0.246	6.72731779584148e-11	T_ILC1	NOSIP
RPL311	2.62328058800821e-56	0.970375118279072	0.99	0.925	3.26021311477661e-52	T_ILC1	RPL31
CD3G2	1.88433986163503e-35	0.964275097782099	0.455	0.035	2.34185758004001e-31	T_ILC1	CD3G
S100A41	6.84535202587524e-19	0.953687171282982	0.911	0.765	8.50740349775775e-15	T_ILC1	S100A4
GIMAP72	1.67232534794452e-23	0.952288527199875	0.792	0.307	2.07836594242545e-19	T_ILC1	GIMAP7
CD3E2	1.82324922440807e-41	0.951436076475147	0.891	0.239	2.26593413609435e-37	T_ILC1	CD3E
RPS27L	3.53305544274948e-06	0.941480703174509	0.337	0.268	0.0439088130424906	T_ILC1	RPS27L
RPS141	5.41123190957828e-59	0.940045347877942	1	0.959	6.72507901722389e-55	T_ILC1	RPS14
CD53	1.49651860478868e-42	0.939981909035022	0.485	0.027	1.85987332203137e-38	T_ILC1	CD5
FYB12	3.189812176138e-34	0.937820753621441	0.851	0.296	3.96429857250431e-30	T_ILC1	FYB1
RPL231	6.72283032346418e-37	0.931803021838445	0.97	0.859	8.35513352600129e-33	T_ILC1	RPL23
CLEC2D2	4.09989912226245e-17	0.929443860401481	0.713	0.339	5.09535462914777e-13	T_ILC1	CLEC2D
RPS152	2.39338424795356e-51	0.925263192851294	0.98	0.746	2.97449794335668e-47	T_ILC1	RPS15
RPS252	9.19082880561313e-41	0.924969620288449	1	0.923	1.1422362039616e-36	T_ILC1	RPS25
FCMR2	3.41800048460119e-24	0.923751325459544	0.683	0.242	4.24789100226235e-20	T_ILC1	FCMR
MT-ND3	1.16491520428291e-32	0.919704666983567	0.99	0.942	1.4477566158828e-28	T_ILC1	MT-ND3
RPS271	1.2040850717857e-47	0.906443383038942	1	0.857	1.49643692721527e-43	T_ILC1	RPS27
CH25H	2.40440851500732e-14	0.899392285753112	0.168	0.01	2.98819890245109e-10	T_ILC1	CH25H
RPL35	4.98216703159356e-39	0.880948536140313	0.941	0.772	6.19183718686448e-35	T_ILC1	RPL35
RPS29	3.81288590397899e-79	0.880578243113153	0.98	0.264	4.73865460146509e-75	T_ILC1	RPS29
DENND2D1	1.6625141492841e-15	0.868672223722173	0.723	0.336	2.06617258473028e-11	T_ILC1	DENND2D
COX6B11	2.19057690690589e-14	0.860723334400099	0.703	0.455	2.72244897990265e-10	T_ILC1	COX6B1
ATP5ME	1.6016617920136e-17	0.858608310831221	0.634	0.319	1.99054527511451e-13	T_ILC1	ATP5ME
SIRPG1	3.27975985183863e-17	0.853192139474195	0.297	0.039	4.07608554386505e-13	T_ILC1	SIRPG
CD21	3.88482008695601e-19	0.850598499256596	0.802	0.398	4.82805440406893e-15	T_ILC1	CD2
CFL12	1.24319826163208e-35	0.846239365294827	1	0.916	1.54504679955635e-31	T_ILC1	CFL1
TOMM72	5.95962930590827e-21	0.834247885231724	0.713	0.491	7.40662730138279e-17	T_ILC1	TOMM7
COX6C1	8.54105299303149e-19	0.829844484594867	0.683	0.468	1.06148206597395e-14	T_ILC1	COX6C
GIMAP42	9.48788698322361e-19	0.82455325453978	0.584	0.171	1.17915459427503e-14	T_ILC1	GIMAP4
CD522	2.76009266740453e-23	0.824347130665291	0.99	0.855	3.43024316705034e-19	T_ILC1	CD52
RPL381	1.73600824523993e-26	0.824338741166859	0.931	0.819	2.15751104718419e-22	T_ILC1	RPL38
RPL321	1.51156008782584e-47	0.80857495982979	0.98	0.753	1.87856687714995e-43	T_ILC1	RPL32
LCK2	5.37652493827442e-24	0.805802923727774	0.861	0.366	6.68194519328745e-20	T_ILC1	LCK
IFITM12	4.33063397583887e-25	0.797372518914241	0.97	0.76	5.38211190517255e-21	T_ILC1	IFITM1
LPAR61	3.33374993402961e-16	0.794920220781026	0.465	0.119	4.143184418012e-12	T_ILC1	LPAR6
S100A11	4.25561624915758e-17	0.791351363294223	0.733	0.463	5.28887987445304e-13	T_ILC1	S100A11
LIMS1	0.00336640066376905	0.78963591722169	0.208	0.12	1	T_ILC1	LIMS1
CORO1A2	4.34712817596662e-17	0.776998598556741	0.911	0.646	5.40261089709132e-13	T_ILC1	CORO1A
PFN11	7.54295502196736e-32	0.771269837327801	0.99	0.848	9.37438450130104e-28	T_ILC1	PFN1
S100A61	3.37097379549635e-15	0.750084123310933	0.812	0.527	4.18944623304286e-11	T_ILC1	S100A6
GPR1711	4.80238778167448e-12	0.749837917992032	0.356	0.089	5.96840753506505e-08	T_ILC1	GPR171
RPL27A2	1.96453846110671e-56	0.74920072613182	1	0.586	2.44152839946341e-52	T_ILC1	RPL27A
RPS182	4.84635861680828e-31	0.732054383648078	1	0.964	6.02305448896933e-27	T_ILC1	RPS18
DGKA1	2.07487193951637e-12	0.73186229369061	0.733	0.388	2.57865084643094e-08	T_ILC1	DGKA
CD82	5.61485578791714e-06	0.730001987764615	0.337	0.159	0.0697814277322343	T_ILC1	CD82
FTH1	3.36598868075895e-32	0.726516887866082	0.96	0.428	4.18325073244722e-28	T_ILC1	FTH1
PFKP	0.000994759322810907	0.726191773347774	0.238	0.123	1	T_ILC1	PFKP
SLIRP	3.92240655284678e-07	0.722732466851027	0.317	0.165	0.00487476686387797	T_ILC1	SLIRP
TRAT12	1.66482505386238e-19	0.721596702967235	0.485	0.11	2.06904457694017e-15	T_ILC1	TRAT1
LAPTM52	7.41090861836334e-19	0.718553160628645	0.911	0.612	9.21027723090196e-15	T_ILC1	LAPTM5
COX7A2	9.14121439122459e-15	0.716874003235394	0.713	0.462	1.13607012454139e-10	T_ILC1	COX7A2
CD40LG	2.51523006940041e-21	0.710927474693069	0.446	0.084	3.12592793025083e-17	T_ILC1	CD40LG
CNN22	4.60945611946366e-14	0.710702290728951	0.535	0.188	5.72863206526944e-10	T_ILC1	CNN2
LDHB1	1.9566823619411e-15	0.707888758381822	0.871	0.521	2.4317648394204e-11	T_ILC1	LDHB
IL322	6.50049088927166e-21	0.70729239708361	0.881	0.429	8.07881007718682e-17	T_ILC1	IL32
ITK1	1.07901593315203e-11	0.703241580841574	0.634	0.286	1.34100100172134e-07	T_ILC1	ITK
RPL371	1.02931799850462e-48	0.699204185562669	0.941	0.33	1.27923640854154e-44	T_ILC1	RPL37
ARSA1	4.39080327832804e-06	0.693376600236674	0.287	0.151	0.0545689031430609	T_ILC1	ARSA
RPS161	3.26782990801649e-20	0.691415437452269	0.97	0.901	4.0612590096829e-16	T_ILC1	RPS16
ACTB2	4.5944040898998e-24	0.686195047049731	1	0.985	5.70992540292747e-20	T_ILC1	ACTB
RPS201	2.77275098845709e-34	0.685147628596785	0.96	0.684	3.44597492845448e-30	T_ILC1	RPS20
COX7C1	2.31268233596376e-16	0.684442356332234	0.782	0.646	2.87420160713576e-12	T_ILC1	COX7C
COMMD6	6.38154168349227e-20	0.683136106614217	0.772	0.37	7.93098000424419e-16	T_ILC1	COMMD6
NDUFA3	2.9733159066772e-11	0.681218395972709	0.485	0.214	3.69523700881843e-07	T_ILC1	NDUFA3
HCST1	1.69262745937022e-15	0.679808881958625	0.594	0.281	2.10359740650531e-11	T_ILC1	HCST
TEX264	3.96249073323624e-06	0.675022741544653	0.297	0.112	0.04924583483266	T_ILC1	TEX264
LIMD22	3.56175180762735e-21	0.674699843693723	0.762	0.32	4.42654514651927e-17	T_ILC1	LIMD2
SFXN12	5.77044890077084e-08	0.674354197708737	0.337	0.115	0.0007171513893878	T_ILC1	SFXN1
MAP4K11	1.18893592256412e-06	0.674075137321962	0.495	0.253	0.0147760956456268	T_ILC1	MAP4K1
PTPRC2	3.05980994014132e-19	0.672775438942398	1	0.877	3.80273179360763e-15	T_ILC1	PTPRC
FAU1	1.67261398947736e-20	0.670745393585786	0.97	0.886	2.07872466612246e-16	T_ILC1	FAU
ZFP36L2	6.16283892388225e-16	0.665094932224086	0.941	0.756	7.65917621460086e-12	T_ILC1	ZFP36L2
ATP5F1E	3.32270340908675e-37	0.660378035046324	0.832	0.219	4.12945579681301e-33	T_ILC1	ATP5F1E
MX1	6.21263378948989e-06	0.659178567515672	0.208	0.059	0.0772106127357804	T_ILC1	MX1
ADTRP	2.4534913008341e-10	0.65643452760408	0.119	0.007	3.04919898867662e-06	T_ILC1	ADTRP
ATP6V1G1	1.13261628864947e-13	0.654816437467285	0.752	0.413	1.40761552353356e-09	T_ILC1	ATP6V1G1
TUBA4A2	3.90693004092761e-14	0.653990926261511	0.584	0.216	4.85553265486484e-10	T_ILC1	TUBA4A
RPL35A1	7.7307317064474e-19	0.652281031141783	0.931	0.892	9.60775336477283e-15	T_ILC1	RPL35A
UBL5	9.48374336671077e-12	0.650350158625163	0.683	0.538	1.17863962561481e-07	T_ILC1	UBL5
RPS121	2.03499751475474e-20	0.650340940130242	0.98	0.904	2.52909491133719e-16	T_ILC1	RPS12
TC2N2	4.48998363049169e-36	0.647739697686157	0.733	0.153	5.58015165597507e-32	T_ILC1	TC2N
SERINC51	9.08054215833527e-15	0.644712542554111	0.465	0.132	1.12852977943791e-10	T_ILC1	SERINC5
NDUFB1	1.49122458699566e-08	0.642754495981737	0.436	0.246	0.000185329391671821	T_ILC1	NDUFB1
PSMB101	7.0277965667644e-15	0.639326353011534	0.564	0.246	8.7341455731748e-11	T_ILC1	PSMB10
CTSB	2.15741842564025e-08	0.637768578193009	0.396	0.149	0.00026812396193857	T_ILC1	CTSB
2012-09-01	1.30533582972618e-13	0.633946131347309	0.752	0.417	1.62227136918370e-09	T_ILC1	2001-09-01
COPE	2.51965693173334e-07	0.625219300707255	0.644	0.489	0.0031314296347582	T_ILC1	COPE
IL161	4.98267787126532e-10	0.623447914522256	0.693	0.366	6.19247205840855e-06	T_ILC1	IL16
ROMO1	5.05602036893512e-09	0.622966605973717	0.475	0.248	6.28362211451257e-05	T_ILC1	ROMO1
CCL51	0.000337234369451688	0.619240003024585	0.248	0.189	1	T_ILC1	CCL5
OST4	1.93811054254091e-12	0.614568714413932	0.703	0.621	2.40868378226984e-08	T_ILC1	OST4
GZMM1	4.32214269051667e-10	0.613029953472342	0.228	0.049	5.37155893577412e-06	T_ILC1	GZMM
RPL271	2.5259771422065e-18	0.612328617583938	0.95	0.879	3.13928439233424e-14	T_ILC1	RPL27
CIB11	1.6705233689936e-10	0.610767143465831	0.624	0.359	2.07612644298525e-06	T_ILC1	CIB1
POLR2L	1.07572448076417e-09	0.610451408617462	0.525	0.283	1.33691038469371e-05	T_ILC1	POLR2L
TRAPPC6A	1.54618767734168e-06	0.607915342340055	0.366	0.175	0.0192160204540024	T_ILC1	TRAPPC6A
RPLP1	9.3610481961717e-25	0.606230345296702	1	0.978	1.16339106982022e-20	T_ILC1	RPLP1
GSTK11	1.36341189152162e-06	0.605464596077065	0.673	0.462	0.0169444829878307	T_ILC1	GSTK1
ATP5MPL1	1.64764505092132e-07	0.603825483187429	0.455	0.282	0.00204769326928502	T_ILC1	ATP5MPL
RPS132	6.12796843927833e-20	0.602250626131752	0.97	0.93	7.61583917633511e-16	T_ILC1	RPS13
PFDN51	1.28276374433457e-12	0.601633466802588	0.911	0.782	1.594218781459e-08	T_ILC1	PFDN5
PIK3IP11	7.17342160026318e-14	0.599758166929093	0.792	0.411	8.91512836480708e-10	T_ILC1	PIK3IP1
CDC42SE22	1.31646412364561e-16	0.59820643834342	0.931	0.589	1.63610161286677e-12	T_ILC1	CDC42SE2
MICOS13	2.23288521086978e-07	0.596168812837037	0.297	0.175	0.00277502974006896	T_ILC1	MICOS13
CXCR32	2.58031095478848e-10	0.595999739986488	0.208	0.032	3.20681045461113e-06	T_ILC1	CXCR3
LGALS1	0.000116837532359399	0.595259181889401	0.228	0.178	1	T_ILC1	LGALS1
ARHGDIA	7.14738986637316e-09	0.59307458920531	0.683	0.413	8.88277612592856e-05	T_ILC1	ARHGDIA
SNRPD21	2.73112058946636e-10	0.589593307398067	0.752	0.557	3.39423666858879e-06	T_ILC1	SNRPD2
MYL12A2	4.97307435030441e-14	0.58867152967144	0.941	0.791	6.18053680255832e-10	T_ILC1	MYL12A
IL18BP	6.87977626664587e-13	0.587790844438197	0.188	0.019	8.55018594418749e-09	T_ILC1	IL18BP
EMP32	1.56681464340162e-09	0.587058849992779	0.703	0.389	1.94723723881953e-05	T_ILC1	EMP3
VPS35L	0.00276467956685247	0.582054156844036	0.198	0.094	1	T_ILC1	VPS35L
SHISA52	9.38602627936974e-12	0.580818401376726	0.554	0.242	1.16649534600007e-07	T_ILC1	SHISA5
LYAR2	0.000668450553791437	0.579527480294553	0.228	0.109	1	T_ILC1	LYAR
GPR183	3.2849537177307e-10	0.577732239087848	0.782	0.455	4.08254048039572e-06	T_ILC1	GPR183
USP201	0.00312894729635165	0.57581328870258	0.297	0.213	1	T_ILC1	USP20
PYM11	5.4067624159152e-08	0.575001764694087	0.287	0.095	0.000671952433049941	T_ILC1	PYM1
VAMP5	5.55284006588679e-06	0.574511753875587	0.218	0.115	0.0690106963388411	T_ILC1	VAMP5
LBH2	1.81547307742643e-17	0.57405629650134	0.465	0.114	2.25626994062557e-13	T_ILC1	LBH
MCUB1	2.75355968287341e-11	0.573719400769567	0.475	0.168	3.42212397387508e-07	T_ILC1	MCUB
RNF167	4.24671744790128e-09	0.571914369211498	0.376	0.136	5.27782044425171e-05	T_ILC1	RNF167
NDUFS51	3.67243355836676e-07	0.570424254570576	0.495	0.412	0.0045641004263382	T_ILC1	NDUFS5
RPL302	1.60791173177845e-19	0.569168052651757	0.98	0.891	1.99831270025426e-15	T_ILC1	RPL30
TBC1D10C2	4.02837245568529e-09	0.564743186292555	0.545	0.369	5.00646128792568e-05	T_ILC1	TBC1D10C
SASH31	7.72534289559731e-06	0.562953603943324	0.624	0.391	0.0960105615064833	T_ILC1	SASH3
TMEM258	9.09188564713415e-09	0.561858297177101	0.505	0.333	0.000112993954822583	T_ILC1	TMEM258
SH3BGRL31	5.01355880994121e-12	0.558026025654384	0.931	0.819	6.23085088899494e-08	T_ILC1	SH3BGRL3
RPS32	2.25427549258425e-22	0.555964903017994	1	0.945	2.80161358218371e-18	T_ILC1	RPS3
RPL37A1	1.18770538333385e-24	0.554421307376618	0.97	0.711	1.4760802504073e-20	T_ILC1	RPL37A
HCLS12	7.48574547600661e-08	0.554412034146491	0.703	0.481	0.000930328447758102	T_ILC1	HCLS1
CLPP	3.21641224263773e-05	0.553518919843215	0.267	0.13	0.399735713515017	T_ILC1	CLPP
C12orf29	0.00136170571919314	0.553190137601537	0.158	0.076	1	T_ILC1	C12orf29
TPRKB	0.00017991640123061	0.551916246191563	0.158	0.102	1	T_ILC1	TPRKB
PBXIP1	2.72543889875089e-05	0.551343901218659	0.723	0.561	0.338717546336761	T_ILC1	PBXIP1
APRT2	8.15606190457407e-08	0.550220245928082	0.644	0.425	0.00101363537350047	T_ILC1	APRT
TRADD1	5.28920734855325e-09	0.549991520295111	0.366	0.155	6.57342689278198e-05	T_ILC1	TRADD
OCIAD2	1.02489161165725e-07	0.549282947252727	0.495	0.253	0.00127373529496763	T_ILC1	OCIAD2
RPS81	1.61975922746535e-12	0.548323843988292	0.911	0.761	2.01303676789394e-08	T_ILC1	RPS8
C1orf162	2.27661775274525e-06	0.546338307330816	0.455	0.225	0.028293805431118	T_ILC1	C1orf162
RHOH1	1.69737613368813e-08	0.54335045904194	0.624	0.327	0.000210949905894761	T_ILC1	RHOH
ABRACL	1.71557742610283e-05	0.542482893397089	0.554	0.407	0.213211962516059	T_ILC1	ABRACL
TXNIP2	6.63450298723326e-18	0.53943619151785	0.98	0.665	8.24536031253349e-14	T_ILC1	TXNIP
ATP5MD	7.66337302331043e-09	0.539090973162107	0.485	0.238	9.5240399933702e-05	T_ILC1	ATP5MD
RPL41	1.38140495261768e-23	0.538876312826145	1	0.775	1.71681007511325e-19	T_ILC1	RPL41
UQCR11	8.68939614950637e-23	0.534811229745454	0.762	0.27	1.07991815346065e-18	T_ILC1	UQCR11
SEC61G	6.36088404989518e-09	0.533391973766976	0.356	0.312	7.90530669720973e-05	T_ILC1	SEC61G
MSL31	5.00858562614333e-09	0.531390844822598	0.307	0.087	6.22467021617092e-05	T_ILC1	MSL3
SELL1	5.18065493013954e-24	0.5306160945563	0.812	0.31	6.43851794717742e-20	T_ILC1	SELL
ARID5A	0.000777019948826156	0.529293607926151	0.436	0.296	1	T_ILC1	ARID5A
MT-ATP8	6.98113895245669e-21	0.527502737494678	1	0.997	8.67615949011318e-17	T_ILC1	MT-ATP8
PSMB91	3.90602457665307e-07	0.526525374047444	0.653	0.452	0.00485440734386444	T_ILC1	PSMB9
RPL391	2.40641428006299e-25	0.525756973338385	0.941	0.48	2.99069166726229e-21	T_ILC1	RPL39
SEC62	4.02613105452109e-05	0.525169672971642	0.564	0.452	0.500367567455881	T_ILC1	SEC62
LSM71	1.47424247896404e-05	0.524370739387768	0.287	0.205	0.183218855285651	T_ILC1	LSM7
MUS81	0.000444623833760239	0.523899607069253	0.208	0.125	1	T_ILC1	MUS81
ITM2A	6.14447040455117e-07	0.523734872748267	0.465	0.223	0.0076363478187762	T_ILC1	ITM2A
ATP5MC21	1.16106685445635e-06	0.522740756668469	0.653	0.612	0.0144297388671835	T_ILC1	ATP5MC2
PDLIM21	7.22184375628843e-05	0.522078727742625	0.297	0.174	0.897530742031526	T_ILC1	PDLIM2
ATP5MC1	2.08008774331624e-05	0.519458462719038	0.337	0.208	0.258513304739343	T_ILC1	ATP5MC1
SUSD31	1.38486158135998e-06	0.517222847005753	0.277	0.092	0.0172110597331419	T_ILC1	SUSD3
GMFG2	1.65582566902368e-07	0.516593107884052	0.752	0.611	0.00205786014146263	T_ILC1	GMFG
RAC22	6.42881197812404e-11	0.51619421166553	0.762	0.626	7.98972752641256e-07	T_ILC1	RAC2
AIMP1	0.00397151534040862	0.51612244757257	0.307	0.191	1	T_ILC1	AIMP1
UBA521	1.74312277849094e-12	0.511259422573125	1	0.95	2.16635298910854e-08	T_ILC1	UBA52
SELENOM	2.76424632807805e-11	0.51110979156199	0.307	0.069	3.4354053365354e-07	T_ILC1	SELENOM
TSTD1	2.83504444108046e-06	0.509929236024387	0.505	0.327	0.035233932313748	T_ILC1	TSTD1
SELENOW	5.83538398784947e-05	0.509551117141179	0.455	0.338	0.725221522009933	T_ILC1	SELENOW
TMEM173	9.45804765317299e-09	0.508628436363835	0.446	0.179	0.000117544616233634	T_ILC1	TMEM173
SUB11	2.87469293727897e-08	0.508286313717747	0.663	0.505	0.00035726683824503	T_ILC1	SUB1
SF3B6	2.86045557835236e-05	0.508255306828655	0.337	0.244	0.355497419277631	T_ILC1	SF3B6
FERMT3	3.32586897445861e-05	0.507518742268971	0.475	0.274	0.413338996145716	T_ILC1	FERMT3
PLEKHB1	4.70398551870026e-13	0.506877225779513	0.168	0.011	5.84611320264069e-09	T_ILC1	PLEKHB1
UPF3B	0.000410486724921552	0.503456434978604	0.218	0.144	1	T_ILC1	UPF3B
UQCR101	2.10143471166998e-05	0.502686563987554	0.436	0.292	0.261166305966345	T_ILC1	UQCR10
IL325	3.79369184783633e-81	1.62814777655882	0.968	0.422	4.714800228491e-77	T_ILC2	IL32
GATA31	1.64795119437147e-36	1.42975253149193	0.847	0.391	2.04807374436487e-32	T_ILC2	GATA3
IL17RB1	2.17966909837014e-29	1.41977716115212	0.363	0.036	2.70889275545441e-25	T_ILC2	IL17RB
FCRL32	4.11198413763887e-13	1.39457987572492	0.282	0.06	5.11037388625759e-09	T_ILC2	FCRL3
DUSP11	2.42554485959953e-44	1.27809862211986	1	0.898	3.0144671515103e-40	T_ILC2	DUSP1
KRT11	8.02815343611737e-32	1.27327809044189	0.363	0.038	9.97738909040667e-28	T_ILC2	KRT1
EGR1	9.06043108234762e-08	1.20634754730547	0.298	0.131	0.00112603037491416	T_ILC2	EGR1
CD69	1.35643418634709e-36	1.20200288457436	0.984	0.783	1.68577640679216e-32	T_ILC2	CD69
KLRG12	7.01361332045569e-22	1.20075256082737	0.508	0.132	8.71651863466233e-18	T_ILC2	KLRG1
KLF61	8.10493976808446e-23	1.1480402583742	0.96	0.809	1.00728191437754e-18	T_ILC2	KLF6
HPGDS1	1.83262499576972e-27	1.147634895849	0.355	0.036	2.2775863447426e-23	T_ILC2	HPGDS
SEC61G2	2.71652681811706e-28	1.12503125813052	0.484	0.306	3.37609952955588e-24	T_ILC2	SEC61G
MSRB31	1.46808126839505e-06	1.11303856303952	0.153	0.04	0.0182453140036137	T_ILC2	MSRB3
S100A64	8.14828217371111e-37	1.10532875816623	0.79	0.526	1.01266850854882e-32	T_ILC2	S100A6
C1orf1622	7.63087904912398e-22	1.08453181715467	0.581	0.218	9.48365648225128e-18	T_ILC2	C1orf162
S100A44	1.74207594252108e-33	1.04610534270223	0.887	0.765	2.1650519813652e-29	T_ILC2	S100A4
TMSB105	2.70118186006074e-30	1.00435268140251	0.871	0.849	3.35702881568348e-26	T_ILC2	TMSB10
MYDGF2	1.83301807701745e-11	0.970518863253609	0.419	0.273	2.27807486611728e-07	T_ILC2	MYDGF
TMEM2581	7.71456910828403e-29	0.965905826473805	0.613	0.327	9.58766648777539e-25	T_ILC2	TMEM258
EMP34	3.9668571028987e-25	0.947780793825674	0.774	0.383	4.93001000748251e-21	T_ILC2	EMP3
GLRX2	2.51615326503303e-13	0.94282602290239	0.419	0.18	3.12707527778305e-09	T_ILC2	GLRX
TMSB4X3	2.66131060625524e-45	0.911541918187059	1	0.98	3.30747682145402e-41	T_ILC2	TMSB4X
CCDC1673	2.03818699454989e-13	0.901132397572953	0.21	0.081	2.53305879682661e-09	T_ILC2	CCDC167
FTH12	2.10887148387152e-42	0.898967665079561	0.919	0.425	2.62090548015552e-38	T_ILC2	FTH1
UBASH3A1	6.53045453017303e-06	0.895437651901972	0.185	0.129	0.0811604889009905	T_ILC2	UBASH3A
FCGRT2	0.000162593576499105	0.890597540459927	0.121	0.036	1	T_ILC2	FCGRT
PTGER22	3.03288267870723e-06	0.883459927696017	0.323	0.15	0.0376926659309734	T_ILC2	PTGER2
POLR2L1	1.47033524943881e-21	0.874098292943351	0.484	0.283	1.82733264800256e-17	T_ILC2	POLR2L
LPAR63	4.05762177526041e-12	0.872775445954601	0.355	0.121	5.04281234229364e-08	T_ILC2	LPAR6
TMEM2731	1.62421834738155e-15	0.871184098296307	0.298	0.055	2.01857856212579e-11	T_ILC2	TMEM273
RPS254	1.00188981252775e-38	0.866192048871842	0.984	0.923	1.24514865900948e-34	T_ILC2	RPS25
LGALS13	1.21400490444254e-09	0.861259743246314	0.25	0.177	1.50876529524119e-05	T_ILC2	LGALS1
NDUFC13	3.36745567270645e-13	0.860730064274219	0.25	0.135	4.18507391003958e-09	T_ILC2	NDUFC1
TXNIP4	9.7387465656053e-24	0.819117612866394	0.944	0.664	1.21033142317343e-19	T_ILC2	TXNIP
TRAT14	1.8563401614372e-09	0.814998122552462	0.323	0.114	2.30705955263415e-05	T_ILC2	TRAT1
SEC61B2	1.5432552621718e-17	0.80589771229168	0.556	0.392	1.91795763982711e-13	T_ILC2	SEC61B
S100A112	4.37940668545559e-16	0.799794377347549	0.565	0.468	5.44272662868421e-12	T_ILC2	S100A11
COPE2	2.99578147577665e-15	0.792806073113054	0.597	0.49	3.72315721809522e-11	T_ILC2	COPE
FKBP21	1.90449969711806e-22	0.792068598146796	0.315	0.257	2.36691222357832e-18	T_ILC2	FKBP2
IL2	1.42627714569806e-11	0.787765440446405	0.202	0.036	1.77257723667355e-07	T_ILC2	IL2
HPGD1	2.05880240887577e-13	0.787447102761712	0.274	0.06	2.55867963375081e-09	T_ILC2	HPGD
GPR1832	1.39607066910008e-10	0.780005534442273	0.677	0.457	1.73503662755758e-06	T_ILC2	GPR183
CD524	8.24300996272439e-24	0.779404522882408	0.855	0.859	1.02444127816739e-19	T_ILC2	CD52
RPL342	7.33235079617074e-37	0.772569332834589	1	0.976	9.11264556948099e-33	T_ILC2	RPL34
RPL363	9.85152887817998e-30	0.772445522844399	0.895	0.899	1.22434800898021e-25	T_ILC2	RPL36
SEC11C2	5.48062372537507e-11	0.76362501818872	0.331	0.202	6.81131916589614e-07	T_ILC2	SEC11C
ERLEC11	0.000517223006270576	0.758382491968124	0.177	0.149	1	T_ILC2	ERLEC1
RPS192	1.9058686855349e-39	0.756777920233398	0.984	0.926	2.36861360238278e-35	T_ILC2	RPS19
MT-ND31	3.97749145461976e-29	0.752714369914795	0.903	0.945	4.94322637980144e-25	T_ILC2	MT-ND3
CD200R11	5.73074843274326e-21	0.752578991345379	0.492	0.132	7.12217415221333e-17	T_ILC2	CD200R1
PKIB1	5.12347043869373e-14	0.748937588535255	0.177	0.016	6.36744906120856e-10	T_ILC2	PKIB
TESPA13	9.3802564274379e-22	0.74892429358588	0.597	0.193	1.16577826880198e-17	T_ILC2	TESPA1
ATP5ME1	8.82635205323951e-13	0.726169314278002	0.46	0.324	1.09693903317661e-08	T_ILC2	ATP5ME
TNFAIP82	1.26081791701248e-08	0.721699373625014	0.492	0.337	0.000156694450726311	T_ILC2	TNFAIP8
LY6E3	2.58332200785778e-15	0.70906976507949	0.444	0.275	3.21055259136564e-11	T_ILC2	LY6E
USE11	2.26295149069007e-09	0.703169059536834	0.185	0.114	2.81239611262962e-05	T_ILC2	USE1
OCIAD21	5.32960966748847e-14	0.700987311894589	0.395	0.255	6.62363889475467e-10	T_ILC2	OCIAD2
PFN12	7.70324648095876e-27	0.700347677931485	0.96	0.848	9.57359472653555e-23	T_ILC2	PFN1
EIF5A1	1.53740058644617e-19	0.690721966498086	0.718	0.396	1.9106814488353e-15	T_ILC2	EIF5A
SELL3	2.253197652955e-29	0.685549051537377	0.815	0.306	2.80027404309247e-25	T_ILC2	SELL
NOP101	1.14506251102074e-10	0.679566233157032	0.387	0.261	1.42308368869657e-06	T_ILC2	NOP10
ANXA14	2.02502817371995e-19	0.669597808298131	0.927	0.629	2.51670501429915e-15	T_ILC2	ANXA1
KLRB11	3.58772828614091e-14	0.669400489964923	0.911	0.761	4.45882871401593e-10	T_ILC2	KLRB1
TNFSF101	1.12674511213451e-09	0.668811981604983	0.411	0.174	1.40031882536077e-05	T_ILC2	TNFSF10
RPL351	5.69026200870478e-27	0.668038945546048	0.815	0.776	7.0718576244183e-23	T_ILC2	RPL35
CD40LG2	6.04174242089727e-10	0.665328332301022	0.298	0.087	7.50867748069112e-06	T_ILC2	CD40LG
SLIRP1	1.96038690671406e-05	0.66190202749323	0.266	0.166	0.243636884766424	T_ILC2	SLIRP
OST41	2.11115233413671e-19	0.660999324665538	0.653	0.623	2.6237401208651e-15	T_ILC2	OST4
TRAPPC6A2	8.03752547674869e-09	0.657777444425878	0.306	0.176	9.98903666250327e-05	T_ILC2	TRAPPC6A
GAP43	1.01829335455253e-12	0.655337712132618	0.105	0.006	1.26553498103788e-08	T_ILC2	GAP43
TRAM12	4.97706397656884e-14	0.650854223656579	0.573	0.332	6.18549511007975e-10	T_ILC2	TRAM1
TRMT1121	1.85880012190304e-19	0.650171670045337	0.565	0.452	2.3101167915011e-15	T_ILC2	TRMT112
NDUFA31	1.14896349068909e-12	0.650156694170591	0.331	0.219	1.4279318262284e-08	T_ILC2	NDUFA3
SLAMF11	3.23565886294176e-20	0.648773859757406	0.46	0.11	4.02127683486402e-16	T_ILC2	SLAMF1
IFITM22	2.2715244713224e-14	0.648695781948615	0.79	0.67	2.82305061295948e-10	T_ILC2	IFITM2
DNPH12	5.73347275073356e-08	0.642563394894158	0.185	0.09	0.000712555993461167	T_ILC2	DNPH1
PSMC21	0.000264096507384828	0.642224715610089	0.315	0.195	1	T_ILC2	PSMC2
ADAM192	9.80613637980642e-22	0.642170489645723	0.581	0.192	1.21870662928234e-17	T_ILC2	ADAM19
JUND1	3.38416812316927e-24	0.637428637993288	0.823	0.427	4.20584414347477e-20	T_ILC2	JUND
STK17B1	1.26143547795762e-24	0.637281148455688	0.935	0.589	1.56771201200572e-20	T_ILC2	STK17B
PIN11	1.71411488084775e-08	0.636168645212509	0.274	0.221	0.000213030197391759	T_ILC2	PIN1
MAF2	2.11857990932871e-06	0.633653458072372	0.355	0.206	0.0263297111131372	T_ILC2	MAF
RPS143	2.82122137581617e-35	0.628604103358872	1	0.959	3.50621392586433e-31	T_ILC2	RPS14
PDCD42	1.74367488883554e-17	0.622194281889159	0.798	0.418	2.16703915184481e-13	T_ILC2	PDCD4
BUD23	0.000365985766497121	0.622050774400518	0.29	0.206	1	T_ILC2	BUD23
ATP5MPL3	7.15645412862924e-07	0.621072722132406	0.371	0.284	0.00889404119106042	T_ILC2	ATP5MPL
DAD12	2.4857191121929e-12	0.619846483089202	0.516	0.447	3.08925171263334e-08	T_ILC2	DAD1
TRA2A	3.79526129165883e-13	0.619342909716975	0.798	0.556	4.7167507332736e-09	T_ILC2	TRA2A
MFNG1	6.40453321715488e-10	0.612844267738321	0.492	0.245	7.95955388228008e-06	T_ILC2	MFNG
AIMP12	3.91384637455448e-06	0.61181199139545	0.185	0.196	0.0486412827429631	T_ILC2	AIMP1
PPP1R15A1	1.2307503308907e-14	0.611489698047058	0.887	0.707	1.52957651123097e-10	T_ILC2	PPP1R15A
GIMAP74	3.24478550022956e-08	0.610430848155693	0.565	0.313	0.00040326194196853	T_ILC2	GIMAP7
SEC621	1.02726023073997e-08	0.607352510760715	0.444	0.457	0.000127667901476364	T_ILC2	SEC62
TSTD11	4.80285412690824e-12	0.606807440357588	0.371	0.331	5.96898710892156e-08	T_ILC2	TSTD1
CCR22	3.68505024243625e-05	0.606052836813352	0.113	0.03	0.457978044129977	T_ILC2	CCR2
RPS153	5.35610326604407e-23	0.605431326533229	0.895	0.748	6.65656513903957e-19	T_ILC2	RPS15
LIMD24	4.68218042924241e-17	0.603916658881215	0.581	0.325	5.81901383746247e-13	T_ILC2	LIMD2
B2M3	1.39862811914477e-35	0.59929332768156	1	0.998	1.73821502647312e-31	T_ILC2	B2M
ANAPC111	1.00638452322859e-10	0.595086308793081	0.29	0.252	1.25073468546849e-06	T_ILC2	ANAPC11
SNRPD22	6.39085891936509e-16	0.594524760490006	0.605	0.562	7.94255946498693e-12	T_ILC2	SNRPD2
TMEM601	2.28016107282388e-05	0.592755902461591	0.169	0.056	0.283378418130552	T_ILC2	TMEM60
NDUFA11	3.30232603068149e-12	0.591812103477257	0.492	0.465	4.10413079093096e-08	T_ILC2	NDUFA1
HNRNPH11	3.89344928832188e-26	0.591206171342987	0.992	0.922	4.83877877552643e-22	T_ILC2	HNRNPH1
IER2	7.65787163308458e-06	0.581139560352605	0.677	0.581	0.0951720286559752	T_ILC2	IER2
IL10RA5	3.43451903128346e-14	0.579343508124277	0.524	0.197	4.26842025207909e-10	T_ILC2	IL10RA
METTL26	6.01052555047682e-05	0.574283245872503	0.25	0.207	0.746988115413259	T_ILC2	METTL26
SAMSN11	2.98047817745979e-05	0.572486637965714	0.476	0.293	0.370413827894703	T_ILC2	SAMSN1
GIMAP44	4.64602997285191e-08	0.571710654292205	0.403	0.175	0.000577408605026035	T_ILC2	GIMAP4
TSC22D32	3.17607742281982e-16	0.570524407824072	0.992	0.883	3.94722902108047e-12	T_ILC2	TSC22D3
FTL3	1.1090956514122e-18	0.570371231546776	0.935	0.92	1.37838407557508e-14	T_ILC2	FTL
ALOX5AP	0.000145687980487802	0.570297134208293	0.355	0.329	1	T_ILC2	ALOX5AP
FXYD7	3.66079633995906e-07	0.570059925894055	0.274	0.174	0.00454963769130112	T_ILC2	FXYD7
SNRPB21	9.12465097195693e-11	0.56897629844248	0.306	0.167	1.13401162279481e-06	T_ILC2	SNRPB2
TRADD3	6.41921764284839e-13	0.566861821245325	0.266	0.157	7.97780368653198e-09	T_ILC2	TRADD
ELOB1	3.46079866556985e-13	0.56627852358724	0.54	0.427	4.30108058157021e-09	T_ILC2	ELOB
COX5B1	1.18150607188997e-11	0.566096935624486	0.419	0.418	1.46837574614486e-07	T_ILC2	COX5B
ABRACL1	1.83738333084898e-12	0.565858432315407	0.444	0.41	2.28350000357911e-08	T_ILC2	ABRACL
ATP6V1G11	4.2820066612114e-11	0.565466464475193	0.556	0.419	5.32167787855353e-07	T_ILC2	ATP6V1G1
RPS212	8.27980061454628e-29	0.56506250903639	0.645	0.837	1.02901362037581e-24	T_ILC2	RPS21
UQCR102	3.59448799026595e-10	0.562205775311189	0.371	0.294	4.46722967430252e-06	T_ILC2	UQCR10
GMFG4	4.06234439851117e-11	0.562188175752796	0.677	0.613	5.04868161846968e-07	T_ILC2	GMFG
MT-ATP81	6.37740806409919e-24	0.561172113288398	1	0.997	7.92584274206247e-20	T_ILC2	MT-ATP8
RPL36AL3	1.13507921566908e-18	0.560036328780191	0.702	0.678	1.41067644923353e-14	T_ILC2	RPL36AL
MITD11	7.20122115836702e-05	0.557898618071395	0.194	0.178	0.894967765561853	T_ILC2	MITD1
COMMD61	7.31947980863151e-13	0.554781220144651	0.573	0.375	9.09664950616724e-09	T_ILC2	COMMD6
CSGALNACT13	1.44115845073703e-16	0.554393463323358	0.298	0.051	1.79107172257598e-12	T_ILC2	CSGALNACT1
ARL4A	0.000126214242308849	0.550048733538831	0.476	0.321	1	T_ILC2	ARL4A
FOS1	1.072998420381e-11	0.548156776381738	0.984	0.802	1.33352243684951e-07	T_ILC2	FOS
UQCR111	8.58740929549555e-18	0.547714203064468	0.645	0.272	1.06724322724419e-13	T_ILC2	UQCR11
PSMB102	3.79090740565305e-13	0.546768963815078	0.403	0.251	4.71133972374562e-09	T_ILC2	PSMB10
IFITM14	1.28338077196513e-12	0.545922306806385	0.847	0.764	1.59498562339826e-08	T_ILC2	IFITM1
COX7A21	2.554354837189e-11	0.544641231724832	0.556	0.467	3.17455219165849e-07	T_ILC2	COX7A2
DDIT41	2.62468016004257e-10	0.543237587516669	0.734	0.519	3.26195250290091e-06	T_ILC2	DDIT4
RPL312	2.23854989710531e-21	0.540840889146836	0.976	0.925	2.78206981212248e-17	T_ILC2	RPL31
OSTC1	6.60864593539432e-08	0.539883728566891	0.444	0.332	0.000821322516850806	T_ILC2	OSTC
ATP5PF1	2.43855147260419e-10	0.536715904220066	0.387	0.387	3.03063177015249e-06	T_ILC2	ATP5PF
NDUFB7	1.49755334856784e-10	0.527228978332438	0.266	0.224	1.86115930160011e-06	T_ILC2	NDUFB7
S1PR14	5.39737894697664e-05	0.526977458846458	0.355	0.183	0.670786255530257	T_ILC2	S1PR1
IL1RL1	1.29198865522838e-08	0.525317449832255	0.129	0.017	0.000160568350071783	T_ILC2	IL1RL1
ATP5MC11	1.06167269759748e-06	0.523771991608867	0.258	0.211	0.0131944682857415	T_ILC2	ATP5MC1
CFL14	5.56270202780463e-19	0.522391276731308	0.895	0.92	6.9133260801556e-15	T_ILC2	CFL1
SERINC54	2.80467437340427e-11	0.52193072567192	0.387	0.132	3.48564931126682e-07	T_ILC2	SERINC5
NDUFB61	5.08613668037315e-11	0.515456214760812	0.266	0.168	6.32105066636775e-07	T_ILC2	NDUFB6
RPS291	7.69351297252336e-43	0.515096359887631	0.871	0.263	9.56149792225203e-39	T_ILC2	RPS29
NDUFB12	2.49025550263209e-10	0.513750994737268	0.242	0.252	3.09488953867116e-06	T_ILC2	NDUFB1
NEDD83	5.56720086042131e-11	0.511460910672546	0.444	0.368	6.9189172293316e-07	T_ILC2	NEDD8
HIST1H1D3	5.69934899674982e-08	0.510654729006029	0.177	0.132	0.000708315093316068	T_ILC2	HIST1H1D
H3F3B	1.91151866234631e-14	0.510625403890365	0.976	0.92	2.37563539356399e-10	T_ILC2	H3F3B
COX6B12	5.56891995066415e-12	0.509920038433994	0.419	0.466	6.92105371468541e-08	T_ILC2	COX6B1
MRPL37	0.000687315408655281	0.509748073850099	0.145	0.111	1	T_ILC2	MRPL37
SESN1	5.76855332623124e-05	0.507509449906322	0.419	0.254	0.716915807384018	T_ILC2	SESN1
MICOS132	7.22257244367985e-10	0.506962644703706	0.226	0.177	8.97621303300532e-06	T_ILC2	MICOS13
NPC21	0.000215870433640786	0.50556317923244	0.153	0.089	1	T_ILC2	NPC2
RGS1	1.1057059232163e-07	0.5039973722246	0.847	0.614	0.00137417132137322	T_ILC2	RGS1
CARD161	2.0637372437003e-06	0.503206389974511	0.306	0.191	0.0256481264647074	T_ILC2	CARD16
NDUFS61	6.78525442951488e-11	0.502939119583422	0.282	0.157	8.4327142050011e-07	T_ILC2	NDUFS6
DPM3	5.3381094809497e-08	0.502627828471909	0.153	0.069	0.000663420246292429	T_ILC2	DPM3
TNFSF13B	1.43766846533747e-57	1.53712248386759	0.562	0.278	1.78673436872141e-53	T_ILC3	TNFSF13B
LTB2	4.84560079307405e-89	1.52546291471502	0.906	0.728	6.02211266563243e-85	T_ILC3	LTB
FXYD71	3.14289953891564e-75	1.27862987664004	0.396	0.153	3.90599554696435e-71	T_ILC3	FXYD7
NSMCE1	2.7010611534491e-47	1.19246751708854	0.575	0.27	3.35687880150654e-43	T_ILC3	NSMCE1
CD22	6.07414351670051e-60	1.18905604080873	0.698	0.378	7.54894556255539e-56	T_ILC3	CD2
ZFP36L1	3.80235037888794e-101	1.1542573198165	0.899	0.664	4.72556105088193e-97	T_ILC3	ZFP36L1
EGR11	8.30890726399667e-13	1.13017609474524	0.234	0.127	1.03263099476951e-08	T_ILC3	EGR1
ATP5PF3	8.42476160731386e-55	1.10332196914424	0.516	0.372	1.04702937255697e-50	T_ILC3	ATP5PF
LST1	2.23722601428541e-57	1.09154524093752	0.646	0.446	2.78042449055391e-53	T_ILC3	LST1
OTUD5	1.03537172499835e-44	1.08661522858844	0.484	0.198	1.28675997982795e-40	T_ILC3	OTUD5
ATP5ME2	1.03890317488862e-60	1.07652032665663	0.506	0.309	1.29114886575158e-56	T_ILC3	ATP5ME
CD526	2.17466783183108e-78	0.986165574711077	0.89	0.856	2.70267718139967e-74	T_ILC3	CD52
TMSB4X4	8.27052600652951e-115	0.983913662158956	1	0.978	1.02786097209149e-110	T_ILC3	TMSB4X
ELOB2	3.91082234538362e-66	0.974819207023625	0.594	0.413	4.86037001084277e-62	T_ILC3	ELOB
CD74	3.73191855958192e-54	0.969038106761312	0.883	0.718	4.63802838584841e-50	T_ILC3	CD74
KRT86	5.01009932646476e-33	0.966051758195272	0.571	0.338	6.2265514429304e-29	T_ILC3	KRT86
MT-ND32	1.44181631329723e-90	0.936320720265666	0.912	0.947	1.7918893141658e-86	T_ILC3	MT-ND3
ROMO12	1.90124221058307e-49	0.934243068695435	0.37	0.242	2.36286381931264e-45	T_ILC3	ROMO1
POLR2L2	5.80715421476901e-50	0.932787018844191	0.523	0.265	7.21713125811492e-46	T_ILC3	POLR2L
PFN14	2.3976241516082e-107	0.917652523583043	0.981	0.838	2.97976729561867e-103	T_ILC3	PFN1
PPP3CA2	1.32516892039271e-83	0.911379094354923	0.763	0.263	1.64691993426406e-79	T_ILC3	PPP3CA
FCER1G2	8.69057011144347e-39	0.91042493346588	0.685	0.451	1.08006405345019e-34	T_ILC3	FCER1G
SPINK21	1.61257542125862e-30	0.907453813430021	0.364	0.315	2.00410873354021e-26	T_ILC3	SPINK2
NOP103	3.23926493913228e-41	0.906731469274344	0.364	0.255	4.0257584663536e-37	T_ILC3	NOP10
NDUFB13	1.9122486120031e-38	0.884660598280924	0.357	0.24	2.37654257499745e-34	T_ILC3	NDUFB1
SLIRP2	3.62318347135169e-19	0.867471591541292	0.247	0.161	4.50289241819588e-15	T_ILC3	SLIRP
UQCR103	4.59225192495369e-38	0.853068824533253	0.445	0.28	5.70725069233244e-34	T_ILC3	UQCR10
CD300LF	9.89281817731531e-32	0.84648291538005	0.419	0.145	1.22947944307675e-27	T_ILC3	CD300LF
STARD3NL	3.1464695964467e-23	0.843900902865328	0.399	0.19	3.91043241446396e-19	T_ILC3	STARD3NL
NCR2	5.92685964827957e-25	0.834014648829867	0.354	0.131	7.36590117088185e-21	T_ILC3	NCR2
ATP5MG3	4.58755368707408e-51	0.818120475805969	0.763	0.548	5.70141172229567e-47	T_ILC3	ATP5MG
DRAP12	1.47684474929209e-45	0.814777878277164	0.455	0.271	1.83542265442021e-41	T_ILC3	DRAP1
KLRC1	6.47480394487143e-24	0.792801569103464	0.409	0.153	8.04688634268621e-20	T_ILC3	KLRC1
PLEKHF1	3.33980995926493e-26	0.791184444284911	0.289	0.096	4.15071581737445e-22	T_ILC3	PLEKHF1
TNFRSF182	1.85299075932935e-35	0.788543721226452	0.584	0.465	2.30289691569452e-31	T_ILC3	TNFRSF18
NAA381	8.11772779537337e-33	0.781875166670556	0.299	0.157	1.008871210409e-28	T_ILC3	NAA38
NDUFB23	3.15453062176449e-37	0.781591572132198	0.5	0.448	3.92045065672891e-33	T_ILC3	NDUFB2
LAT2	1.70175449425399e-11	0.76728099304023	0.455	0.281	2.11494048545885e-07	T_ILC3	LAT2
TMIGD2	7.24079854033575e-45	0.763402074116283	0.448	0.287	8.99886442592927e-41	T_ILC3	TMIGD2
TRA2A2	2.42481444778835e-43	0.763363626867586	0.776	0.542	3.01355939571136e-39	T_ILC3	TRA2A
NDUFA32	9.16792213997644e-32	0.75773729322551	0.419	0.201	1.13938936355627e-27	T_ILC3	NDUFA3
IER21	2.5283437439888e-31	0.756937020565477	0.62	0.581	3.14222560502928e-27	T_ILC3	IER2
S100A114	2.21020868188623e-35	0.74948982519022	0.487	0.47	2.74684734984821e-31	T_ILC3	S100A11
MT-ATP83	6.61009849690498e-104	0.747547515727972	0.994	0.997	8.21503041195351e-100	T_ILC3	MT-ATP8
UQCRQ2	1.12550898629374e-48	0.745695237872911	0.575	0.278	1.39878256816586e-44	T_ILC3	UQCRQ
HIST1H4C3	6.4392217162019e-52	0.745625866176163	0.422	0.516	8.00266474889572e-48	T_ILC3	HIST1H4C
CD821	1.12135792128798e-14	0.74311392559855	0.253	0.155	1.3936236245767e-10	T_ILC3	CD82
ECH11	1.22917029786372e-26	0.738041792165379	0.581	0.429	1.52761284618503e-22	T_ILC3	ECH1
ARSA2	3.47456748300267e-20	0.727699501945293	0.185	0.152	4.31819246787572e-16	T_ILC3	ARSA
TRAPPC12	1.85564532693683e-32	0.72494892947425	0.497	0.306	2.30619601231709e-28	T_ILC3	TRAPPC1
IL4I1	5.5453427037858e-17	0.722383512488101	0.588	0.395	6.89175191226499e-13	T_ILC3	IL4I1
POLR2F1	1.69197839267843e-22	0.721021494971394	0.263	0.198	2.10279074642076e-18	T_ILC3	POLR2F
ANAPC112	2.9876201968014e-26	0.720834075622384	0.334	0.244	3.71301438058478e-22	T_ILC3	ANAPC11
OST42	1.21120482083968e-52	0.718474684253967	0.63	0.623	1.50528535133956e-48	T_ILC3	OST4
TYROBP1	4.76771108084545e-34	0.709030876231181	0.656	0.561	5.92531133127473e-30	T_ILC3	TYROBP
ATP6V1G12	3.99789479823e-37	0.70609112389268	0.516	0.414	4.96858365524024e-33	T_ILC3	ATP6V1G1
COX6C4	4.97008584842407e-33	0.702999968309851	0.523	0.47	6.17682269242144e-29	T_ILC3	COX6C
ATP5MF2	3.85319561389986e-32	0.699948370499632	0.464	0.226	4.78875150895475e-28	T_ILC3	ATP5MF
KRT81	1.88564397840794e-40	0.694897416365219	0.39	0.139	2.34347833636539e-36	T_ILC3	KRT81
OCIAD23	2.64592140111387e-25	0.689025150476468	0.344	0.252	3.28835111730432e-21	T_ILC3	OCIAD2
CAPG1	2.77312037749984e-16	0.682714468686704	0.477	0.319	3.44643400515681e-12	T_ILC3	CAPG
ATP5IF12	1.96759084386368e-23	0.681279188873267	0.435	0.399	2.44532190075378e-19	T_ILC3	ATP5IF1
AEBP2	5.75890331119127e-05	0.676620758149212	0.231	0.173	0.715716503514851	T_ILC3	AEBP2
COPS92	1.06228851751415e-25	0.670799583370108	0.331	0.184	1.32021216956659e-21	T_ILC3	COPS9
VWA5A	1.10162565094468e-38	0.669580442900033	0.558	0.193	1.36910035899405e-34	T_ILC3	VWA5A
COX7B3	1.69746465817205e-27	0.667958559751838	0.409	0.379	2.10960907717623e-23	T_ILC3	COX7B
PSMB103	9.09379996745943e-40	0.667850534976474	0.471	0.232	1.13017745995586e-35	T_ILC3	PSMB10
NDUFA122	2.73322063599474e-24	0.665005994013192	0.344	0.305	3.39684660641426e-20	T_ILC3	NDUFA12
NDUFA21	8.10162158336624e-20	0.66185952743402	0.273	0.226	1.00686953038076e-15	T_ILC3	NDUFA2
TMEM2582	6.16103492135291e-28	0.66174693736053	0.448	0.326	7.65693420025739e-24	T_ILC3	TMEM258
UQCR112	2.61880340348781e-48	0.658389996054618	0.623	0.248	3.25464886985465e-44	T_ILC3	UQCR11
COX5B2	2.90947587109284e-32	0.657889872558855	0.445	0.415	3.61589661259418e-28	T_ILC3	COX5B
COX8A2	8.18734212027978e-39	0.657504486950685	0.432	0.361	1.01752287870837e-34	T_ILC3	COX8A
SEC623	3.76948667432082e-24	0.655911907145156	0.484	0.453	4.68471803884592e-20	T_ILC3	SEC62
B2M4	1.38766857570421e-86	0.653361995357233	1	0.997	1.7245945058852e-82	T_ILC3	B2M
NDUFA14	8.5407747335234e-36	0.652340642121751	0.461	0.467	1.06144748388229e-31	T_ILC3	NDUFA1
BST2	8.24414571272456e-32	0.648957626098105	0.523	0.464	1.02458242917741e-27	T_ILC3	BST2
JAML	1.40554635912877e-21	0.64630406072917	0.724	0.509	1.74681301512523e-17	T_ILC3	JAML
RNF1811	3.84905942022379e-17	0.645969516720893	0.299	0.235	4.78361104745413e-13	T_ILC3	RNF181
HNRNPH13	1.96609673660151e-57	0.644366453595295	0.997	0.917	2.44346502424836e-53	T_ILC3	HNRNPH1
KIAA1324	1.83170268737529e-09	0.642019154093734	0.419	0.267	2.27644009987001e-05	T_ILC3	KIAA1324
CFL16	2.41362305897156e-65	0.641521672743459	0.906	0.92	2.99965073768986e-61	T_ILC3	CFL1
NDUFB71	5.90407616668516e-26	0.640910789749177	0.299	0.217	7.33758585995632e-22	T_ILC3	NDUFB7
GMFG6	2.30910426149519e-29	0.639748336650576	0.61	0.617	2.86975477618622e-25	T_ILC3	GMFG
COPE3	1.06095992213838e-20	0.634592382390302	0.513	0.492	1.31856099123358e-16	T_ILC3	COPE
MRPL511	3.18102017923476e-20	0.63048625660334	0.269	0.193	3.95337187875296e-16	T_ILC3	MRPL51
TNFRSF42	7.15337639034892e-19	0.627756111900088	0.393	0.21	8.89021617792564e-15	T_ILC3	TNFRSF4
FXYD51	4.14352248993544e-40	0.620793580772556	0.864	0.877	5.14956975049177e-36	T_ILC3	FXYD5
EIF5A2	1.53632800300891e-40	0.620456053757089	0.737	0.371	1.90934844213947e-36	T_ILC3	EIF5A
R3HCC1	0.000330906965492591	0.616704786342616	0.133	0.097	1	T_ILC3	R3HCC1
IL23R	8.21852956092844e-17	0.611308654984791	0.568	0.332	1.02139885383219e-12	T_ILC3	IL23R
LTA	1.28100463297745e-05	0.610910544130897	0.201	0.141	0.159203255786437	T_ILC3	LTA
ITGAE	3.55647222629106e-06	0.597851512119891	0.192	0.137	0.0441998368283453	T_ILC3	ITGAE
ARL6IP53	2.52573051321104e-17	0.594161649836627	0.565	0.486	3.13897788181867e-13	T_ILC3	ARL6IP5
NDUFS8	1.81271340244018e-21	0.593585329855665	0.325	0.29	2.25284021655266e-17	T_ILC3	NDUFS8
SH2D1B1	2.55011939847353e-28	0.592137860298375	0.575	0.252	3.1692883884229e-24	T_ILC3	SH2D1B
H3F3B1	2.00507240665551e-28	0.585658285330758	0.964	0.918	2.49190398699146e-24	T_ILC3	H3F3B
COX6B13	9.65128893555177e-26	0.585148545332794	0.468	0.463	1.19946218891037e-21	T_ILC3	COX6B1
CPNE81	7.58163205551953e-05	0.583140396048917	0.146	0.079	0.942245231859968	T_ILC3	CPNE8
SIGLEC7	1.80369728716597e-07	0.579622591156497	0.211	0.106	0.00224163498848987	T_ILC3	SIGLEC7
TBCB3	1.69097701851646e-19	0.579522720824822	0.383	0.355	2.10154623861226e-15	T_ILC3	TBCB
UBL53	8.34445658261249e-37	0.579417832452278	0.5	0.548	1.03704906408708e-32	T_ILC3	UBL5
LTC4S	3.96551556407812e-26	0.578502867358381	0.188	0.044	4.92834274303629e-22	T_ILC3	LTC4S
TXN1	1.46153561624161e-25	0.577167447804782	0.318	0.276	1.81639646386507e-21	T_ILC3	TXN
C19orf532	2.54873671873859e-24	0.574696556293439	0.279	0.227	3.16756999404831e-20	T_ILC3	C19orf53
NELL23	1.37837548522757e-09	0.573736757266782	0.166	0.065	1.71304505304082e-05	T_ILC3	NELL2
PIN12	1.70039533001225e-11	0.573612830464219	0.221	0.224	2.11325131613922e-07	T_ILC3	PIN1
DPM31	1.97520674572853e-15	0.571459614029673	0.127	0.066	2.45478694359142e-11	T_ILC3	DPM3
TMEM107	1.28056681372343e-30	0.570695179107668	0.315	0.069	1.59148843609547e-26	T_ILC3	TMEM107
POLR2E3	4.93659084564182e-24	0.567753665995377	0.341	0.298	6.13519510296365e-20	T_ILC3	POLR2E
AC139530.11	2.64668308062926e-14	0.567225784605968	0.104	0.05	3.28929773260604e-10	T_ILC3	AC139530.1
CXXC51	2.19338431291436e-07	0.567121423980397	0.24	0.183	0.00272593802408996	T_ILC3	CXXC5
COMMD62	4.36883018101872e-25	0.566180838058004	0.565	0.362	5.42958214897007e-21	T_ILC3	COMMD6
ATP5F1E2	2.97306082073667e-65	0.566106372139591	0.669	0.19	3.69491998801153e-61	T_ILC3	ATP5F1E
ATP5MPL4	1.55618575300057e-17	0.562869616769233	0.315	0.284	1.93402765382911e-13	T_ILC3	ATP5MPL
CTSA	6.32094985884067e-24	0.558501626426693	0.455	0.281	7.85567648456719e-20	T_ILC3	CTSA
PRDX5	1.20773535564568e-24	0.558130223746391	0.416	0.339	1.50097349999645e-20	T_ILC3	PRDX5
TTC11	2.84503014290935e-07	0.555348235928799	0.253	0.153	0.00353580346160775	T_ILC3	TTC1
ANAPC162	2.65610650359787e-13	0.552915394508821	0.565	0.539	3.30100916267143e-09	T_ILC3	ANAPC16
MT-CO25	1.08821224363018e-52	0.552397758171876	1	0.998	1.35243017638358e-48	T_ILC3	MT-CO2
CCL202	1.77505373610415e-07	0.550842067728879	0.201	0.119	0.00220603678323024	T_ILC3	CCL20
MRPS141	1.60856067740923e-06	0.550495098636092	0.156	0.103	0.0199911920988419	T_ILC3	MRPS14
RHOC	1.14968164199672e-23	0.548398497786391	0.432	0.274	1.42882434467352e-19	T_ILC3	RHOC
MYDGF3	3.18496743298104e-12	0.547376151094413	0.295	0.277	3.95827752570884e-08	T_ILC3	MYDGF
LSP11	7.72429099219486e-29	0.54501884647878	0.747	0.691	9.59974884509977e-25	T_ILC3	LSP1
PYM14	2.50221695528635e-11	0.543554195052359	0.195	0.09	3.10975523202987e-07	T_ILC3	PYM1
LAMTOR43	6.25524864768104e-17	0.542123724918477	0.399	0.348	7.774023019338e-13	T_ILC3	LAMTOR4
SNX10	0.000164406519760587	0.542047731938249	0.166	0.129	1	T_ILC3	SNX10
PSMB62	4.61122114131614e-15	0.541878400918514	0.289	0.261	5.7308256344277e-11	T_ILC3	PSMB6
HNRNPL2	2.11179421235368e-62	0.538918560788844	0.653	0.183	2.62453784711315e-58	T_ILC3	HNRNPL
LSM73	9.66350301620043e-22	0.536625365233962	0.24	0.204	1.20098015485339e-17	T_ILC3	LSM7
CTSW2	4.53793972796892e-20	0.533632378512333	0.688	0.565	5.63975149391977e-16	T_ILC3	CTSW
AHR2	0.00493542348557428	0.533590107556879	0.555	0.494	1	T_ILC3	AHR
PPIE1	4.00423742230894e-06	0.533524864020564	0.273	0.18	0.0497646626844555	T_ILC3	PPIE
ZBTB8OS2	3.68525797077368e-05	0.5333390568381	0.149	0.148	0.458003860607753	T_ILC3	ZBTB8OS
WDR46	3.45322720101314e-07	0.530956523785932	0.198	0.135	0.00429167076541913	T_ILC3	WDR46
RGS102	1.68845461984444e-12	0.530633798437607	0.231	0.164	2.09841140154267e-08	T_ILC3	RGS10
COX172	1.95952236011393e-21	0.526282570824397	0.247	0.147	2.4352943891496e-17	T_ILC3	COX17
YIF1A	3.01880294270856e-07	0.522780656824352	0.143	0.094	0.0037517682971982	T_ILC3	YIF1A
TSTD12	2.69356814380169e-19	0.522515026995795	0.341	0.332	3.34756648911674e-15	T_ILC3	TSTD1
IFITM33	8.86645812927696e-14	0.521607208382103	0.458	0.242	1.10192341630654e-09	T_ILC3	IFITM3
LAMTOR11	5.1740960783256e-10	0.520259290210897	0.188	0.202	6.43036660614306e-06	T_ILC3	LAMTOR1
SPINT2	0.000616190861452294	0.519785087282592	0.214	0.19	1	T_ILC3	SPINT2
CHCHD51	2.78209573436755e-11	0.517769169554167	0.114	0.073	3.45758857867199e-07	T_ILC3	CHCHD5
PIM22	1.13590264136871e-13	0.517585173569436	0.718	0.52	1.41169980269303e-09	T_ILC3	PIM2
EPS8L2	7.23774610120051e-08	0.514386308863066	0.153	0.082	0.000899507085457199	T_ILC3	EPS8L2
CCDC174	1.31791695271705e-05	0.514001611450037	0.208	0.135	0.163790718883675	T_ILC3	CCDC174
ATP5MD2	2.17148621561197e-21	0.513588989952243	0.354	0.234	2.69872306876255e-17	T_ILC3	ATP5MD
COX7A23	3.05091192657593e-21	0.512800849349877	0.516	0.466	3.79167334234856e-17	T_ILC3	COX7A2
CTSD1	4.32447367679969e-39	0.511569482876082	0.529	0.344	5.37445588552666e-35	T_ILC3	CTSD
ABRACL2	1.18382755063748e-22	0.507672662127566	0.409	0.412	1.47126087993226e-18	T_ILC3	ABRACL
CLSTN3	9.86482059990718e-06	0.505963743515585	0.282	0.178	0.122599990415646	T_ILC3	CLSTN3
PPP1CA4	2.98383976075202e-18	0.505515367814134	0.529	0.454	3.70831605466261e-14	T_ILC3	PPP1CA
JUND3	3.15204357348541e-26	0.503139867902971	0.695	0.414	3.91735975312767e-22	T_ILC3	JUND
FKBP22	1.50589758790971e-21	0.501517966451369	0.26	0.259	1.87152952225419e-17	T_ILC3	FKBP2
ARL161	1.96053838888434e-13	0.501247116281253	0.305	0.136	2.43655710970546e-09	T_ILC3	ARL16
HMGN32	9.58350216383066e-21	0.500669027621852	0.448	0.41	1.19103764892087e-16	T_ILC3	HMGN3
BEX5	2.53973965031701e-07	0.50035544410749	0.146	0.068	0.00315638843741398	T_ILC3	BEX5
SET2	9.13839710389281e-16	0.500056952354076	0.86	0.729	1.1357199920718e-11	T_ILC3	SET

## Sheet: Intra tissue TONSIL
Transcritps shared by annotated clusters:	Transcript	Number of transcripts shared:
T_ILC1 - T_ILC2 - T_ILC3		28
	MT-ATP8
	SEC62
	NDUFB1
	POLR2L
	UQCR11
	OCIAD2
	NDUFA3
	COX6B1
	TMEM258
	UQCR10
	ATP5MPL
	COPE
	PFN1
	SLIRP
	CFL1
	OST4
	COMMD6
	ABRACL
	MT-ND3
	CD52
	TMSB4X
	GMFG
	PSMB10
	COX7A2
	ATP5ME
	TSTD1
	ATP6V1G1
	S100A11
T_ILC1 - T_ILC2		36
	TMSB10
	FTH1
	LPAR6
	RPL36
	IL32
	LIMD2
	SERINC5
	S100A4
	GPR183
	RPL35
	RPS29
	SELL
	ATP5MC1
	GIMAP7
	LGALS1
	RPL31
	RPS25
	GIMAP4
	RPL34
	SEC61G
	AIMP1
	EMP3
	S100A6
	IFITM1
	RPS14
	TRAPPC6A
	TXNIP
	CD40LG
	RPS19
	C1orf162
	MICOS13
	TRADD
	TRAT1
	RPS21
	SNRPD2
	RPS15
T_ILC1 - T_ILC3		10
	ATP5F1E
	COX6C
	ROMO1
	CD2
	CD82
	UBL5
	ARSA
	PYM1
	LSM7
	ATP5MD
T_ILC2 - T_ILC3		20
	IER2
	HNRNPH1
	DPM3
	JUND
	ANAPC11
	NOP10
	NDUFB7
	B2M
	EIF5A
	PIN1
	ELOB
	FXYD7
	TRA2A
	H3F3B
	MYDGF
	NDUFA1
	FKBP2
	EGR1
	ATP5PF
	COX5B
T_ILC1		119
	ACTB
	TEX264
	DGKA
	MAP4K1
	RPL23
	IL16
	PFKP
	RPS18
	CNN2
	CCL5
	TUBA4A
	FAU
	CTSB
	TC2N
	RPL35A
	GZMM
	SH3BGRL3
	MX1
	LCK
	SUB1
	COTL1
	CIB1
	RPS27L
	PBXIP1
	CD4
	NOSIP
	PDLIM2
	RPL41
	LYAR
	SELENOW
	CLEC2D
	USP20
	ARHGDIA
	RPL37A
	LAPTM5
	SFXN1
	CD27
	HCST
	SIRPG
	MSL3
	RNF167
	RPS20
	NDUFS5
	MCUB
	FYB1
	RAC2
	CDC42SE2
	SUSD3
	MYL12A
	TPRKB
	GSTK1
	UPF3B
	CXCR3
	PLEKHB1
	SELENOM
	JUNB
	RPL39
	CD28
	ATP5MC2
	RPLP1
	ITK
	TBC1D10C
	RPS12
	SASH3
	TMEM173
	COX7C
	SF3B6
	SIT1
	CD3D
	CORO1A
	CD6
	LIMS1
	TNFSF8
	UBA52
	RPS3
	RHOH
	LDHB
	PFDN5
	VAMP5
	MUS81
	FCMR
	TOMM7
	LBH
	RPL30
	CLPP
	RPLP2
	RPL27
	RPL38
	FERMT3
	RPS16
	RPL32
	MAL
	GPR171
	CD3E
	APRT
	DENND2D
	VPS35L
	RPL37
	RPL27A
	RPS13
	2001-09-01
	CH25H
	TOB1
	CCR7
	ITM2A
	IL18BP
	RPS8
	C12orf29
	ADTRP
	ZFP36L2
	PSMB9
	HCLS1
	ARID5A
	CD5
	PTPRC
	CD3G
	PIK3IP1
	SHISA5
	RPS27
T_ILC2		73
	MITD1
	CCDC167
	NDUFS6
	IL10RA
	ANXA1
	PPP1R15A
	FCGRT
	OSTC
	MSRB3
	CCR2
	GATA3
	DDIT4
	LY6E
	PTGER2
	ARL4A
	DAD1
	USE1
	TMEM60
	MAF
	KRT1
	ALOX5AP
	PDCD4
	DUSP1
	HPGDS
	TESPA1
	SESN1
	PSMC2
	NPC2
	S1PR1
	CD200R1
	SNRPB2
	KLRG1
	BUD23
	IL2
	CSGALNACT1
	IL17RB
	FOS
	TNFSF10
	MFNG
	HIST1H1D
	ERLEC1
	TRMT112
	GAP43
	SAMSN1
	TRAM1
	CD69
	NDUFB6
	ADAM19
	HPGD
	SEC61B
	DNPH1
	TNFAIP8
	TMEM273
	SLAMF1
	TSC22D3
	FCRL3
	SEC11C
	METTL26
	NDUFC1
	MRPL37
	STK17B
	RPL36AL
	PKIB
	IL1RL1
	CARD16
	GLRX
	RGS1
	KLRB1
	NEDD8
	UBASH3A
	FTL
	KLF6
	IFITM2
T_ILC3		101
	SPINK2
	CPNE8
	TNFRSF18
	TBCB
	CCDC174
	LAMTOR4
	TNFRSF4
	EPS8L2
	TYROBP
	IFITM3
	DRAP1
	WDR46
	LSP1
	CD300LF
	C19orf53
	LTB
	MT-CO2
	ECH1
	MRPS14
	BST2
	SET
	TMIGD2
	RGS10
	AC139530.1
	ATP5MG
	NDUFA12
	CAPG
	STARD3NL
	CCL20
	COPS9
	ZBTB8OS
	JAML
	PLEKHF1
	RHOC
	PPP3CA
	COX7B
	VWA5A
	MRPL51
	NDUFB2
	PPIE
	CTSA
	LTC4S
	IL4I1
	ZFP36L1
	FXYD5
	TRAPPC1
	RNF181
	POLR2F
	FCER1G
	TMEM107
	LAT2
	NAA38
	CHCHD5
	LST1
	TXN
	NDUFS8
	TNFSF13B
	ATP5MF
	CLSTN3
	PRDX5
	PSMB6
	KIAA1324
	R3HCC1
	LTA
	UQCRQ
	ITGAE
	ARL6IP5
	COX8A
	HMGN3
	SIGLEC7
	CD74
	LAMTOR1
	ANAPC16
	CTSD
	CTSW
	CXXC5
	POLR2E
	ARL16
	NDUFA2
	HIST1H4C
	NELL2
	HNRNPL
	COX17
	SPINT2
	AEBP2
	ATP5IF1
	KRT81
	PIM2
	TTC1
	OTUD5
	SNX10
	BEX5
	KRT86
	NSMCE1
	NCR2
	SH2D1B
	AHR
	PPP1CA
	YIF1A
	IL23R
	KLRC1

## Sheet: SelectedTranscriptLung_fc>0.5
	p_val	avg_logFC	pct.1	pct.2	p_val_adj	cluster	gene
CCL20	3.69209344061591e-06	1.68436520443942	0.1	0.128	0.0458853372799745	L_ILC1	CCL20
DNAJB1	4.4431410097445e-26	1.55796791077927	0.94	0.531	5.52193564691047e-22	L_ILC1	DNAJB1
HSPA1A	2.64988510745886e-18	1.48468204618783	0.74	0.268	3.29327721154987e-14	L_ILC1	HSPA1A
SAT1	1.14059923140874e-08	1.47274968114655	0.64	0.429	0.000141753672479478	L_ILC1	SAT1
LTBP41	8.05079418901508e-08	1.36397025204579	0.3	0.062	0.00100055270181079	L_ILC1	LTBP4
PLIN2	4.7242297093993e-06	1.32726130857591	0.4	0.167	0.0587127268284145	L_ILC1	PLIN2
LGALS3	9.99539386313921e-06	1.21932916231705	0.36	0.13	0.124222754931094	L_ILC1	LGALS3
CAPN23	8.77966144468176e-07	1.2002191062356	0.48	0.16	0.0109113632434505	L_ILC1	CAPN2
CAMK43	4.6401863225053e-06	1.15432348193257	0.48	0.179	0.0576682356160959	L_ILC1	CAMK4
HSP90AA1	9.93636868336478e-21	1.13008865936952	0.98	0.81	1.23489189996858e-16	L_ILC1	HSP90AA1
ITK2	1.83873401395487e-06	1.09919904620999	0.6	0.293	0.0228517863254311	L_ILC1	ITK
HSPA1B	1.06636528972846e-14	1.09362461936453	0.78	0.264	1.32527878207452e-10	L_ILC1	HSPA1B
DUSP5	3.71099023246501e-12	1.08426003430127	0.36	0.055	4.61201866090751e-08	L_ILC1	DUSP5
FOXN2	0.000349868037456716	1.07878128781637	0.24	0.133	1	L_ILC1	FOXN2
ZFAND2A	0.00011647117817363	1.05873067059512	0.3	0.156	1	L_ILC1	ZFAND2A
FAM129A	1.70126648276599e-06	1.04427761792442	0.56	0.253	0.0211433398478157	L_ILC1	FAM129A
GLA	0.00160108882428279	0.997570886622615	0.18	0.107	1	L_ILC1	GLA
CD3E3	1.47053251292208e-11	0.988357704074714	0.66	0.254	1.82757780705956e-07	L_ILC1	CD3E
GPR1712	9.76947820944588e-08	0.977182829697877	0.38	0.093	0.00121415075186993	L_ILC1	GPR171
HSPA8	8.96313817858885e-13	0.968836121495373	0.88	0.861	1.11393881283502e-08	L_ILC1	HSPA8
SLC2A3	5.97577059111294e-13	0.962629040949007	0.74	0.382	7.42668769063516e-09	L_ILC1	SLC2A3
CD3D3	1.31984074432458e-14	0.961407486658344	0.56	0.109	1.64029807704658e-10	L_ILC1	CD3D
RGS2	1.67331049635149e-07	0.957266457562509	0.68	0.303	0.00207959028486563	L_ILC1	RGS2
PBX42	8.16040220270008e-10	0.952841755880136	0.28	0.03	1.01417478575157e-05	L_ILC1	PBX4
TUBA4A3	0.000106250264314156	0.932110605979151	0.34	0.227	1	L_ILC1	TUBA4A
TOB11	6.73922633216925e-07	0.917017316398865	0.6	0.279	0.00837551048561994	L_ILC1	TOB1
MLLT10	0.00675943358573347	0.915949684409305	0.3	0.202	1	L_ILC1	MLLT10
MAL2	2.99874071421819e-06	0.905792085907437	0.26	0.047	0.0372683495963036	L_ILC1	MAL
ADARB12	0.00998218741072492	0.901713627187347	0.12	0.045	1	L_ILC1	ADARB1
LGALS11	1.98007797960308e-10	0.882447493353771	0.6	0.172	2.46084091305071e-06	L_ILC1	LGALS1
ANXA22	1.32570266451455e-05	0.870684649138293	0.32	0.112	0.164758327145869	L_ILC1	ANXA2
DEDD2	3.42444986731219e-07	0.866110578044831	0.5	0.232	0.00425590629509559	L_ILC1	DEDD2
HSPH1	5.86389894887984e-07	0.86150969487601	0.58	0.288	0.00728765361366787	L_ILC1	HSPH1
PRDM11	2.00188933383892e-18	0.847895898915723	0.6	0.095	2.48794806409501e-14	L_ILC1	PRDM1
ZC3H12A	1.12787366243994e-07	0.837248447197494	0.5	0.228	0.00140172138768036	L_ILC1	ZC3H12A
SAMSN1	0.000200170101348422	0.832850747019475	0.56	0.296	1	L_ILC1	SAMSN1
MEPCE	0.000238984126485553	0.821980874950984	0.26	0.079	1	L_ILC1	MEPCE
NEU1	2.60584938094674e-07	0.818199727388876	0.46	0.169	0.00323854961064061	L_ILC1	NEU1
TGFB1	0.00747375429947376	0.811124807881618	0.32	0.171	1	L_ILC1	TGFB1
SERINC52	0.000130636132117165	0.809163454028844	0.36	0.139	1	L_ILC1	SERINC5
CD42	0.00792021156427825	0.795038061412564	0.14	0.034	1	L_ILC1	CD4
TYMP	0.00479772564493002	0.791900311579362	0.22	0.087	1	L_ILC1	TYMP
HSP90AB1	7.4458027381063e-10	0.78959617580922	0.86	0.78	9.25364364291851e-06	L_ILC1	HSP90AB1
TUBB2A	5.02296616537201e-16	0.788227026572008	0.36	0.029	6.24254235032433e-12	L_ILC1	TUBB2A
MFHAS11	0.00581175312989321	0.788127214807216	0.18	0.058	1	L_ILC1	MFHAS1
GADD45B	3.63764231465789e-05	0.786788188045841	0.68	0.418	0.452086186865682	L_ILC1	GADD45B
SEMA4A	2.08432064643888e-06	0.777622521040005	0.24	0.038	0.0259039369939424	L_ILC1	SEMA4A
JUNB1	1.72133562907013e-10	0.774155242431497	0.86	0.734	2.13927591980836e-06	L_ILC1	JUNB
HSPE1	7.00601925351611e-06	0.752805834243163	0.64	0.43	0.0870708072826982	L_ILC1	HSPE1
INSIG1	0.00131826186554693	0.751447593572143	0.16	0.117	1	L_ILC1	INSIG1
RESF11	0.000124949598717859	0.725632615602269	0.7	0.547	1	L_ILC1	RESF1
SOCS3	6.70064576977396e-07	0.704369506332472	0.36	0.143	0.00832756256267508	L_ILC1	SOCS3
TMEM159	0.00102400618563108	0.701346566102086	0.12	0.03	1	L_ILC1	TMEM159
S100A102	5.01658910556421e-06	0.690677829338857	0.74	0.44	0.0623461694039519	L_ILC1	S100A10
FAS1	0.00933903209319079	0.679658763673853	0.16	0.074	1	L_ILC1	FAS
CKS2	0.00131214654107888	0.669794411961747	0.34	0.163	1	L_ILC1	CKS2
CRYBG1	5.26052321324249e-09	0.667392341847006	0.44	0.149	6.53777824941776e-05	L_ILC1	CRYBG1
TMEM1161	0.00406970442510739	0.664701303609554	0.14	0.043	1	L_ILC1	TMEM116
PSTPIP1	0.00763300440947681	0.663218854397054	0.26	0.21	1	L_ILC1	PSTPIP1
AHNAK1	0.000234868653485402	0.660165892178311	0.8	0.535	1	L_ILC1	AHNAK
ANXA12	3.20574815905709e-06	0.658446485426161	0.8	0.639	0.0398410381207615	L_ILC1	ANXA1
CMTM72	0.00141560333236549	0.654145213511913	0.28	0.125	1	L_ILC1	CMTM7
DNAJA1	0.000177724051681111	0.653990224073789	0.72	0.557	1	L_ILC1	DNAJA1
ARID5A1	0.00132974182800598	0.652002031214741	0.48	0.298	1	L_ILC1	ARID5A
SERTAD1	0.000286026985688362	0.646666664379667	0.34	0.158	1	L_ILC1	SERTAD1
BTG11	1.15894681624905e-07	0.640110526479311	0.96	0.855	0.00144033910323432	L_ILC1	BTG1
ZC3HAV12	7.77523579906829e-10	0.637829441907775	0.5	0.31	9.66306305108207e-06	L_ILC1	ZC3HAV1
TENT5C	0.000590288683419847	0.634850156286733	0.28	0.119	1	L_ILC1	TENT5C
SRSF71	2.70373668111988e-06	0.6247466082651	0.84	0.734	0.0336020394729578	L_ILC1	SRSF7
EBP	0.0017141818641296	0.617891523283807	0.22	0.138	1	L_ILC1	EBP
HMGB21	0.000390394913784693	0.614496641228544	0.44	0.245	1	L_ILC1	HMGB2
BAG3	4.83777003709856e-08	0.612768203419296	0.2	0.021	0.000601238060210608	L_ILC1	BAG3
AKAP8	0.0068330035923125	0.612113764771782	0.2	0.179	1	L_ILC1	AKAP8
PRKCE	0.00523066987533701	0.609627834407075	0.14	0.078	1	L_ILC1	PRKCE
BATF	3.03454603278395e-08	0.605685534093564	0.44	0.114	0.000377133380954389	L_ILC1	BATF
CYTIP1	0.000291531096532754	0.605172198246824	0.54	0.546	1	L_ILC1	CYTIP
CD54	3.22246377836275e-05	0.604487349231225	0.18	0.041	0.400487798374923	L_ILC1	CD5
TNF	0.00455274918584697	0.60029968269074	0.28	0.118	1	L_ILC1	TNF
BIRC3	0.00530158816249809	0.597264263371169	0.78	0.619	1	L_ILC1	BIRC3
TRIM221	0.000167474756809903	0.5901919672903	0.4	0.341	1	L_ILC1	TRIM22
SLC25A51	0.0022515124686276	0.584913679697048	0.34	0.406	1	L_ILC1	SLC25A5
MT2A1	4.51939507688541e-05	0.579630063001937	0.32	0.091	0.561670420155319	L_ILC1	MT2A
OPTN1	0.00586961413501362	0.576982204717183	0.28	0.143	1	L_ILC1	OPTN
BLMH1	0.00600595061686054	0.574072087961988	0.16	0.052	1	L_ILC1	BLMH
SLC38A2	0.00046757806765772	0.573507758623879	0.32	0.232	1	L_ILC1	SLC38A2
FKBP5	0.00300526519023232	0.572449412896805	0.52	0.35	1	L_ILC1	FKBP5
SP21	0.00531089395534444	0.570350470239163	0.12	0.149	1	L_ILC1	SP2
CCNL1	0.000121928600329779	0.568091836358742	0.68	0.614	1	L_ILC1	CCNL1
ANKRD37	0.00358341811321798	0.566187502248874	0.2	0.128	1	L_ILC1	ANKRD37
S100A62	7.57645886945337e-06	0.562424527742291	0.8	0.533	0.0941602308295664	L_ILC1	S100A6
ALG5	0.00314687786017523	0.549603892047343	0.08	0.114	1	L_ILC1	ALG5
PARN	0.000174108287163134	0.549295047752579	0.18	0.111	1	L_ILC1	PARN
RGCC	6.99050141895117e-06	0.548335816794919	0.62	0.292	0.0868779516347251	L_ILC1	RGCC
TUBA1A	0.00026582898894747	0.546458535970984	0.42	0.31	1	L_ILC1	TUBA1A
TUBB4B	0.0030446184516308	0.546125410530805	0.38	0.297	1	L_ILC1	TUBB4B
BTG2	0.00376041917429204	0.538653115502488	0.76	0.634	1	L_ILC1	BTG2
ZFP36L21	5.64489721822933e-06	0.530145647100261	0.86	0.76	0.0701547826281541	L_ILC1	ZFP36L2
CD3G3	0.00274397306436593	0.52491254099484	0.18	0.047	1	L_ILC1	CD3G
IDH3B1	0.00695615072390127	0.517014603630146	0.22	0.231	1	L_ILC1	IDH3B
TUBA1B	9.03507752700459e-05	0.512865479592716	0.46	0.27	1	L_ILC1	TUBA1B
SBDS1	0.00197748425102348	0.508073643419623	0.48	0.288	1	L_ILC1	SBDS
AC129492.1	3.52347426718187e-06	0.505430698417892	0.64	0.36	0.0437897381925363	L_ILC1	AC129492.1
FTH11	0.000836017259114037	0.5044676224258	0.66	0.442	1	L_ILC1	FTH1
LMNA	0.00154638926395991	0.50446658215273	0.58	0.33	1	L_ILC1	LMNA
HSPD1	0.00164418893658525	0.501722045232351	0.54	0.4	1	L_ILC1	HSPD1
LPAR21	0.000448616280905964	0.501224047358728	0.16	0.032	1	L_ILC1	LPAR2
PLIN21	3.32833611297461e-33	2.25107284096879	0.56	0.155	4.13645612120484e-29	L_ILC2	PLIN2
IL17RB2	6.32510056230978e-39	1.91240074820032	0.422	0.034	7.8608349788386e-35	L_ILC2	IL17RB
IL1RL11	3.78976238017582e-51	1.88523188096172	0.388	0.007	4.70991668608251e-47	L_ILC2	IL1RL1
SLAMF12	2.68816495262336e-57	1.54960867529257	0.638	0.104	3.34085140312031e-53	L_ILC2	SLAMF1
IL13	2.31438097649768e-14	1.53407274631779	0.103	0.006	2.87631267759132e-10	L_ILC2	IL13
DNAJB11	3.03594910735758e-35	1.40732799717654	0.819	0.526	3.773077550624e-31	L_ILC2	DNAJB1
SAMSN12	1.75028544226426e-31	1.35140127758873	0.741	0.282	2.17525474764602e-27	L_ILC2	SAMSN1
ITK4	1.6913582841226e-20	1.34302998857671	0.621	0.285	2.10202007550757e-16	L_ILC2	ITK
NTRK1	3.82741713006199e-24	1.33914724246411	0.276	0.023	4.75671400924104e-20	L_ILC2	NTRK1
FAM129A2	5.358183977403e-30	1.31795173602252	0.75	0.238	6.65915104711645e-26	L_ILC2	FAM129A
PXYLP1	2.62377175899701e-08	1.2032562747288	0.181	0.04	0.000326082354208148	L_ILC2	PXYLP1
HSPA1A1	1.11945761727006e-23	1.20260533740129	0.698	0.258	1.39126192674324e-19	L_ILC2	HSPA1A
CDKN1A	1.33001422739243e-14	1.18645597426866	0.578	0.253	1.65294168180331e-10	L_ILC2	CDKN1A
HSPA1B1	2.35910680086758e-21	1.18395696559063	0.672	0.257	2.93189793211823e-17	L_ILC2	HSPA1B
HPGDS2	3.70924841141358e-35	1.17143977004076	0.422	0.035	4.60985392570479e-31	L_ILC2	HPGDS
SAT11	9.61889802345795e-17	1.08313441850329	0.707	0.421	1.19543664635535e-12	L_ILC2	SAT1
MT2A2	0.0021042757978961	1.06458446050967	0.198	0.09	1	L_ILC2	MT2A
ZFP36L23	3.76265133465961e-43	1.03990206899936	0.931	0.755	4.67622307871496e-39	L_ILC2	ZFP36L2
HPGD2	9.20808409444925e-36	1.03850504815244	0.483	0.052	1.14438069125815e-31	L_ILC2	HPGD
GADD45B1	6.86784966444837e-14	1.03701244117021	0.733	0.41	8.53536356297644e-10	L_ILC2	GADD45B
ZFAND2A1	9.15478958683917e-12	1.01613088021571	0.353	0.15	1.13775724985237e-07	L_ILC2	ZFAND2A
HSP90AA11	1.91597671063413e-34	1.01515088478567	0.957	0.807	2.3811758559761e-30	L_ILC2	HSP90AA1
NFKBIZ	5.50908178762288e-12	0.995406767999597	0.75	0.513	6.84668684565771e-08	L_ILC2	NFKBIZ
A2M4	9.28627090954158e-18	0.99360481515589	0.5	0.144	1.15409774863783e-13	L_ILC2	A2M
KLRG13	1.00587708490721e-16	0.986029696055878	0.474	0.135	1.25010404112268e-12	L_ILC2	KLRG1
RGCC1	5.71674930687881e-16	0.981068043024143	0.638	0.284	7.10477603858899e-12	L_ILC2	RGCC
SRGN	2.55004265600095e-28	0.969433057758744	0.974	0.848	3.16919301287798e-24	L_ILC2	SRGN
HSPA6	6.70354444536838e-10	0.967257667813722	0.216	0.042	8.33116503670383e-06	L_ILC2	HSPA6
RGS11	7.59111125154067e-21	0.949250876308284	0.922	0.611	9.43423306341474e-17	L_ILC2	RGS1
CXCR61	5.18339156752519e-08	0.939136071729929	0.216	0.08	0.000644191904012031	L_ILC2	CXCR6
PTGER23	9.99837716230673e-06	0.934810476198317	0.31	0.151	0.124259831373148	L_ILC2	PTGER2
BIRC32	1.89529570356993e-14	0.924570399313473	0.819	0.614	2.35547350039671e-10	L_ILC2	BIRC3
ALAS1	9.09560747628974e-11	0.906473298887976	0.31	0.121	1.13040209715329e-06	L_ILC2	ALAS1
SYTL3	1.55251332644388e-16	0.906257039384328	0.75	0.396	1.92946356210446e-12	L_ILC2	SYTL3
ZBTB16	1.16510067842671e-18	0.89413717644216	0.578	0.228	1.44798712314872e-14	L_ILC2	ZBTB16
GATA32	1.06079080556927e-11	0.893811075345915	0.698	0.398	1.31835081316149e-07	L_ILC2	GATA3
RHOH2	7.20119546396421e-13	0.893170302895993	0.612	0.326	8.94964572261472e-09	L_ILC2	RHOH
RHBDD2	2.86371403451316e-08	0.888143889677406	0.405	0.182	0.000355902380209296	L_ILC2	RHBDD2
TNFRSF9	9.234584783135e-16	0.879164365385233	0.181	0.014	1.14767419684802e-11	L_ILC2	TNFRSF9
BCL2L11	2.92741535888629e-06	0.877737106245623	0.241	0.097	0.0363819180802388	L_ILC2	BCL2L11
PPARG	1.81687463257558e-21	0.867513342936376	0.198	0.008	2.25801179336493e-17	L_ILC2	PPARG
SQSTM1	1.57382179109449e-13	0.851640490343486	0.655	0.436	1.95594572197224e-09	L_ILC2	SQSTM1
TUBA1A3	3.82715802164501e-15	0.839710024095632	0.56	0.301	4.75639198930041e-11	L_ILC2	TUBA1A
IL18RAP1	1.61806918428791e-13	0.837186306891871	0.44	0.146	2.01093638223302e-09	L_ILC2	IL18RAP
NT5DC2	2.20306032849283e-08	0.829914227303216	0.147	0.022	0.000273796337625089	L_ILC2	NT5DC2
LMNA1	1.16588560418702e-10	0.808006728888702	0.621	0.323	1.44896262888362e-06	L_ILC2	LMNA
IL2RA2	2.54044478890653e-15	0.805301484595516	0.466	0.149	3.15726478365303e-11	L_ILC2	IL2RA
ENO23	0.000123426376587925	0.80368622620965	0.155	0.048	1	L_ILC2	ENO2
TUBB4B1	9.43198721641289e-16	0.79823314945055	0.595	0.286	1.17220737125579e-11	L_ILC2	TUBB4B
PTGDR22	9.99838253824864e-21	0.796555829130665	0.362	0.056	1.24259898185354e-16	L_ILC2	PTGDR2
PTGS2	6.06640754318827e-14	0.79176789104449	0.388	0.104	7.53933129467438e-10	L_ILC2	PTGS2
P2RY101	0.00016936147026488	0.787697023261142	0.353	0.196	1	L_ILC2	P2RY10
MSRB32	0.000154477455721991	0.785755891066714	0.138	0.041	1	L_ILC2	MSRB3
RGS21	0.00110925732328293	0.783235785836609	0.44	0.304	1	L_ILC2	RGS2
CSF11	0.0032591867923357	0.780660851367439	0.112	0.038	1	L_ILC2	CSF1
SESN11	1.32304688755472e-09	0.779239191063383	0.44	0.253	1.64428267185301e-05	L_ILC2	SESN1
IL10RA6	9.55672594639858e-19	0.77029983235489	0.578	0.196	1.18770990061842e-14	L_ILC2	IL10RA
PIM2	2.06359555499792e-11	0.767595074599579	0.741	0.532	2.56463655575141e-07	L_ILC2	PIM2
PHTF21	8.67642714116427e-16	0.76657621421815	0.517	0.189	1.0783063651039e-11	L_ILC2	PHTF2
ZC3H12A1	1.10942603242444e-15	0.762987344745643	0.534	0.22	1.37879467309709e-11	L_ILC2	ZC3H12A
FKBP51	1.96748339713625e-14	0.758903856191527	0.672	0.339	2.44518836596093e-10	L_ILC2	FKBP5
DNAJA11	2.61518512494074e-15	0.747233979910029	0.828	0.549	3.25015207327635e-11	L_ILC2	DNAJA1
BATF1	4.09159309088482e-13	0.743861757728546	0.379	0.108	5.08503189335165e-09	L_ILC2	BATF
CRYBG11	5.46044906406263e-27	0.723376169155559	0.534	0.138	6.78624609681704e-23	L_ILC2	CRYBG1
TBL1X1	0.00671689516726104	0.717085245360345	0.112	0.055	1	L_ILC2	TBL1X
SLC2A31	3.89700704151664e-14	0.715186465957131	0.707	0.375	4.84320035119688e-10	L_ILC2	SLC2A3
KLRB12	2.30595236935318e-19	0.71370537000403	0.94	0.76	2.86583760463214e-15	L_ILC2	KLRB1
SOCS31	7.67097877323378e-16	0.699528617238283	0.405	0.137	9.53349241937494e-12	L_ILC2	SOCS3
SELENOK1	5.76876957447278e-15	0.691726943539938	0.647	0.392	7.16942682715477e-11	L_ILC2	SELENOK
KLF51	5.31965195447436e-17	0.69055393399729	0.233	0.023	6.61126344902073e-13	L_ILC2	KLF5
KRT12	1.58352195701301e-13	0.688445925065871	0.259	0.043	1.96800108817577e-09	L_ILC2	KRT1
TSPYL21	1.50012529074428e-10	0.687152562527162	0.517	0.288	1.86435571133699e-06	L_ILC2	TSPYL2
AKAP13	2.19841025511217e-07	0.681475635751774	0.733	0.648	0.00273218426505341	L_ILC2	AKAP13
ANKRD371	4.20272700920283e-08	0.681036172384522	0.293	0.123	0.000522314912703728	L_ILC2	ANKRD37
PDCD43	2.87681046834074e-14	0.676834246507248	0.759	0.42	3.57530005005387e-10	L_ILC2	PDCD4
KDM6B	2.05281490486382e-08	0.673355992730438	0.655	0.418	0.000255123836376475	L_ILC2	KDM6B
PLA2G4A	5.43258190952584e-18	0.673209640949499	0.207	0.018	6.75161279715872e-14	L_ILC2	PLA2G4A
HSPH11	9.9015809982945e-12	0.671116543936914	0.578	0.281	1.23056848646804e-07	L_ILC2	HSPH1
NEU11	8.04584867069514e-14	0.667203889169756	0.414	0.164	9.99938072793992e-10	L_ILC2	NEU1
PRDM12	1.22740710639561e-15	0.664292327502144	0.345	0.094	1.52542155182847e-11	L_ILC2	PRDM1
MAF3	4.6196667308638e-14	0.661830145647693	0.534	0.199	5.74132181311753e-10	L_ILC2	MAF
HSPA81	6.06014103160773e-14	0.660512388998992	0.914	0.86	7.53154327408209e-10	L_ILC2	HSPA8
PDLIM52	8.31409530583605e-09	0.658737411291348	0.276	0.08	0.00010332757646093	L_ILC2	PDLIM5
CFAP362	2.03308768371043e-08	0.657018547088716	0.353	0.148	0.000252672137331532	L_ILC2	CFAP36
SERINC55	6.58129378725242e-10	0.656670553961949	0.379	0.133	8.17923191879731e-06	L_ILC2	SERINC5
PTP4A1	4.17308977262645e-11	0.654282201705087	0.5	0.262	5.18631596942015e-07	L_ILC2	PTP4A1
CXCR4	5.91662165037786e-13	0.652677551242011	0.94	0.812	7.35317738708961e-09	L_ILC2	CXCR4
IL21	5.03768683929718e-12	0.649985034975018	0.224	0.036	6.26083720387853e-08	L_ILC2	IL2
ABHD17B	5.22233585130709e-08	0.648248207533727	0.319	0.117	0.000649031899600444	L_ILC2	ABHD17B
HSP90AB11	3.83144748345484e-15	0.638549203599116	0.879	0.777	4.76172293243767e-11	L_ILC2	HSP90AB1
ZEB2	5.19385811681973e-10	0.636766634624077	0.353	0.115	6.45492686758356e-06	L_ILC2	ZEB2
TSC22D33	7.61687817204125e-14	0.631972015101733	0.966	0.884	9.46625619221287e-10	L_ILC2	TSC22D3
SDCBP	0.00018315647120163	0.627826595518603	0.517	0.382	1	L_ILC2	SDCBP
SEMA4A1	0.00635245406499014	0.616223063689401	0.103	0.038	1	L_ILC2	SEMA4A
ANXA15	6.14166888019111e-06	0.615220887912811	0.75	0.637	0.0763286608430151	L_ILC2	ANXA1
JUNB2	5.66689431011352e-13	0.614905214973978	0.914	0.729	7.04281624860908e-09	L_ILC2	JUNB
PBX43	7.6018097084074e-13	0.611974066179688	0.207	0.027	9.44752910560872e-09	L_ILC2	PBX4
CHST11	0.00212247878799423	0.611506941577486	0.284	0.168	1	L_ILC2	CHST11
FTH13	2.48103112467863e-12	0.607990444553053	0.716	0.435	3.0834254817506e-08	L_ILC2	FTH1
DCTN6	1.12490002868864e-05	0.607276416985846	0.267	0.129	0.139802575565424	L_ILC2	DCTN6
IKZF12	0.00177733280648283	0.598725400294858	0.621	0.546	1	L_ILC2	IKZF1
TMEM2732	3.54308031756312e-07	0.597702356735154	0.216	0.059	0.00440334021866744	L_ILC2	TMEM273
FAM107B1	1.83550126303216e-08	0.594612660976475	0.44	0.234	0.000228116096969637	L_ILC2	FAM107B
TNFAIP3	1.7121521977013e-10	0.589681370762485	0.94	0.796	2.12786275130318e-06	L_ILC2	TNFAIP3
NFKB2	1.98738602236769e-05	0.587597592190183	0.491	0.291	0.246992334859856	L_ILC2	NFKB2
PARP82	0.000333482351239634	0.586643422688395	0.595	0.416	1	L_ILC2	PARP8
LIMK2	1.58163628868774e-05	0.585757153385507	0.259	0.103	0.196565757958112	L_ILC2	LIMK2
DPP41	8.39238186084639e-09	0.585673252876857	0.302	0.116	0.000104300521766599	L_ILC2	DPP4
ANKRD281	8.95948205733642e-15	0.584466036735159	0.491	0.186	1.11348443008577e-10	L_ILC2	ANKRD28
LGALS121	1.53622757055193e-15	0.581120088727132	0.155	0.007	1.90922362468194e-11	L_ILC2	LGALS12
BTG3	5.45199744332261e-07	0.575777691124006	0.224	0.076	0.00677574242256134	L_ILC2	BTG3
FAS2	6.69891364707289e-06	0.574660897206435	0.216	0.07	0.0832540988058219	L_ILC2	FAS
TRAT15	1.78456294027541e-08	0.573348634556437	0.328	0.114	0.000221785482217428	L_ILC2	TRAT1
DDIT42	3.51028227025533e-08	0.568123758482554	0.707	0.52	0.000436257880547332	L_ILC2	DDIT4
DSE	0.00047100743185517	0.56547117048793	0.147	0.051	1	L_ILC2	DSE
ALOX5AP1	0.00105662800870042	0.556880275948979	0.44	0.326	1	L_ILC2	ALOX5AP
IL326	8.44816735559305e-32	0.556131774426387	0.948	0.424	1.0499382389531e-27	L_ILC2	IL32
IL4R	0.00252330838609919	0.552855079458482	0.578	0.443	1	L_ILC2	IL4R
IFRD11	7.66687717205004e-06	0.552677735032201	0.621	0.417	0.0952839494942378	L_ILC2	IFRD1
NR3C1	1.16795847929249e-13	0.550288317273479	0.509	0.224	1.45153879806471e-09	L_ILC2	NR3C1
DENND4A	0.00224941628781787	0.549449492973027	0.578	0.452	1	L_ILC2	DENND4A
MYC3	0.00167797749794239	0.549144470687634	0.25	0.14	1	L_ILC2	MYC
GLUL1	1.2031425458493e-05	0.540996475493387	0.379	0.215	0.149526555598151	L_ILC2	GLUL
C1orf1623	8.94351982674336e-06	0.538847013371678	0.431	0.225	0.111150064406767	L_ILC2	C1orf162
AC129492.11	3.14524858263782e-14	0.538652781710428	0.664	0.353	3.90891493850228e-10	L_ILC2	AC129492.1
INTS6	0.00440661283176037	0.537351074949961	0.466	0.326	1	L_ILC2	INTS6
ERN13	1.91455666327674e-15	0.536905058607079	0.586	0.273	2.37941102112033e-11	L_ILC2	ERN1
CD533	4.56397188794423e-07	0.532020126736653	0.853	0.767	0.00567210426233709	L_ILC2	CD53
CLK1	2.80994566179809e-08	0.531030413340639	0.879	0.725	0.000349220046848266	L_ILC2	CLK1
TESPA14	5.44556329493498e-10	0.52063162486179	0.474	0.199	6.7677460629452e-06	L_ILC2	TESPA1
PNMT	5.68733243538679e-22	0.519155023639458	0.19	0.005	7.0682167506987e-18	L_ILC2	PNMT
UGP2	0.00132781295249633	0.518119899623373	0.31	0.198	1	L_ILC2	UGP2
HSPD11	2.90601964251087e-07	0.516219777671394	0.603	0.394	0.0036116012117125	L_ILC2	HSPD1
AP2A22	0.000938149233137808	0.516028281090166	0.103	0.123	1	L_ILC2	AP2A2
EZR1	2.77933439296481e-05	0.510831241817355	0.681	0.578	0.345415678357667	L_ILC2	EZR
LDHA1	1.12818441653587e-06	0.510467518901943	0.612	0.51	0.0140210759287077	L_ILC2	LDHA
DGKH1	3.98636395827989e-17	0.504956436431646	0.216	0.02	4.95425312735025e-13	L_ILC2	DGKH
TXNIP5	2.00942040686597e-05	0.504618492552898	0.698	0.675	0.249730768165303	L_ILC2	TXNIP
EIF5	3.10612976323058e-05	0.503215626319859	0.69	0.602	0.386029806974296	L_ILC2	EIF5
LMNA2	3.40350041333888e-110	1.87593372150832	0.757	0.268	4.22987031369756e-106	L_ILC3	LMNA
CDKN1A1	1.13380880008516e-72	1.31685874154116	0.641	0.207	1.40909757674584e-68	L_ILC3	CDKN1A
VIM3	2.61383530883241e-104	1.27853415415155	0.871	0.593	3.24847452181692e-100	L_ILC3	VIM
RGCC2	3.59939647142944e-60	1.24374749567887	0.594	0.251	4.4733299346925e-56	L_ILC3	RGCC
CD551	9.18876600162548e-69	1.19402962446787	0.626	0.261	1.14197983868201e-64	L_ILC3	CD55
AREG1	4.10218699888087e-76	1.14642888209661	0.876	0.496	5.09819800220914e-72	L_ILC3	AREG
GADD45B2	5.87457301876279e-52	1.14220995300967	0.715	0.377	7.3009193477184e-48	L_ILC3	GADD45B
DUSP23	7.4599224882437e-73	1.08972228096365	0.797	0.397	9.27119166838927e-69	L_ILC3	DUSP2
HLA-DRA1	3.11048691468691e-23	1.08590952167039	0.292	0.121	3.8657131375729e-19	L_ILC3	HLA-DRA
NFKBID1	2.75919845171925e-56	1.08393553096934	0.673	0.299	3.42913183579668e-52	L_ILC3	NFKBID
SRGN2	3.7408134088439e-91	1.04607303957645	0.97	0.835	4.6490829045112e-87	L_ILC3	SRGN
DNAJA12	3.5414622408801e-73	1.02520927037706	0.809	0.52	4.40132927296578e-69	L_ILC3	DNAJA1
SYTL32	2.54589825772429e-45	1.02442032676168	0.681	0.367	3.16404235469974e-41	L_ILC3	SYTL3
DNAJB13	2.59899036488306e-41	0.998200481353011	0.785	0.499	3.23002522547666e-37	L_ILC3	DNAJB1
SEMA4A2	1.08789091927009e-21	0.993010374766459	0.146	0.024	1.35203083446887e-17	L_ILC3	SEMA4A
RBBP8	1.02852628337235e-17	0.985347159297286	0.238	0.079	1.27825246497515e-13	L_ILC3	RBBP8
HSPH12	2.28067309186939e-58	0.979954413284404	0.587	0.246	2.83442051857528e-54	L_ILC3	HSPH1
TOB12	1.20457532533215e-34	0.979898768364453	0.493	0.251	1.49704621432279e-30	L_ILC3	TOB1
NR4A11	1.4241680073399e-64	0.971307278699143	0.871	0.457	1.76995599952202e-60	L_ILC3	NR4A1
FOSL22	5.36719713835944e-54	0.952838664881071	0.837	0.477	6.67035260355312e-50	L_ILC3	FOSL2
RASD1	1.8644285207435e-32	0.949448860094342	0.23	0.041	2.31711176558002e-28	L_ILC3	RASD1
KDM6B2	1.02743806890287e-47	0.936047761542211	0.743	0.377	1.27690003203249e-43	L_ILC3	KDM6B
SMARCA2	6.21428677211401e-23	0.92086549856497	0.626	0.431	7.72311560038329e-19	L_ILC3	SMARCA2
HSP90AB12	3.50999219792779e-67	0.909511790789003	0.896	0.763	4.36221830358466e-63	L_ILC3	HSP90AB1
CD83	7.00688957193832e-27	0.896779395171741	0.55	0.293	8.70816236000495e-23	L_ILC3	CD83
FAM177A11	3.95874280825597e-30	0.891386363865667	0.601	0.38	4.91992556210052e-26	L_ILC3	FAM177A1
SNX9	3.73831363881904e-25	0.886320215341373	0.339	0.126	4.64597619032431e-21	L_ILC3	SNX9
HSP90AA13	6.6445802081866e-65	0.865207229609931	0.913	0.797	8.25788428273431e-61	L_ILC3	HSP90AA1
SMAP2	1.04447969268259e-31	0.863306284734423	0.678	0.462	1.29807936206593e-27	L_ILC3	SMAP2
ICAM1	7.43438795896531e-42	0.838689061868603	0.49	0.192	9.23945735540209e-38	L_ILC3	ICAM1
CXCL2	1.00960499740039e-20	0.834159884371888	0.245	0.073	1.2547370907692e-16	L_ILC3	CXCL2
TUBB4B2	2.88273087172492e-43	0.825563566169125	0.507	0.265	3.58265792737973e-39	L_ILC3	TUBB4B
SEC14L11	7.72751226791811e-22	0.816152593516024	0.48	0.297	9.60375224656863e-18	L_ILC3	SEC14L1
DOCK51	3.37760258230247e-27	0.805745362726682	0.557	0.292	4.19768448928551e-23	L_ILC3	DOCK5
IFRD12	4.41650514005995e-25	0.801681984501542	0.609	0.396	5.4888325880665e-21	L_ILC3	IFRD1
HSPD12	2.85320687398767e-44	0.792901351849715	0.601	0.371	3.54596550299188e-40	L_ILC3	HSPD1
RGS16	2.19054574999045e-27	0.788874925988683	0.252	0.063	2.72241025808813e-23	L_ILC3	RGS16
NFKB22	1.58504185305391e-27	0.788549405649616	0.502	0.266	1.9698900149754e-23	L_ILC3	NFKB2
ADGRE52	2.02496439725329e-39	0.774371768353652	0.842	0.583	2.51662575290638e-35	L_ILC3	ADGRE5
HSPA1A2	1.18279589632323e-50	0.771444954960208	0.606	0.223	1.46997873995051e-46	L_ILC3	HSPA1A
CREM1	6.13328910036642e-25	0.75988268297564	0.631	0.413	7.62245169393539e-21	L_ILC3	CREM
FAM129A4	1.34037298754501e-16	0.742687195684703	0.438	0.23	1.66581554892094e-12	L_ILC3	FAM129A
DENND4A1	1.7982970238247e-23	0.73598269989743	0.668	0.424	2.23492354120934e-19	L_ILC3	DENND4A
RGS22	3.14661567000864e-15	0.733589463962661	0.468	0.284	3.91061395468674e-11	L_ILC3	RGS2
NFKBIA2	2.03025899463931e-57	0.731612921387158	0.985	0.857	2.52320587853774e-53	L_ILC3	NFKBIA
FKBP52	1.17102416816753e-42	0.725804927753662	0.636	0.308	1.45534883619861e-38	L_ILC3	FKBP5
SIPA1L1	8.27082003845744e-15	0.720880142834822	0.379	0.195	1.02789751437949e-10	L_ILC3	SIPA1L1
ANXA17	4.67217143720719e-17	0.717537785449818	0.71	0.63	5.8065746621611e-13	L_ILC3	ANXA1
TAGLN22	5.54933466265052e-56	0.714426113855675	0.894	0.735	6.89671311874207e-52	L_ILC3	TAGLN2
NFKB12	1.60668332745007e-44	0.711699095852628	0.668	0.346	1.99678603935494e-40	L_ILC3	NFKB1
HSPA82	1.92753096362518e-48	0.709380364930668	0.913	0.853	2.39553548159337e-44	L_ILC3	HSPA8
CKS21	1.66171899812527e-31	0.699373650264743	0.361	0.135	2.06518437087009e-27	L_ILC3	CKS2
EZR2	2.91982164498629e-38	0.695527547348858	0.738	0.557	3.62875434038897e-34	L_ILC3	EZR
AHNAK4	1.15702084934355e-19	0.683131055770193	0.71	0.513	1.43794551156416e-15	L_ILC3	AHNAK
AHSA12	1.57168818134415e-21	0.681396554491473	0.557	0.347	1.95329407177451e-17	L_ILC3	AHSA1
DNAJB41	1.3123222661546e-18	0.679985947615189	0.257	0.096	1.63095411237694e-14	L_ILC3	DNAJB4
HLA-DRB11	6.98533548981142e-21	0.673818563385868	0.463	0.325	8.68137494673764e-17	L_ILC3	HLA-DRB1
FAM53C	5.90179928839237e-08	0.668446263063389	0.196	0.126	0.000733475615561403	L_ILC3	FAM53C
RASGEF1B1	5.0063092943823e-30	0.664432847874501	0.599	0.323	6.22184119105832e-26	L_ILC3	RASGEF1B
EIF12	5.95718346220745e-69	0.66234787158548	0.985	0.948	7.40358760683142e-65	L_ILC3	EIF1
GNL3	5.24152885360348e-11	0.655889027122031	0.433	0.279	6.51417205925841e-07	L_ILC3	GNL3
NFKBIZ1	1.33201368294381e-36	0.651835263875462	0.792	0.48	1.65542660516257e-32	L_ILC3	NFKBIZ
PFKFB2	2.3973425106271e-06	0.642676838322874	0.101	0.04	0.0297941727220736	L_ILC3	PFKFB2
GNA152	6.79121961945486e-34	0.64172836511161	0.282	0.075	8.4401277430585e-30	L_ILC3	GNA15
RUNX2	6.64972406767421e-24	0.63175397249549	0.577	0.327	8.26427707130551e-20	L_ILC3	RUNX2
EGR2	0.000134931510378139	0.622599673189508	0.136	0.072	1	L_ILC3	EGR2
CSRNP11	1.9537161366105e-38	0.619730216143796	0.688	0.392	2.42807841457953e-34	L_ILC3	CSRNP1
THBS1	0.000326096695977131	0.607884469462961	0.153	0.093	1	L_ILC3	THBS1
ELL21	8.24026338681683e-52	0.604643549947727	0.446	0.134	1.0240999337136e-47	L_ILC3	ELL2
ZFP36L25	7.75772486779986e-44	0.604231647621671	0.911	0.738	9.64130046570167e-40	L_ILC3	ZFP36L2
EIF51	9.52233170243352e-18	0.596517723552626	0.713	0.589	1.18343538397844e-13	L_ILC3	EIF5
IL4R2	3.42791234034894e-12	0.592325437897933	0.574	0.428	4.26020945658566e-08	L_ILC3	IL4R
SAT13	8.25544906343822e-14	0.59115779983353	0.552	0.414	1.0259872096041e-09	L_ILC3	SAT1
HSPA61	8.43822209055042e-09	0.585906683101458	0.116	0.038	0.000104870224141361	L_ILC3	HSPA6
HSPA1B3	1.1294436127969e-20	0.585048068576075	0.478	0.241	1.40367252198399e-16	L_ILC3	HSPA1B
ATF42	5.61964258693285e-28	0.585040313157323	0.631	0.497	6.98409180704015e-24	L_ILC3	ATF4
ANKRD372	9.02969077947031e-21	0.578807173525476	0.285	0.105	1.12220997007257e-16	L_ILC3	ANKRD37
BIRC34	1.55431986684043e-11	0.578773939434429	0.738	0.603	1.93170873050929e-07	L_ILC3	BIRC3
AC129492.12	2.75642304299678e-50	0.575582906621201	0.663	0.318	3.4256825578364e-46	L_ILC3	AC129492.1
CCR72	1.20489291059064e-06	0.573610348174857	0.257	0.167	0.0149744090928205	L_ILC3	CCR7
SERTAD13	4.26013049856472e-29	0.567064418053202	0.332	0.134	5.29449018361623e-25	L_ILC3	SERTAD1
SMAD31	3.63280753550476e-07	0.566502772575371	0.285	0.173	0.00451485320512532	L_ILC3	SMAD3
HIVEP1	2.70444053602692e-06	0.564711791094588	0.25	0.158	0.0336107869817426	L_ILC3	HIVEP1
PSEN1	4.1608633970826e-05	0.563678733447768	0.265	0.206	0.517112102989426	L_ILC3	PSEN1
NASP1	2.13443936937978e-09	0.560623350749494	0.391	0.286	2.65268124826518e-05	L_ILC3	NASP
BTG14	2.05941444485154e-42	0.559842092139055	0.928	0.846	2.5594402720615e-38	L_ILC3	BTG1
PNRC11	8.9472430959555e-26	0.55657333414232	0.74	0.61	1.11196337196535e-21	L_ILC3	PNRC1
GLA1	5.03545003758362e-06	0.556316874358344	0.151	0.102	0.0625805730670893	L_ILC3	GLA
ZC3H12A2	3.73246626607316e-33	0.55303363251484	0.483	0.193	4.63870907547573e-29	L_ILC3	ZC3H12A
CCNH2	6.00566504184211e-15	0.550779920066569	0.455	0.318	7.46384051400138e-11	L_ILC3	CCNH
LDLRAD3	1.1868195567199e-10	0.549134524034312	0.215	0.104	1.47497934509149e-06	L_ILC3	LDLRAD3
XCL11	2.15136963592954e-22	0.547424532022014	0.584	0.334	2.67372218353323e-18	L_ILC3	XCL1
CDK16	7.02901780739647e-06	0.546330694811901	0.21	0.141	0.0873566333103233	L_ILC3	CDK16
MXD1	4.43759708583721e-08	0.539385459309519	0.235	0.125	0.000551504565827848	L_ILC3	MXD1
MEF2A	2.23236739716976e-06	0.536905478468187	0.272	0.192	0.0277438620120257	L_ILC3	MEF2A
RASA2	4.66384039914268e-08	0.533466915793508	0.599	0.474	0.000579622084805452	L_ILC3	RASA2
TSC22D34	7.96651260321318e-29	0.531567173179853	0.948	0.878	9.90078186327334e-25	L_ILC3	TSC22D3
CSNK1D1	7.21617011308034e-16	0.52976114293629	0.646	0.504	8.96825621653625e-12	L_ILC3	CSNK1D
ARRDC2	8.00812476428453e-21	0.527031819114901	0.364	0.17	9.95249745705281e-17	L_ILC3	ARRDC2
PPP1R15A4	2.71051423137374e-33	0.523047615008918	0.908	0.684	3.36862708675129e-29	L_ILC3	PPP1R15A
SCN1B	1.22774674253872e-18	0.522598511319427	0.282	0.117	1.52584365162713e-14	L_ILC3	SCN1B
PABPC13	3.95603937731218e-26	0.518755184992624	0.968	0.945	4.91656573812357e-22	L_ILC3	PABPC1
TYMP2	8.33419526778149e-05	0.517925526619373	0.104	0.087	1	L_ILC3	TYMP
GRASP2	1.59798878420727e-43	0.515409135439563	0.327	0.067	1.9859804610128e-39	L_ILC3	GRASP
PTP4A11	5.99347029341084e-22	0.514531185909906	0.433	0.246	7.44868488065099e-18	L_ILC3	PTP4A1
MAFF	2.3310417781938e-20	0.512649008087365	0.54	0.315	2.89701872193926e-16	L_ILC3	MAFF
ID21	1.71938614904186e-19	0.512570676005132	0.844	0.693	2.13685310602923e-15	L_ILC3	ID2
SFPQ2	2.30452574756891e-10	0.511508119404482	0.673	0.582	2.86406459907864e-06	L_ILC3	SFPQ
SDCBP1	6.30844481544766e-09	0.511064891913488	0.478	0.373	7.84013521663836e-05	L_ILC3	SDCBP
TNFRSF183	4.42902097995711e-22	0.50912731414458	0.673	0.447	5.50438727389069e-18	L_ILC3	TNFRSF18
GLUL2	2.32250814693473e-14	0.503876534903602	0.361	0.199	2.88641312501049e-10	L_ILC3	GLUL
EPAS11	0.000612810747934112	0.503500188849993	0.158	0.125	1	L_ILC3	EPAS1

## Sheet: Intra tissue LUNG
Transcritps shared by annotated clusters:	Transcript	Number of transcripts shared:
L_ILC1 - L_ILC2 - L_ILC3		24
	RGS2
	ANXA1
	ZC3H12A
	DNAJB1
	HSPA1B
	FAM129A
	DNAJA1
	TUBB4B
	SEMA4A
	RGCC
	HSPA1A
	FKBP5
	HSPD1
	LMNA
	HSP90AB1
	HSPA8
	AC129492.1
	SAT1
	ZFP36L2
	GADD45B
	HSP90AA1
	BIRC3
	HSPH1
	ANKRD37
L_ILC1 - L_ILC2		17
	PBX4
	FTH1
	TUBA1A
	SERINC5
	FAS
	ZFAND2A
	JUNB
	PLIN2
	ITK
	SLC2A3
	SAMSN1
	SOCS3
	MT2A
	CRYBG1
	NEU1
	BATF
	PRDM1
L_ILC1 - L_ILC3		7
	SERTAD1
	BTG1
	GLA
	TYMP
	TOB1
	AHNAK
	CKS2
L_ILC2 - L_ILC3		16
	IL4R
	CDKN1A
	NFKBIZ
	HSPA6
	SDCBP
	DENND4A
	EIF5
	PTP4A1
	KDM6B
	NFKB2
	SRGN
	GLUL
	TSC22D3
	EZR
	SYTL3
	IFRD1
L_ILC1		58
	ANXA2
	PRKCE
	ZC3HAV1
	SBDS
	BTG2
	PSTPIP1
	ADARB1
	TUBA4A
	TNF
	PARN
	CD4
	TUBB2A
	TRIM22
	MEPCE
	SRSF7
	OPTN
	CCNL1
	ALG5
	BLMH
	SLC38A2
	CCL20
	AKAP8
	LTBP4
	FOXN2
	TMEM159
	BAG3
	CAPN2
	LGALS1
	SLC25A5
	DEDD2
	LGALS3
	DUSP5
	CD3D
	TGFB1
	S100A6
	MFHAS1
	SP2
	CYTIP
	HSPE1
	MAL
	GPR171
	CD3E
	IDH3B
	TMEM116
	RESF1
	TENT5C
	INSIG1
	CAMK4
	HMGB2
	LPAR2
	CMTM7
	TUBA1B
	EBP
	MLLT10
	S100A10
	ARID5A
	CD5
	CD3G
L_ILC2		82
	IL10RA
	CXCR4
	ABHD17B
	SELENOK
	PXYLP1
	NTRK1
	TSPYL2
	TBL1X
	AKAP13
	MSRB3
	CFAP36
	PLA2G4A
	IL32
	RHBDD2
	GATA3
	IL2RA
	ZBTB16
	DDIT4
	PTGER2
	BCL2L11
	LDHA
	DSE
	UGP2
	MAF
	A2M
	KRT1
	INTS6
	SQSTM1
	ALOX5AP
	ENO2
	PDCD4
	PTGS2
	DGKH
	HPGDS
	TESPA1
	DPP4
	SESN1
	IKZF1
	TNFRSF9
	CXCR6
	KLRG1
	IL2
	LGALS12
	IL17RB
	PNMT
	CSF1
	FAM107B
	HPGD
	CHST11
	KLF5
	ANKRD28
	MYC
	RHOH
	ERN1
	TMEM273
	SLAMF1
	NT5DC2
	AP2A2
	PHTF2
	IL13
	PPARG
	CD53
	TNFAIP3
	ALAS1
	TXNIP
	PIM2
	DCTN6
	IL1RL1
	C1orf162
	P2RY10
	IL18RAP
	BTG3
	PTGDR2
	PDLIM5
	LIMK2
	ZEB2
	RGS1
	KLRB1
	PARP8
	TRAT1
	NR3C1
	CLK1
L_ILC3		65
	XCL1
	TNFRSF18
	GNL3
	HIVEP1
	DOCK5
	FOSL2
	PPP1R15A
	ARRDC2
	EGR2
	ADGRE5
	HLA-DRB1
	FAM177A1
	VIM
	DNAJB4
	SFPQ
	RGS16
	GRASP
	AHSA1
	PFKFB2
	NASP
	PABPC1
	CD55
	MXD1
	SMAD3
	NFKBID
	TAGLN2
	GNA15
	CXCL2
	NFKB1
	SIPA1L1
	FAM53C
	RASGEF1B
	CD83
	SMARCA2
	SNX9
	NR4A1
	EIF1
	ELL2
	RASA2
	NFKBIA
	PNRC1
	EPAS1
	CSNK1D
	CDK16
	SEC14L1
	DUSP2
	PSEN1
	HLA-DRA
	CSRNP1
	MEF2A
	AREG
	RBBP8
	SCN1B
	ICAM1
	THBS1
	SMAP2
	MAFF
	ATF4
	RASD1
	LDLRAD3
	ID2
	CREM
	CCR7
	RUNX2
	CCNH

## Sheet: SelectedTranscriptColon_fc>0.5
	p_val	avg_logFC	pct.1	pct.2	p_val_adj	cluster	gene
LDLRAD41	5.24307751944502e-167	1.60479861668387	0.725	0.268	6.51609674116628e-163	C_ILC3	LDLRAD4
ALDOC	3.55542344906992e-171	1.60079227191693	0.58	0.104	4.41868026250409e-167	C_ILC3	ALDOC
ATF31	3.3131241744566e-68	1.45051060176534	0.362	0.093	4.11755072401466e-64	C_ILC3	ATF3
KIT	5.21282208102377e-305	1.42901713229874	0.915	0.292	6.47849528229634e-301	C_ILC3	KIT
TIPARP	2.82036183096942e-201	1.40817492015085	0.756	0.226	3.50514568352879e-197	C_ILC3	TIPARP
CSF21	8.28274335743616e-88	1.4014223173207	0.365	0.067	1.02937934446217e-83	C_ILC3	CSF2
ZNF3311	2.70052616166396e-159	1.38705872179018	0.766	0.296	3.35621391371597e-155	C_ILC3	ZNF331
ICOS	1.36745959136865e-152	1.38311237454667	0.667	0.21	1.69947878015296e-148	C_ILC3	ICOS
SPRY11	9.85094248104381e-151	1.32757703727104	0.647	0.172	1.22427513154413e-146	C_ILC3	SPRY1
SLC1A4	8.24770817092699e-120	1.31018572979704	0.455	0.079	1.02502517148281e-115	C_ILC3	SLC1A4
LIF	4.94035763207097e-174	1.28475295674114	0.605	0.116	6.1398764651378e-170	C_ILC3	LIF
IL1R1	7.80037890829995e-202	1.23355740920523	0.756	0.187	9.69431090723517e-198	C_ILC3	IL1R1
GSN1	2.45101997964411e-171	1.2257593913881	0.732	0.209	3.0461276307017e-167	C_ILC3	GSN
NR4A3	5.44118629380985e-159	1.19676078900867	0.641	0.162	6.76230632594688e-155	C_ILC3	NR4A3
PPP1R9A	2.15838663853775e-110	1.16401245731135	0.441	0.082	2.68244291437471e-106	C_ILC3	PPP1R9A
PDZD2	4.74464554125423e-96	1.15599467538495	0.357	0.054	5.89664547867076e-92	C_ILC3	PDZD2
NR4A22	3.92194699434712e-135	1.15349330743226	0.786	0.347	4.8741957245746e-131	C_ILC3	NR4A2
CTSH	3.36802334872003e-155	1.13965875152648	0.527	0.085	4.18577941778925e-151	C_ILC3	CTSH
RCAN1	4.1767768207785e-24	1.12108356079909	0.106	0.017	5.19089823286353e-20	C_ILC3	RCAN1
CXCL8	9.19191917989546e-27	1.11331153089883	0.123	0.023	1.14237171567741e-22	C_ILC3	CXCL8
CD831	9.33494266775011e-125	1.10918989764054	0.618	0.181	1.16014667474798e-120	C_ILC3	CD83
KRT861	2.80994150099921e-255	1.10079043222538	0.779	0.152	3.49219529744181e-251	C_ILC3	KRT86
KIAA13241	7.21698462374065e-120	1.08666367508194	0.558	0.143	8.96926849038489e-116	C_ILC3	KIAA1324
SLC4A101	1.63006499524186e-145	1.08366557778798	0.595	0.134	2.02584477608658e-141	C_ILC3	SLC4A10
KLF11	1.12232600741507e-73	1.06676499469189	0.343	0.072	1.39482676201545e-69	C_ILC3	KLF11
BCL2A11	3.77704140239557e-102	1.06557349282371	0.4	0.07	4.69410705489721e-98	C_ILC3	BCL2A1
CASP3	1.20616437478367e-125	1.04483082246886	0.562	0.154	1.49902108498115e-121	C_ILC3	CASP3
CXorf40A	4.65092624481043e-68	1.03670958604029	0.317	0.065	5.78017113705041e-64	C_ILC3	CXorf40A
PAPSS1	2.3860348176513e-38	1.02376374598744	0.285	0.094	2.96536407137703e-34	C_ILC3	PAPSS1
HLA-DQA1	6.63185316085844e-53	1.01832530031031	0.236	0.044	8.24206710831486e-49	C_ILC3	HLA-DQA1
IL23R1	1.75485345155858e-201	1.01090550496559	0.731	0.167	2.180931869597e-197	C_ILC3	IL23R
PDZK1	1.92806958494508e-68	0.955794412604871	0.277	0.045	2.39620488016974e-64	C_ILC3	PDZK1
MAP3K82	5.44308544878635e-152	0.934538074258353	0.813	0.342	6.76466659575168e-148	C_ILC3	MAP3K8
EPDR1	5.51997178018454e-33	0.923129551490661	0.144	0.024	6.86022092841334e-29	C_ILC3	EPDR1
LEKR1	6.54888562588014e-109	0.891529305498447	0.358	0.043	8.13895505584383e-105	C_ILC3	LEKR1
FOSB3	3.36983253294629e-181	0.890962782838762	0.941	0.516	4.18802787194564e-177	C_ILC3	FOSB
NR4A12	3.46865244402107e-220	0.890335396594005	0.902	0.317	4.31084125742939e-216	C_ILC3	NR4A1
ENPP11	6.15503906650598e-71	0.879389523983958	0.371	0.092	7.64948255185363e-67	C_ILC3	ENPP1
BTG23	2.00122011073929e-140	0.853221555530363	0.909	0.498	2.48711635362679e-136	C_ILC3	BTG2
PTGS21	6.29563421153808e-30	0.851840323657878	0.21	0.067	7.82421419809953e-26	C_ILC3	PTGS2
ZFP362	6.50222570786599e-135	0.84165186373879	0.957	0.707	8.08096610973586e-131	C_ILC3	ZFP36
MYADM1	1.01731842270069e-85	0.841444268373044	0.67	0.299	1.26432333573242e-81	C_ILC3	MYADM
AHR3	2.91567626689039e-121	0.837700032637815	0.793	0.353	3.62360246449137e-117	C_ILC3	AHR
RBPJ	6.22467054958985e-66	0.827296697518055	0.603	0.278	7.73602055903027e-62	C_ILC3	RBPJ
TNFAIP32	1.53184553287695e-146	0.827115019268642	0.984	0.709	1.90377762825947e-142	C_ILC3	TNFAIP3
FES1	1.47004504498761e-105	0.821381009701503	0.63	0.219	1.8269719819106e-101	C_ILC3	FES
PFKFB31	1.13816092892108e-117	0.815665734831104	0.555	0.156	1.41450640246312e-113	C_ILC3	PFKFB3
RORC	1.10799068628912e-121	0.813668881240637	0.443	0.071	1.37701082492012e-117	C_ILC3	RORC
FOS2	9.8210263209691e-141	0.813483608528298	0.991	0.718	1.22055715117004e-136	C_ILC3	FOS
STRBP1	7.57886002943908e-23	0.808684550791382	0.217	0.086	9.41900724458689e-19	C_ILC3	STRBP
TBC1D31	1.41873045993059e-44	0.801289586333175	0.375	0.144	1.76319821560173e-40	C_ILC3	TBC1D31
CAT1	2.87346755965959e-102	0.793839931446458	0.642	0.236	3.57114548314493e-98	C_ILC3	CAT
AQP3	9.18215567456342e-135	0.790681573310647	0.62	0.166	1.14115830723474e-130	C_ILC3	AQP3
MGAT51	4.00981265667719e-72	0.781732651127551	0.555	0.22	4.98339516971841e-68	C_ILC3	MGAT5
PNP	3.40401966570928e-54	0.779120974559342	0.448	0.173	4.23051564054349e-50	C_ILC3	PNP
HSD17B4	3.07707373375817e-27	0.77860992456277	0.26	0.102	3.82418723631465e-23	C_ILC3	HSD17B4
TNFSF111	1.0965834660222e-85	0.774241123183061	0.495	0.149	1.36283393157239e-81	C_ILC3	TNFSF11
BHLHE401	1.55187254150719e-90	0.773682804449018	0.705	0.344	1.92866719458513e-86	C_ILC3	BHLHE40
LAYN	7.18443819048096e-54	0.765404927888296	0.207	0.03	8.92881978312974e-50	C_ILC3	LAYN
STAT11	3.69197567827342e-24	0.765039520613939	0.388	0.217	4.58838737295821e-20	C_ILC3	STAT1
DCAF11	2.50001221242801e-63	0.748361622428936	0.515	0.205	3.10701517760553e-59	C_ILC3	DCAF11
ITPR11	3.91877854784548e-59	0.737798417761969	0.483	0.191	4.87025797926236e-55	C_ILC3	ITPR1
AFAP1L1	4.33817799358835e-63	0.737376697504698	0.222	0.027	5.3914876104316e-59	C_ILC3	AFAP1L1
XCL12	1.16631383466891e-25	0.735768358631188	0.495	0.304	1.44949483372652e-21	C_ILC3	XCL1
PLCB4	4.13056912031523e-55	0.734678352870021	0.192	0.022	5.13347130272776e-51	C_ILC3	PLCB4
CXCL21	1.42339011252415e-20	0.724095846137609	0.172	0.059	1.76898923184502e-16	C_ILC3	CXCL2
PTGER42	1.37708072046336e-99	0.72101087415682	0.776	0.403	1.71143591939187e-95	C_ILC3	PTGER4
PRMT92	1.01585197521294e-95	0.716723093736409	0.505	0.141	1.26250083479464e-91	C_ILC3	PRMT9
MPZL3	8.35066323967055e-58	0.714423485049831	0.461	0.199	1.03782042742626e-53	C_ILC3	MPZL3
IL4I11	1.31098913918524e-181	0.71343032625937	0.777	0.232	1.62929730217942e-177	C_ILC3	IL4I1
NFKBIZ2	4.3547246329752e-82	0.712508640941281	0.754	0.405	5.41205177386158e-78	C_ILC3	NFKBIZ
LTA4H2	2.26291844343418e-80	0.711177669589453	0.625	0.265	2.8123550415e-76	C_ILC3	LTA4H
TMEM164	2.52089674575222e-28	0.711060231127222	0.185	0.051	3.13297047562086e-24	C_ILC3	TMEM164
CXCR42	8.86673608175747e-115	0.70876440037527	0.975	0.738	1.10195796024082e-110	C_ILC3	CXCR4
SKIL1	3.05187309978101e-77	0.702883554174397	0.733	0.376	3.79286788840784e-73	C_ILC3	SKIL
JAML1	5.78482686463366e-131	0.700438482450974	0.835	0.377	7.18938282736671e-127	C_ILC3	JAML
DLL12	1.52059861554253e-97	0.694835353135851	0.463	0.112	1.88979995939626e-93	C_ILC3	DLL1
TMEM94	3.11851414890249e-62	0.692175168773326	0.377	0.11	3.87568938425601e-58	C_ILC3	TMEM94
MPRIP	1.86103153485443e-51	0.684545242132983	0.512	0.232	2.31288999151708e-47	C_ILC3	MPRIP
PTPN221	1.02306292323343e-98	0.673003530646832	0.703	0.299	1.2714626009945e-94	C_ILC3	PTPN22
EPAS12	1.10937633674439e-62	0.67103844301897	0.276	0.055	1.37873291130592e-58	C_ILC3	EPAS1
SLA	2.79021402221922e-61	0.668309401541024	0.725	0.431	3.46767798681405e-57	C_ILC3	SLA
PCDH91	1.65801260263358e-81	0.666114355002219	0.475	0.146	2.06057806255301e-77	C_ILC3	PCDH9
BLVRA	9.73432782240939e-87	0.661759271707932	0.385	0.084	1.20978226176904e-82	C_ILC3	BLVRA
IRF41	2.53005860095934e-74	0.653990241050137	0.346	0.073	3.14435682927226e-70	C_ILC3	IRF4
NCOA71	5.91739384416541e-96	0.653101492913073	0.558	0.201	7.35413706952877e-92	C_ILC3	NCOA7
PLCG21	5.23883698538657e-79	0.644406958515657	0.543	0.196	6.51082660543843e-75	C_ILC3	PLCG2
NINJ11	1.20638143876152e-76	0.644075904956454	0.577	0.229	1.49929085209282e-72	C_ILC3	NINJ1
PPFIBP11	6.92673590757518e-49	0.639892854332016	0.226	0.043	8.60854738593443e-45	C_ILC3	PPFIBP1
MACF11	6.63752320284444e-94	0.636406792841637	0.943	0.677	8.24911383649507e-90	C_ILC3	MACF1
ABHD15	8.9986313682066e-86	0.629036965155411	0.434	0.111	1.11834990644072e-81	C_ILC3	ABHD15
ZBTB12	9.24455751900203e-38	0.624490917890618	0.507	0.265	1.14891360846157e-33	C_ILC3	ZBTB1
DDX3Y1	6.7654392285983e-57	0.618579923996723	0.402	0.135	8.40808787330196e-53	C_ILC3	DDX3Y
GYG1	4.13853779443133e-45	0.61628799418455	0.334	0.112	5.14337477091926e-41	C_ILC3	GYG1
CASD1	3.00942250594415e-21	0.613505334460418	0.199	0.078	3.74011029038739e-17	C_ILC3	CASD1
MAFF1	1.43634601373768e-77	0.610039961021375	0.575	0.229	1.78509082587319e-73	C_ILC3	MAFF
LACC1	4.85646961839796e-46	0.608053232996802	0.182	0.027	6.03562044174499e-42	C_ILC3	LACC1
SLC6A6	6.71541700791856e-32	0.599693455248386	0.275	0.101	8.34592025744118e-28	C_ILC3	SLC6A6
NCR21	9.41757543235068e-81	0.599074203767543	0.33	0.065	1.17041627473254e-76	C_ILC3	NCR2
NFE2L21	1.53560930318223e-56	0.598628377719085	0.668	0.365	1.90845524199488e-52	C_ILC3	NFE2L2
CA2	4.27489959338885e-65	0.595206763229103	0.34	0.083	5.31284521466366e-61	C_ILC3	CA2
TAGAP	4.94783866148358e-47	0.585827602877925	0.578	0.322	6.1491738884918e-43	C_ILC3	TAGAP
FOSL23	2.88201696847064e-79	0.584333146481451	0.765	0.406	3.58177068841531e-75	C_ILC3	FOSL2
ALPK1	6.30525210713713e-20	0.583065152596867	0.105	0.022	7.83616731875003e-16	C_ILC3	ALPK1
AREG2	5.8247174014475e-117	0.581955486565882	0.835	0.403	7.23895878651895e-113	C_ILC3	AREG
PRR52	3.89531041440159e-96	0.580689776787126	0.519	0.149	4.8410917830183e-92	C_ILC3	PRR5
CDKN1B1	5.72496625990263e-43	0.580500299537344	0.37	0.141	7.11498806780699e-39	C_ILC3	CDKN1B
DUSP221	5.75627433674097e-27	0.579848501819934	0.303	0.132	7.15389774570168e-23	C_ILC3	DUSP22
RNF1391	5.6833257161883e-29	0.573694227214004	0.253	0.094	7.06323720007882e-25	C_ILC3	RNF139
ITM2C1	3.77174185340983e-100	0.573071543604964	0.643	0.248	4.68752077541774e-96	C_ILC3	ITM2C
TP53INP1	3.77176213747035e-56	0.570770519968837	0.398	0.154	4.68754598444815e-52	C_ILC3	TP53INP1
AMPD21	4.83033418579381e-58	0.570324591311185	0.379	0.124	6.00313932610455e-54	C_ILC3	AMPD2
MATN21	5.96232627503133e-63	0.568506608447098	0.272	0.05	7.40997909460893e-59	C_ILC3	MATN2
GALNT1	2.44873499953466e-19	0.566358752993137	0.263	0.125	3.04328785742168e-15	C_ILC3	GALNT1
CEP83	3.92640814638282e-64	0.562294405951333	0.414	0.131	4.87974004432457e-60	C_ILC3	CEP83
TSC22D11	9.43745881952056e-34	0.560457370296697	0.246	0.081	1.17288738209001e-29	C_ILC3	TSC22D1
PRNP1	1.19643132306108e-48	0.558700743697623	0.644	0.366	1.48692484830031e-44	C_ILC3	PRNP
RGS13	3.34304979212145e-77	0.556131977583061	0.848	0.51	4.15474228164854e-73	C_ILC3	RGS1
IGFBP4	1.73657834149547e-69	0.549774318145931	0.315	0.063	2.15821956281057e-65	C_ILC3	IGFBP4
IFI442	1.18733569830096e-44	0.546859433553775	0.378	0.144	1.47562080584844e-40	C_ILC3	IFI44
CTNNB12	3.88050124660535e-55	0.540392976494372	0.706	0.475	4.82268694928113e-51	C_ILC3	CTNNB1
TNFSF13B1	5.13540559727778e-151	0.53125651230508	0.604	0.158	6.38228207629682e-147	C_ILC3	TNFSF13B
ARL4A1	1.15549246557521e-38	0.521422127142258	0.488	0.246	1.43604603621687e-34	C_ILC3	ARL4A
VMP11	6.2402718416689e-37	0.519284247979864	0.536	0.292	7.75540984482611e-33	C_ILC3	VMP1
ATP8B4	2.08790858532221e-59	0.517083362406073	0.406	0.135	2.59485278983844e-55	C_ILC3	ATP8B4
EEF22	5.60521539682854e-82	0.516722545920447	0.97	0.772	6.96616169517851e-78	C_ILC3	EEF2
PAM	4.60036376006609e-26	0.514955459701153	0.273	0.113	5.71733208101014e-22	C_ILC3	PAM
CXorf21	2.0688372748393e-17	0.514013071176623	0.123	0.036	2.57115096517028e-13	C_ILC3	CXorf21
TLR2	2.25789397685903e-22	0.508915422889768	0.108	0.02	2.8061106344404e-18	C_ILC3	TLR2
YPEL53	4.13906228762064e-42	0.504317435125073	0.721	0.471	5.14402661105493e-38	C_ILC3	YPEL5
VWA5A1	1.36939911266987e-64	0.503777914104893	0.422	0.135	1.70188921722612e-60	C_ILC3	VWA5A
ELOVL51	1.36274378498778e-43	0.503058581600447	0.562	0.303	1.69361797598282e-39	C_ILC3	ELOVL5
MAN2A21	1.96128527885462e-37	0.502216988874099	0.33	0.125	2.43748534456052e-33	C_ILC3	MAN2A2
IPCEF1	3.23728604145406e-24	0.50218904730867	0.338	0.166	4.02329909231911e-20	C_ILC3	IPCEF1
CD221	7.30414368828392e-28	0.502128623231511	0.103	0.013	9.07758977579926e-24	C_ILC3	CD22
RETREG1	2.26130375499168e-32	0.501708863715599	0.195	0.05	2.81034830670366e-28	C_ILC3	RETREG1
HIVEP11	1.92800019575643e-30	0.500732537993956	0.287	0.112	2.39611864328609e-26	C_ILC3	HIVEP1
PDE4B1	5.38569342164499e-43	0.500632688165285	0.418	0.18	6.6933397844204e-39	C_ILC3	PDE4B
CCL41	5.52283774062741e-33	2.45603915391927	1	0.078	6.86378274405174e-29	C_NK	CCL4
CCL4L2	1.91793903054227e-27	2.65502426397274	0.833	0.046	2.38361462715793e-23	C_NK	CCL4L2
CCL3	2.59979953353528e-27	2.10975007757233	0.833	0.047	3.23103086027765e-23	C_NK	CCL3
FASLG2	9.43988659926118e-25	1.9992440208445	0.767	0.047	1.17318910655618e-20	C_NK	FASLG
SLAMF72	1.26245793074035e-24	1.97466985439531	0.8	0.051	1.56898271632411e-20	C_NK	SLAMF7
GZMA2	2.57780358552345e-25	1.8749751476836	0.933	0.098	3.20369429608854e-21	C_NK	GZMA
IFNG	0.000455524279055494	1.83866543906038	0.233	0.036	1	C_NK	IFNG
KLRD12	2.25318057452946e-26	1.83485784951435	0.967	0.108	2.80025281802521e-22	C_NK	KLRD1
GZMB1	4.36893709731792e-14	1.8333179011409	0.633	0.076	5.42971502454671e-10	C_NK	GZMB
ITGAE1	3.96986348727986e-08	1.75548100166121	0.5	0.139	0.000493374634199141	C_NK	ITGAE
AOAH3	9.86627656553057e-28	1.75011638795058	0.933	0.092	1.22618085156414e-23	C_NK	AOAH
IL2RB2	7.50018150782231e-36	1.54653725273817	1	0.4	9.32122557792157e-32	C_NK	IL2RB
TIGIT	1.17609850292155e-13	1.65226224236521	0.467	0.027	1.46165521943091e-09	C_NK	TIGIT
NKG72	6.88837334835698e-27	1.55426652622534	1	0.127	8.56087039733805e-23	C_NK	NKG7
CD2473	2.13024338741467e-12	1.54639114984771	0.833	0.276	2.64746648187896e-08	C_NK	CD247
PRF13	4.91893545869956e-20	1.52369861735811	0.933	0.156	6.11325298807181e-16	C_NK	PRF1
APOBEC3G3	1.75511714754305e-11	1.46043713181446	0.7	0.183	2.1812595909665e-07	C_NK	APOBEC3G
KLRF11	1.80473364184854e-21	1.39635597877158	0.8	0.08	2.24292297008937e-17	C_NK	KLRF1
CCL53	3.30063715533196e-10	1.39369755650298	0.7	0.186	4.10203185664656e-06	C_NK	CCL5
CD1601	5.83898303806696e-22	1.36600618443195	0.633	0.026	7.25668811970962e-18	C_NK	CD160
KLRC12	4.85790005030631e-11	1.32668155346545	0.733	0.174	6.03739818252068e-07	C_NK	KLRC1
CD381	6.46410261486181e-13	1.29656901957242	0.633	0.087	8.03358672975026e-09	C_NK	CD38
NR4A23	1.05683926565647e-11	1.27558032549016	0.9	0.49	1.31343983935786e-07	C_NK	NR4A2
TENT5C2	1.01478411513995e-13	1.26595038914643	0.633	0.116	1.26117369829593e-09	C_NK	TENT5C
EGR21	4.7521413126167e-06	1.24661135114839	0.4	0.077	0.0590596122332004	C_NK	EGR2
ADGRG32	8.76998134306595e-19	1.24154476370866	0.667	0.05	1.08993328131624e-14	C_NK	ADGRG3
GZMK2	1.5373388035072e-26	1.22688179717732	0.733	0.032	1.91060466499875e-22	C_NK	GZMK
PSTPIP12	2.89177953629122e-11	1.22034551595904	0.8	0.205	3.59390360770273e-07	C_NK	PSTPIP1
FCRL61	7.20543874826606e-09	1.19944658751776	0.4	0.041	8.95491927634506e-05	C_NK	FCRL6
EOMES2	1.83713553995261e-17	1.19498403469835	0.5	0.02	2.28319204905311e-13	C_NK	EOMES
PDE4B2	1.37463576173001e-11	1.18594580243644	0.8	0.254	1.70839732467805e-07	C_NK	PDE4B
ADIPOR21	0.00741925459160112	1.13463158142228	0.3	0.097	1	C_NK	ADIPOR2
CLDND11	6.07368557177439e-07	1.12860728349167	0.767	0.369	0.00754837642860121	C_NK	CLDND1
FGR1	5.66359161963421e-13	1.12234258805385	0.667	0.096	7.03871166488139e-09	C_NK	FGR
MCTP21	7.21448224733316e-13	1.11708013928667	0.667	0.098	8.96615853698565e-09	C_NK	MCTP2
CST72	1.49897473679664e-25	1.1020720277646	0.967	0.131	1.86292580289087e-21	C_NK	CST7
PLEK2	2.11605709108162e-12	1.09350562217295	0.6	0.075	2.62983575279624e-08	C_NK	PLEK
FCER1G4	6.54009889297813e-13	1.08713525366155	1	0.47	8.12803490419322e-09	C_NK	FCER1G
KIR2DL41	6.06635374146022e-07	1.07845018788727	0.3	0.027	0.00753926442988676	C_NK	KIR2DL4
USP39	0.00173876923265474	1.07668129013009	0.4	0.143	1	C_NK	USP39
SH2D1A4	1.46206289721733e-16	1.06316497150554	0.7	0.073	1.8170517686617e-12	C_NK	SH2D1A
NCAM12	1.43560283837162e-09	1.02964751574864	0.567	0.103	1.78416720752825e-05	C_NK	NCAM1
LITAF4	2.51839323488776e-08	1.02727239670386	0.633	0.159	0.000312985911231851	C_NK	LITAF
ADGRE53	4.43674265187005e-09	1.02696422667315	1	0.614	5.5139837677441e-05	C_NK	ADGRE5
APMAP1	3.09067486963536e-08	1.02529081803284	0.733	0.254	0.000384109072798282	C_NK	APMAP
IRF82	1.14756961047054e-17	1.01550725937507	0.767	0.091	1.42619951189279e-13	C_NK	IRF8
COTL15	5.56525172483307e-12	1.00016973522809	0.833	0.217	6.91649484362254e-08	C_NK	COTL1
ZEB21	2.46718145839671e-11	0.98696506245184	0.667	0.119	3.06621311649543e-07	C_NK	ZEB2
KLRC22	1.83884455906098e-11	0.985389382384104	0.433	0.035	2.28531601800099e-07	C_NK	KLRC2
GNG21	9.8257883103912e-07	0.9832512475813	0.767	0.312	0.0122114897121542	C_NK	GNG2
DUSP25	1.90393032119236e-07	0.970792946229206	0.867	0.447	0.00236620460317787	C_NK	DUSP2
SLC35A5	0.00902540152244286	0.956159632279947	0.233	0.061	1	C_NK	SLC35A5
PRKCH1	1.1405447141441e-07	0.953346206761465	0.933	0.528	0.00141746897073828	C_NK	PRKCH
FAM53C2	0.00144661267769675	0.951532050811486	0.4	0.133	1	C_NK	FAM53C
CXCR62	8.11690785667668e-05	0.948319800856989	0.367	0.082	1	C_NK	CXCR6
CCL3L1	5.66230125915013e-11	0.947242556712671	0.367	0.018	7.03710800487178e-07	C_NK	CCL3L1
ITCH1	4.20524505013895e-05	0.938609167786303	0.567	0.21	0.522627854831269	C_NK	ITCH
GPR181	5.06819970935783e-05	0.934562109713869	0.433	0.111	0.629875859878991	C_NK	GPR18
LAT21	1.81429612333216e-05	0.933169339223833	0.7	0.295	0.225480722207721	C_NK	LAT2
UTRN2	3.69953815210601e-07	0.93128336475649	0.967	0.643	0.00459778601543735	C_NK	UTRN
PIK3R11	1.20715697504911e-09	0.930348042565303	0.633	0.193	1.50025468859104e-05	C_NK	PIK3R1
SLA21	3.69131132481827e-09	0.927985236554362	0.567	0.111	4.58756171448414e-05	C_NK	SLA2
ATG16L1	0.00359683664199928	0.92296403966619	0.333	0.106	1	C_NK	ATG16L1
SYTL33	3.68566831935635e-11	0.913800127889934	0.967	0.404	4.58054858729608e-07	C_NK	SYTL3
AL096870.12	0.0020408670723533	0.91246296945882	0.467	0.204	1	C_NK	AL096870.1
STK17A1	1.32482815117208e-05	0.889273747742067	0.767	0.364	0.164649642627667	C_NK	STK17A
DOCK83	2.01562933439543e-10	0.888798806375256	1	0.508	2.50502413678664e-06	C_NK	DOCK8
ICE1	0.00824743319581827	0.886382120020768	0.367	0.154	1	C_NK	ICE1
DKK3	2.0672830522618e-10	0.884152372775403	0.267	0.006	2.56921937735096e-06	C_NK	DKK3
WIPF13	2.613749468016e-07	0.882098945352818	0.933	0.539	0.00324836783885029	C_NK	WIPF1
CEMIP22	8.81394657688263e-12	0.871496008090519	0.7	0.147	1.09539728057497e-07	C_NK	CEMIP2
GABARAPL13	1.261441347675e-05	0.858160764171099	0.667	0.253	0.156771930689049	C_NK	GABARAPL1
FYN3	4.37152168195166e-10	0.843681890694503	0.867	0.429	5.43292714632952e-06	C_NK	FYN
RNPEPL14	4.80752141493024e-06	0.841760061994374	0.567	0.165	0.059747876144753	C_NK	RNPEPL1
GNPTAB	3.14964712187067e-07	0.835495667706905	0.467	0.103	0.00391438144306087	C_NK	GNPTAB
CTSC1	3.25801578101958e-07	0.826078059660941	0.733	0.254	0.00404906201265113	C_NK	CTSC
SLC25A28	0.0030860222487294	0.824793599306472	0.233	0.055	1	C_NK	SLC25A28
BICDL12	0.00147509334574156	0.817333634418504	0.233	0.049	1	C_NK	BICDL1
ATP1B32	0.00032429687625161	0.81675624050795	0.533	0.202	1	C_NK	ATP1B3
PARP84	1.42570223551117e-06	0.816202166900424	0.867	0.419	0.0177186273829328	C_NK	PARP8
PYHIN13	1.02815723700009e-08	0.807949785954792	0.533	0.106	0.000127779381414372	C_NK	PYHIN1
ARAP21	9.74068040320719e-05	0.796942726031098	0.6	0.253	1	C_NK	ARAP2
B3GNT73	7.05381410200034e-11	0.795788562049166	0.8	0.242	8.76648016596602e-07	C_NK	B3GNT7
IL12RB21	3.17733726897455e-08	0.794953178788652	0.367	0.042	0.000394879475788158	C_NK	IL12RB2
SH2D1B3	1.34868319700035e-06	0.792285800476509	0.733	0.281	0.0167614347723203	C_NK	SH2D1B
TBC1D2B1	0.000401774679265928	0.787251728674833	0.5	0.18	1	C_NK	TBC1D2B
MATK	1.59226391126198e-11	0.786321403992049	0.733	0.153	1.97886558891639e-07	C_NK	MATK
LNPEP2	6.5071038915293e-07	0.785763426210336	0.8	0.347	0.00808702871639261	C_NK	LNPEP
RABGGTA	7.04096139852852e-06	0.781460557020507	0.4	0.079	0.0875050682609125	C_NK	RABGGTA
CALR1	2.61264092364118e-06	0.778317938772934	0.833	0.449	0.0324699013990125	C_NK	CALR
FAM177A12	5.78781921069025e-06	0.776483731387469	0.833	0.406	0.0719310171504584	C_NK	FAM177A1
CD2442	7.33011401321435e-07	0.773494952383209	0.4	0.062	0.0091098656956228	C_NK	CD244
PDLIM1	1.10288564582049e-05	0.770710207489304	0.2	0.012	0.13706662806257	C_NK	PDLIM1
TXK3	2.39455964144137e-07	0.770138311927185	0.833	0.407	0.00297595872238334	C_NK	TXK
XCL23	1.62244420539903e-06	0.769328416630739	0.733	0.276	0.0201637365846991	C_NK	XCL2
INSIG12	0.00174895542793182	0.764858982960242	0.367	0.116	1	C_NK	INSIG1
GZMH	2.15437310850783e-14	0.761441686841345	0.5	0.052	2.67745489925353e-10	C_NK	GZMH
SLMAP1	0.0024122840293275	0.758137117598505	0.433	0.186	1	C_NK	SLMAP
FOSL24	0.000340475196497794	0.757886942106035	0.833	0.523	1	C_NK	FOSL2
FAM118A2	0.00701804369256574	0.75363043618092	0.3	0.095	1	C_NK	FAM118A
PDCD45	2.71572587032676e-08	0.753575294996099	0.9	0.429	0.00033751041116421	C_NK	PDCD4
ZNF3312	0.00034263631717537	0.74904683290324	0.767	0.45	1	C_NK	ZNF331
FCGR3A	4.62685498521463e-07	0.742561456504897	0.367	0.056	0.00575025537562474	C_NK	FCGR3A
HIF1AN1	0.00409284131865251	0.736104412333476	0.333	0.107	1	C_NK	HIF1AN
CD635	2.05443960855384e-06	0.735249202977247	0.9	0.524	0.0255325754551071	C_NK	CD63
HOPX2	1.99264400205864e-06	0.733535898382002	0.633	0.202	0.0247645796575847	C_NK	HOPX
CCND23	4.74843358372892e-06	0.727113790791356	0.633	0.288	0.059013532578583	C_NK	CCND2
CNN27	1.39920699026496e-06	0.722337501368544	0.633	0.196	0.0173893444750129	C_NK	CNN2
IKZF34	1.76981474542839e-11	0.711812631863963	0.5	0.058	2.19952576561841e-07	C_NK	IKZF3
PSD41	9.93379143785359e-05	0.705892545074581	0.633	0.262	1	C_NK	PSD4
RUFY31	0.00397325283260988	0.705061253481194	0.333	0.108	1	C_NK	RUFY3
IL21R3	0.00103277992239535	0.699602525471539	0.333	0.089	1	C_NK	IL21R
NCR13	1.488929127479e-07	0.696986304707438	0.567	0.13	0.0018504411196309	C_NK	NCR1
ITGB26	1.90003595982731e-06	0.696721813380805	0.8	0.345	0.0236136469087338	C_NK	ITGB2
CLIC33	5.86752666046994e-14	0.689851367687771	0.667	0.094	7.29216213363204e-10	C_NK	CLIC3
CORO1A6	1.50060749407412e-06	0.683010688429631	0.967	0.652	0.0186495499363532	C_NK	CORO1A
RNF1663	0.00114960976676016	0.674003194976298	0.467	0.205	1	C_NK	RNF166
NFATC32	0.00209757493387392	0.673794496514124	0.367	0.133	1	C_NK	NFATC3
LPCAT1	1.46598926877203e-14	0.673574625246754	0.6	0.056	1.82193146322988e-10	C_NK	LPCAT1
GZMM3	1.18156397849982e-11	0.67260662264914	0.5	0.051	1.46844771247957e-07	C_NK	GZMM
ARHGAP92	1.03445779886718e-07	0.671097742447387	0.967	0.554	0.00128562415243213	C_NK	ARHGAP9
TAGAP1	0.000427247042797959	0.66719471457761	0.6	0.406	1	C_NK	TAGAP
ZNF2241	0.000618988810322422	0.666863363877707	0.367	0.102	1	C_NK	ZNF224
ALOX5AP3	3.40869552019654e-05	0.664218335504136	0.733	0.326	0.423632679250026	C_NK	ALOX5AP
GLIPR23	0.0035245594535725	0.655583981012552	0.533	0.259	1	C_NK	GLIPR2
GCNT1	0.00051912842654534	0.643691519091554	0.167	0.018	1	C_NK	GCNT1
FAM20B	0.00436834270238614	0.638907654570876	0.233	0.055	1	C_NK	FAM20B
DHRS11	3.74475993791626e-06	0.638744301655845	0.367	0.066	0.0465398765084233	C_NK	DHRS1
GSTP12	0.000145855754998646	0.636376746127469	0.733	0.367	1	C_NK	GSTP1
HAVCR2	1.29171258309143e-05	0.635649507012799	0.4	0.083	0.160534039826603	C_NK	HAVCR2
TPM42	0.000450405918526137	0.634786883739336	0.767	0.418	1	C_NK	TPM4
TMEM70	0.00339784864384889	0.632047407357888	0.3	0.088	1	C_NK	TMEM70
PJA2	4.26824277777306e-06	0.624364938213691	0.567	0.168	0.0530457212421636	C_NK	PJA2
PRPF4	0.000207730064328291	0.62173357959837	0.3	0.066	1	C_NK	PRPF4
LCP11	2.29599049260504e-07	0.618334527274224	1	0.754	0.00285345698420954	C_NK	LCP1
LDHA3	0.00105233027725642	0.61586438539288	0.833	0.511	1	C_NK	LDHA
DUSP42	0.00128876426213241	0.612686490767211	0.267	0.067	1	C_NK	DUSP4
PLAAT45	3.81825584549481e-08	0.607746374365695	0.867	0.352	0.000474532836478095	C_NK	PLAAT4
LDB2	2.07709704639848e-08	0.605513748033976	0.233	0.007	0.000258141620926403	C_NK	LDB2
OSTF1	0.000210270816674819	0.60071354737328	0.733	0.375	1	C_NK	OSTF1
LEPROTL12	0.000280795431800878	0.598070612971916	0.633	0.327	1	C_NK	LEPROTL1
DHRS33	0.000236713420892823	0.597482635410471	0.633	0.282	1	C_NK	DHRS3
PLCL21	0.00780403561858104	0.592856306847286	0.367	0.138	1	C_NK	PLCL2
CD300A4	9.72166814289746e-07	0.592572413677098	0.467	0.108	0.012082089167993	C_NK	CD300A
SFT2D2	0.00139064696819185	0.591083776145217	0.5	0.201	1	C_NK	SFT2D2
GPR15	2.44928671494194e-06	0.590036398516564	0.2	0.009	0.0304397352932984	C_NK	GPR15
INPPL13	0.00816703594163235	0.58894585954924	0.367	0.138	1	C_NK	INPPL1
STRBP2	3.55840005119849e-05	0.587027251840739	0.467	0.127	0.442237958362948	C_NK	STRBP
PLCG22	0.000929125325667439	0.585041772211979	0.633	0.31	1	C_NK	PLCG2
AC022966.12	0.00499910096026184	0.578590981903323	0.6	0.327	1	C_NK	AC022966.1
DNAJB63	8.2249483836213e-06	0.578494762277119	0.833	0.418	0.102219658511646	C_NK	DNAJB6
TOGARAM2	0.000798942752908329	0.578324788136025	0.233	0.042	1	C_NK	TOGARAM2
NCOA12	0.000685032338554923	0.578150018763917	0.533	0.216	1	C_NK	NCOA1
NR2C21	0.00551701071998718	0.572198699797281	0.467	0.202	1	C_NK	NR2C2
THBS12	0.00702031393946318	0.570567275713049	0.3	0.099	1	C_NK	THBS1
NUP982	0.000539433740471108	0.569613726225823	0.6	0.261	1	C_NK	NUP98
DNAJB42	0.00194074244121531	0.567308926968513	0.367	0.116	1	C_NK	DNAJB4
PTPN4	2.78515602942798e-07	0.564373579580282	0.567	0.141	0.00346139191337309	C_NK	PTPN4
GDPD3	0.00107737199453223	0.563925639858496	0.167	0.018	1	C_NK	GDPD3
TAF152	0.0012554039683227	0.562824851898947	0.467	0.175	1	C_NK	TAF15
CD962	0.000403812091074841	0.56102063664516	0.933	0.629	1	C_NK	CD96
LIMS12	0.000583231907358847	0.554949348056701	0.4	0.12	1	C_NK	LIMS1
METRNL1	0.000158582518958514	0.552269939717688	0.367	0.091	1	C_NK	METRNL
MED61	0.009240066029585	0.551368379404184	0.333	0.119	1	C_NK	MED6
SLC2A34	7.20998769823594e-05	0.549871106518508	0.767	0.384	0.896057271136763	C_NK	SLC2A3
SLC38A13	6.19424440638431e-07	0.547881206680936	0.767	0.315	0.00769820694825443	C_NK	SLC38A1
SPRY21	6.03988638703729e-07	0.545293934516613	0.433	0.079	0.00750637080180994	C_NK	SPRY2
NEDD9	0.000656474374423466	0.543875756665115	0.3	0.079	1	C_NK	NEDD9
HBP11	0.0052845505769568	0.543709886573421	0.467	0.203	1	C_NK	HBP1
OTULIN	0.00020550547888714	0.541881721229348	0.333	0.077	1	C_NK	OTULIN
AUTS2	1.42112725661699e-07	0.538635929748245	0.367	0.045	0.0017661769545236	C_NK	AUTS2
ITGA42	2.1365555908773e-05	0.536033805687283	0.833	0.422	0.265531128834231	C_NK	ITGA4
PITPNC11	6.15633495434178e-08	0.535943186088892	0.433	0.062	0.000765109308125596	C_NK	PITPNC1
SLC39A101	0.00127613768964047	0.53519466833454	0.5	0.2	1	C_NK	SLC39A10
FHL3	0.00130590613447523	0.533150994806069	0.267	0.059	1	C_NK	FHL3
PIK3CG	0.000104199840187376	0.531145715770812	0.3	0.053	1	C_NK	PIK3CG
SLC7A51	1.48192703682269e-06	0.53011254278158	0.333	0.048	0.0184173892136324	C_NK	SLC7A5
SAMD34	1.33577736058129e-06	0.528657195854776	0.5	0.117	0.0166010410373043	C_NK	SAMD3
LYST1	3.31376656423968e-07	0.52595539096457	0.433	0.078	0.00411834908603707	C_NK	LYST
SRGAP2	0.00869531251141992	0.525692307248175	0.2	0.044	1	C_NK	SRGAP2
STOM1	0.00370900827866249	0.524057721602796	0.6	0.308	1	C_NK	STOM
AKNA	1.42859462686212e-05	0.520407826141213	0.533	0.165	0.177545740226424	C_NK	AKNA
PDE7A3	0.000389525675977396	0.52024863214528	0.567	0.23	1	C_NK	PDE7A
STAT44	4.83603695496117e-05	0.520114262120227	0.733	0.334	0.601022672762575	C_NK	STAT4
RASSF51	0.00159528655352647	0.519726300092185	0.767	0.472	1	C_NK	RASSF5
HSH2D2	4.3782232761706e-05	0.517688160548854	0.567	0.194	0.544125588762483	C_NK	HSH2D
GGH	0.0057104513211079	0.517456364966426	0.133	0.015	1	C_NK	GGH
ARID3A1	0.00219981208199028	0.516767991650829	0.233	0.047	1	C_NK	ARID3A
DCK3	0.00274611288433748	0.515162339397318	0.5	0.214	1	C_NK	DCK
SHISA55	0.000288731150894471	0.515091802431152	0.6	0.249	1	C_NK	SHISA5
ACTB4	1.42630767762048e-05	0.513541960068947	1	0.985	0.177261518174674	C_NK	ACTB
FOXN21	0.00514718886352934	0.510993898112908	0.367	0.132	1	C_NK	FOXN2
JAK11	7.11615044310962e-05	0.504878485822191	0.9	0.574	0.884395177069663	C_NK	JAK1
COPG12	0.00290878512416151	0.501919262449614	0.4	0.145	1	C_NK	COPG1
TACC11	0.00113541214786356	0.501760906635411	0.5	0.229	1	C_NK	TACC1

## Sheet: Intra tissue COLON
Transcripts shared by annotated clusters:	Transcripts	Number of transcripts shared:
C_ILC3 - C_NK		7
	TAGAP
	FOSL2
	NR4A2
	PLCG2
	ZNF331
	STRBP
	PDE4B
C_ILC3		131
	XCL1
	IRF4
	PCDH9
	BTG2
	HIVEP1
	CXCR4
	VMP1
	MACF1
	LEKR1
	FES
	PRMT9
	PAM
	RNF139
	EEF2
	MATN2
	ZFP36
	MAP3K8
	ATP8B4
	GSN
	SLA
	KLF11
	YPEL5
	LAYN
	CAT
	EPDR1
	DUSP22
	TBC1D31
	TSC22D1
	RCAN1
	ELOVL5
	ARL4A
	ENPP1
	KIT
	PTPN22
	PDZK1
	NFKBIZ
	DCAF11
	PLCB4
	CD22
	RORC
	MAN2A2
	JAML
	ALDOC
	ATF3
	PTGS2
	ITPR1
	CEP83
	SPRY1
	PPFIBP1
	TNFSF11
	CTNNB1
	BLVRA
	CXCL2
	ICOS
	VWA5A
	FOSB
	CXorf40A
	ZBTB1
	CD83
	RBPJ
	IL4I1
	NR4A1
	AQP3
	SKIL
	ITM2C
	PFKFB3
	SLC1A4
	DDX3Y
	CDKN1B
	LDLRAD4
	CTSH
	FOS
	MPRIP
	TNFSF13B
	TIPARP
	TP53INP1
	NINJ1
	MGAT5
	EPAS1
	IGFBP4
	GYG1
	AMPD2
	KIAA1324
	SLC6A6
	NCOA7
	PPP1R9A
	IPCEF1
	HSD17B4
	TLR2
	GALNT1
	AREG
	NR4A3
	LIF
	LACC1
	ALPK1
	TMEM164
	AFAP1L1
	CA2
	MPZL3
	MAFF
	TNFAIP3
	IL1R1
	PAPSS1
	PRNP
	CXorf21
	DLL1
	STAT1
	PDZD2
	HLA-DQA1
	BHLHE40
	CASD1
	PRR5
	KRT86
	CXCL8
	IFI44
	RETREG1
	PTGER4
	NCR2
	ABHD15
	BCL2A1
	TMEM94
	RGS1
	AHR
	LTA4H
	PNP
	CASP3
	MYADM
	CSF2
	NFE2L2
	IL23R
	SLC4A10
C_NK		188
	ACTB
	SLMAP
	PSTPIP1
	SLA2
	INPPL1
	FAM20B
	FASLG
	GGH
	BICDL1
	CD96
	CNN2
	MATK
	CCL5
	GZMM
	FCRL6
	GZMH
	NUP98
	TBC1D2B
	DCK
	TIGIT
	LYST
	STOM
	PRPF4
	COTL1
	EGR2
	SLC39A10
	ADGRE5
	FGR
	FHL3
	FYN
	SLC38A1
	PLAAT4
	CD244
	FAM177A1
	SH2D1A
	NEDD9
	CALR
	PLEK
	JAK1
	ARHGAP9
	SAMD3
	CLDND1
	ITCH
	DNAJB4
	TPM4
	RABGGTA
	LDHA
	CCND2
	SLC25A28
	LCP1
	ADIPOR2
	PRKCH
	PIK3R1
	UTRN
	SRGAP2
	APOBEC3G
	PDLIM1
	HBP1
	TXK
	CD160
	CLIC3
	DKK3
	CCL4L2
	TMEM70
	ALOX5AP
	OTULIN
	IL12RB2
	TACC1
	LNPEP
	PDCD4
	ADGRG3
	SLC7A5
	GZMA
	GLIPR2
	CST7
	PIK3CG
	AC022966.1
	RUFY3
	IRF8
	IL21R
	STK17A
	FCGR3A
	CD38
	FAM53C
	FOXN2
	OSTF1
	DUSP4
	ICE1
	PYHIN1
	CXCR6
	WIPF1
	TOGARAM2
	DOCK8
	CCL4
	LEPROTL1
	FCER1G
	GABARAPL1
	LAT2
	PRF1
	DHRS1
	CEMIP2
	B3GNT7
	GDPD3
	IFNG
	SFT2D2
	TAF15
	KIR2DL4
	NFATC3
	RNF166
	SLC2A3
	MED6
	PSD4
	ARID3A
	CCL3L1
	COPG1
	PLCL2
	GNG2
	PITPNC1
	GNPTAB
	PTPN4
	FAM118A
	ITGB2
	ITGAE
	DUSP2
	CORO1A
	LIMS1
	METRNL
	CD63
	NCR1
	ARAP2
	LDB2
	EOMES
	DNAJB6
	CCL3
	THBS1
	ATG16L1
	STAT4
	MCTP2
	AUTS2
	GPR18
	GZMB
	APMAP
	AOAH
	ATP1B3
	RASSF5
	PDE7A
	IKZF3
	HAVCR2
	USP39
	NCAM1
	DHRS3
	SYTL3
	LPCAT1
	IL2RB
	NCOA1
	GCNT1
	CD300A
	SLC35A5
	AKNA
	CD247
	TENT5C
	HSH2D
	INSIG1
	SPRY2
	PJA2
	GSTP1
	KLRD1
	AL096870.1
	NR2C2
	GZMK
	LITAF
	ZEB2
	HIF1AN
	SH2D1B
	XCL2
	RNPEPL1
	KLRC2
	SLAMF7
	PARP8
	ZNF224
	GPR15
	HOPX
	NKG7
	SHISA5
	KLRF1
	CTSC
	KLRC1
	ITGA4

[truncated: 6 more sheets: Inter tissue ILC1, Inter tissue ILC2, Inter tissue ILC3, SelectedTranscriptnILC_fc>0.5, Inter tissue nILC, human TFs in nILC]
