# Supplementary material for: Tissue-specific transcriptional imprinting and heterogeneity in human innate lymphoid cells revealed by full-length single-cell RNA-sequencing
Source: Cell Res. 2021 Jan 8;31(5):554–68. doi: 10.1038/s41422-020-00445-x (PMC8089104; doi:10.1038/s41422-020-00445-x)
Supplement: Supplementary file 11 — Supplementary Data S2 [file 41422_2020_445_MOESM11_ESM.xlsx]

## Sheet: Cluster 0
MAST differential expression analysis between cluster 0 vs cluster (1,3 and 14)
	p_val	avg_logFC	pct.1	pct.2	p_val_adj
KLRC1	1.67714741278606e-22	0.885567021260773	0.369	0.108	2.08435880461051e-18
EPDR1	3.08295579842984e-14	0.865927862901227	0.263	0.077	3.8314974662886e-10
GRM7	1.86749310682856e-19	0.804121652825503	0.218	0.033	2.32092043316654e-15
CAMK4	4.27660690531722e-10	0.726131602873791	0.383	0.193	5.31496706192825e-06
UBASH3A	1.27773949663412e-08	0.700732016540292	0.268	0.124	0.000158797464641689
KCNS3	3.61572125651363e-14	0.651274671055839	0.182	0.035	4.49361837759513e-10
LTA4H	2.17655400925942e-19	0.608736115163874	0.788	0.533	2.70502132270761e-15
HSPA1B	1.85534415068561e-14	0.59039178200504	0.511	0.259	2.30582171047207e-10
TBC1D31	7.44260529764381e-07	0.582453006632689	0.475	0.319	0.00924966986391173
PPP1R9A	6.67987439819744e-09	0.581019498741626	0.561	0.373	8.30174790207978e-05
LAYN	3.76471984044918e-07	0.567547889683611	0.299	0.156	0.00467879381771024
KIAA1324	2.85716756996594e-13	0.557332766523838	0.709	0.473	3.55088785595367e-09
PAPSS1	0.000940135282107595	0.548998325499126	0.352	0.247	1
RPS4Y1	6.58935957834192e-25	0.545877355995062	0.595	0.256	8.18925608396334e-21
SERPINA11	6.15718620893651e-14	0.541082174882339	0.232	0.06	7.65215102046629e-10
XIAP	0.00151023316896931	0.531977731174486	0.251	0.162	1
PDZD2	8.99759688356453e-07	0.531598308537119	0.458	0.3	0.011182213406894
BBS2	0.00106899347025095	0.525310252458868	0.198	0.112	1
PCDH9	7.52658793268969e-19	0.518674977976632	0.651	0.376	9.35404348274674e-15
HACD2	0.000921954804832771	0.512005763577523	0.19	0.135	1
TSC22D1	2.98931720150128e-06	0.485526151194067	0.318	0.206	0.0371512341802579
UTP4	0.015134726273023	0.484855176926743	0.123	0.074	1
GRAMD2B	2.58136488182118e-11	0.475437927480466	0.433	0.223	3.20812027512736e-07
PAM	3.04229859003042e-05	0.46868552948929	0.352	0.228	0.378096868768981
POR	0.000563069018791946	0.467608856882517	0.293	0.195	1
PPFIBP1	1.01082742241696e-05	0.443750965502813	0.31	0.179	0.12562563205798
FAM114A1	0.000830419413213143	0.44244779437244	0.137	0.079	1
NELL2	7.7976773923389e-12	0.43563397144941	0.151	0.027	9.69095346319878e-08
ELP2	0.00114655949530839	0.43196576403547	0.413	0.303	1
MED12L	0.0312711595905657	0.428619642543545	0.12	0.074	1
IL7R	5.70041105428645e-20	0.426589616851246	0.997	0.964	7.0844708582672e-16
LARP4	0.0110299391762976	0.423086673798901	0.226	0.153	1
TXNIP	2.90638944874589e-10	0.422696264896252	0.642	0.431	3.61206080690139e-06
IL16	0.000167694241860434	0.422337520405596	0.433	0.314	1
NMD3	0.00125012905777625	0.418811268017923	0.226	0.137	1
ZNF181	0.0028354866140644	0.41613279218312	0.115	0.063	1
SCN1B	1.4559062030419e-12	0.407929808349768	0.344	0.142	1.80940022914047e-08
LINS1	0.00953233592698876	0.406605293285434	0.109	0.069	1
ERC1	1.5209279653424e-05	0.406047879952516	0.307	0.176	0.189020927532753
SLC4A10	5.89455540564366e-12	0.402487845553388	0.74	0.513	7.32575345813394e-08
WDR3	0.0010134331281466	0.399223615568947	0.123	0.055	1
HSPA1A	8.29783761305635e-06	0.395672171774752	0.352	0.211	0.103125525855064
TAF15	0.00012202017088774	0.395086662154072	0.318	0.2	1
ANKRD10	1.07621476268541e-08	0.392867283823	0.729	0.577	0.000133751970706543
SREK1	0.000390509566100702	0.388825497075533	0.489	0.377	1
TTC21B	0.00192903915326573	0.386991201035161	0.145	0.135	1
TTC27	0.00944187365683821	0.382374647212741	0.17	0.102	1
ZNF660	0.0110708263610896	0.381578119388948	0.134	0.075	1
BLZF1	4.30914420150213e-05	0.378939347381295	0.128	0.052	0.535540441362685
AHRR	0.0086073493747999	0.377408312537287	0.106	0.063	1
TMEM117	0.000446087152569995	0.376315357916259	0.123	0.052	1
CCR6	2.19421769255035e-11	0.372510469891188	0.408	0.208	2.72697374830157e-07
TRMT9B	7.21917322055413e-09	0.371296231888841	0.24	0.094	8.97198847850467e-05
CXXC5	0.00025662616669198	0.36582941913914	0.377	0.261	1
FOS	7.11178249247773e-09	0.365351187865334	0.994	0.989	8.83852328165132e-05
FNDC3B	0.0145406967970927	0.362230836141663	0.123	0.115	1
GBP5	6.58181338151185e-08	0.355392305475819	0.427	0.255	0.000817987767054293
CREBL2	0.00189051356645952	0.355333194193773	0.159	0.085	1
DNAJB1	1.18128357215859e-06	0.355301613426288	0.698	0.533	0.0146809922347869
AEBP2	0.011649053818279	0.353818621238971	0.265	0.198	1
THEMIS	4.60525296552483e-12	0.352301261741019	0.293	0.108	5.72340838555426e-08
ZNF44	0.0095422342504763	0.35077672710627	0.154	0.09	1
LRRN3	8.16079098967213e-06	0.350379013988574	0.103	0.036	0.101422310419645
CPNE7	8.91965136183611e-12	0.348343354943832	0.486	0.278	1.10853427124899e-07
MFSD6	0.0705496054139618	0.348267506932153	0.165	0.134	1
DCK	0.00548797150574659	0.340923560886465	0.358	0.266	1
ZFYVE9	0.000448715563521972	0.338949981389721	0.207	0.118	1
ZNF83	0.0100885283841113	0.336818546841391	0.24	0.182	1
ZBTB1	0.000907171949813541	0.334412632746727	0.584	0.464	1
RESF1	0.000714354868485952	0.334127205375297	0.592	0.514	1
NRP1	1.33590013516743e-12	0.332156994326821	0.263	0.085	1.66025668798608e-08
TMC8	1.94720715986956e-05	0.328187000194976	0.707	0.601	0.241998905828589
TRPM7	0.00413826593041076	0.327667323843604	0.338	0.258	1
WRB	0.000189385258718022	0.32709709922554	0.204	0.108	1
ALDH3A2	0.0198113009515196	0.325819784372881	0.212	0.149	1
NPEPPS	0.00765401865483718	0.322679242738503	0.349	0.258	1
AGAP3	0.00162535006527267	0.321949050527012	0.307	0.206	1
CSNK1G3	0.019858589330783	0.321267534086979	0.324	0.261	1
ATM	7.30215436710942e-10	0.320877272280036	0.637	0.437	9.07511744744359e-06
TRIM4	0.00557043783672189	0.317757924174435	0.201	0.124	1
PUM3	0.124722902172585	0.316819091349604	0.277	0.239	1
PIK3CA	0.270885050906955	0.316518077520247	0.159	0.138	1
PCYOX1	0.0418967098945827	0.316273270041083	0.154	0.099	1
EPCAM	3.35165748760452e-08	0.313677692454945	0.14	0.036	0.000416543992559489
LRRC8D	0.0404505651170229	0.309703511519825	0.148	0.097	1
PTGDR	1.18559776862463e-07	0.309561243570092	0.416	0.258	0.00147346090684669
ENTPD1	1.69587000300802e-07	0.309176213940504	0.293	0.146	0.00210762723973837
GNPDA2	0.245940520027306	0.308305043243582	0.101	0.072	1
TTC5	0.0208046033219476	0.302895992036011	0.106	0.082	1
SYS1	0.000319394776562249	0.302146145251998	0.332	0.217	1
LNPEP	0.000173193398643645	0.302066221920285	0.578	0.445	1
CLDND1	0.00372706050385757	0.29864235040219	0.466	0.385	1
ZNF143	0.00157477940038747	0.297526113381036	0.196	0.112	1
PGD	0.0671262870158836	0.297461087233311	0.182	0.146	1
FBXO9	0.0253348497489481	0.297004333875975	0.184	0.121	1
STXBP4	0.0888568741496149	0.29695079653609	0.101	0.077	1
PRKCA	0.00174750376459491	0.296425255859497	0.24	0.165	1
KIAA0232	0.0290697730256733	0.293148128450162	0.212	0.148	1
TPCN1	0.00113985471028698	0.292698503640609	0.271	0.171	1
LACC1	0.00823916070905558	0.292681469130868	0.209	0.167	1
TFRC	0.550429787044469	0.292544631822421	0.201	0.176	1
ZNF331	0.000322470987203767	0.291102089785991	0.802	0.745	1
MPZL1	0.050803254898858	0.289559755683474	0.17	0.115	1
RBPJ	0.000563114704353109	0.289419753324167	0.676	0.561	1
ZBTB38	0.0012474326936174	0.288378460401685	0.235	0.142	1
THUMPD3	0.073297794289502	0.287624824066861	0.101	0.066	1
PNP	0.00175090517930408	0.286699819067536	0.522	0.406	1
ACP6	5.77285840731116e-07	0.286556459908617	0.212	0.09	0.00717450842860631
INTS6	0.0241841775629436	0.286457750188624	0.458	0.42	1
DGKA	3.43623448327242e-05	0.286377251530701	0.547	0.399	0.427055221581097
CEP83	5.07292754783628e-05	0.284229527794081	0.506	0.363	0.630463435645093
EIF4A3	0.026821757613976	0.282611738750581	0.377	0.332	1
ZBTB25	7.86934694341462e-06	0.281520622190949	0.508	0.351	0.0978002438127569
TTC39C	3.5029305632975e-09	0.281412742481681	0.483	0.285	4.35344210406614e-05
AFAP1L1	0.00460293328478852	0.281020825786882	0.277	0.192	1
HSP90AA1	5.87937288566532e-07	0.279619111133131	0.958	0.893	0.00730688462230486
SESN1	1.26199742611136e-05	0.27897224270079	0.427	0.28	0.15684104011712
SEPHS2	4.82527788646957e-05	0.278687372602299	0.215	0.118	0.599685535730438
YY1	0.00770722825395087	0.278426230153694	0.366	0.27	1
PNN	0.00111219169683073	0.278421260759563	0.651	0.535	1
AC005840.1	0.000245762787995949	0.278315258924592	0.159	0.077	1
GALT	0.0709550486387592	0.278169381200051	0.307	0.252	1
ZMYND11	0.0196346395411809	0.277735092190456	0.223	0.153	1
ZNF654	0.0181462935772551	0.276592135114291	0.168	0.118	1
CNDP2	0.0810258439847733	0.274736415609191	0.43	0.384	1
UTRN	0.000282288358605127	0.274618575036195	0.888	0.803	1
BRD2	2.47809864785741e-06	0.273585106033939	0.531	0.376	0.0307978099955719
COPS2	0.478455452333235	0.272098929820513	0.168	0.148	1
COG3	0.0588111473789638	0.270321220424111	0.221	0.164	1
ITPR1	0.119662956833489	0.269880064349461	0.522	0.461	1
LRRC41	0.0605795031820446	0.269720365358329	0.254	0.222	1
POGK	0.108575963173377	0.269317683829067	0.165	0.129	1
IL1R1	0.0106436605282538	0.268599615668994	0.793	0.734	1
SSR1	0.00328300161977233	0.268331865404226	0.408	0.343	1
SLC20A1	0.000599912905739566	0.268146799027226	0.391	0.274	1
ACSF3	0.0697074326885718	0.268035462644532	0.151	0.126	1
PPIL2	0.128342022765485	0.267661508390009	0.193	0.146	1
CSTF1	0.0159632605380703	0.267024653949897	0.142	0.083	1
WASHC4	0.00359460987646577	0.26661486528016	0.366	0.267	1
ZNF800	0.000893753230710462	0.265555393693445	0.352	0.256	1
MDM1	0.235377960891594	0.265218191459376	0.196	0.16	1
ZNF91	2.40753694138354e-05	0.26515478490099	0.545	0.396	0.299208691075146
SH2D1B	0.00239460513211409	0.264694139890743	0.422	0.319	1
GPR18	0.0020469161416648	0.264019781735037	0.201	0.123	1
GIMAP2	0.00109420394092545	0.263315845758995	0.349	0.241	1
TAGAP	0.000364334196109744	0.262601399436441	0.637	0.546	1
HLA-DQA1	0.00223048392120893	0.26247742855796	0.299	0.201	1
SRRM1	0.0970951202428797	0.261791018198491	0.668	0.607	1
CEP152	0.0273808530078721	0.261654949278092	0.117	0.068	1
COL4A3	7.74598027360977e-11	0.26069601949313	0.226	0.072	9.62670428404223e-07
DDX3Y	3.10746210955211e-15	0.260575416221669	0.561	0.313	3.86195390975137e-11
SRPK2	0.0137017275003634	0.259758168800404	0.243	0.168	1
SECISBP2L	0.00512057019149874	0.259027148736421	0.349	0.252	1
SKIL	0.0397369473806653	0.258681286165672	0.76	0.719	1
LY9	1.56375906288996e-05	0.258643687228611	0.369	0.228	0.194343976335965
ATP6V1B2	0.00832065125158983	0.258170004403241	0.179	0.116	1
PSMD10	0.00695664600397966	0.257683958116966	0.173	0.104	1
ITK	0.000333995849650852	0.257072980333608	0.285	0.176	1
TAOK1	0.0675593819231536	0.256714948057259	0.332	0.266	1
KTN1	0.0235351865151904	0.256673328637194	0.687	0.645	1
NMT2	0.0119231312669349	0.255453576998523	0.249	0.17	1
LAMP2	0.00299580815163541	0.255293686524232	0.229	0.148	1
SAMD8	0.12681410913763	0.255050591187295	0.159	0.119	1
DUSP22	0.0337482039793344	0.254419279370905	0.313	0.297	1
MGAT4A	7.92209413204237e-07	0.253731198048833	0.575	0.423	0.00984557858730226
SLA	1.9158828923864e-06	0.252105025530114	0.81	0.678	0.0238105925865782
AKAP8	0.071848637451709	0.250965550179981	0.24	0.184	1
MAPKAPK3	0.0335446451566012	0.250822077383442	0.36	0.285	1
PNRC2	9.00409306960637e-06	0.25057551725507	0.413	0.278	0.111902868669068
FTO	0.00521303542159704	0.250159246800452	0.165	0.105	1
XCL1	8.67060758230563e-21	-1.1964450911856	0.344	0.58	1.07758311032894e-16
XCL2	5.04735742712921e-17	-1.16262027131555	0.209	0.423	6.27285581043619e-13
CXCL8	5.45740884527023e-08	-1.1308836824799	0.056	0.16	0.000678246771290184
EGR2	1.64616679895623e-08	-1.11954038366136	0.028	0.132	0.00020458560977428
GNLY	7.87191117680328e-14	-0.905827587754513	0.025	0.176	9.78321121053111e-10
GADD45B	1.26090503761658e-09	-0.852775663804119	0.349	0.48	1.56705278074988e-05
TMSB10	6.23039670358749e-34	-0.785928995380393	0.615	0.755	7.74313702321853e-30
S100A4	6.20235484058711e-25	-0.723722782803857	0.723	0.791	7.70828659588166e-21
CAPG	7.4921786549734e-17	-0.709951457273328	0.193	0.439	9.31127963240095e-13
RPS21	1.12147566747313e-26	-0.698110379683993	0.874	0.903	1.39376995953561e-22
LMNA	1.03788009085364e-08	-0.685542418017968	0.26	0.443	0.000128987737691291
VIM	4.33009061809216e-19	-0.678010931913211	0.458	0.722	5.38143662016494e-15
KLF6	1.53887715257725e-19	-0.676829301141106	0.802	0.912	1.912516525223e-15
BCL2A1	1.06857552225501e-07	-0.666970770321366	0.33	0.44	0.00132802565905853
ANXA1	8.42848959075417e-08	-0.654622871806095	0.408	0.575	0.00104749268633893
TMSB4X	1.85900638714676e-26	-0.643673075381586	0.972	0.976	2.310373137946e-22
THBS1	0.000135716329751107	-0.61776430590062	0.109	0.203	1
S100A11	6.25202267502305e-16	-0.617713693935523	0.277	0.473	7.77001378051864e-12
GMFG	6.21054762911742e-17	-0.612226436261975	0.55	0.638	7.71846859346712e-13
PTGS2	7.07211624901928e-06	-0.608892831709922	0.131	0.255	0.0878922607428116
IFITM2	5.27840893203669e-16	-0.606796422877663	0.444	0.637	6.5600066207352e-12
NDUFA1	1.34066142499666e-15	-0.598750862723342	0.363	0.489	1.66617401898585e-11
RPLP2	3.07095503748999e-23	-0.596892289252094	0.994	0.987	3.81658292059256e-19
S100A6	1.14387191826288e-15	-0.596630911130785	0.316	0.492	1.42160402001711e-11
CSF2	0.000592074709795194	-0.593962371362684	0.372	0.362	1
RPL38	2.67977402213104e-23	-0.590335501538437	0.905	0.885	3.33042315470446e-19
SRGN	2.21147627226807e-21	-0.556314310012273	0.964	0.975	2.74842271117475e-17
CDKN1A	0.000402369080609402	-0.551927480395114	0.291	0.39	1
FCER1G	6.7614991701639e-13	-0.551567148247282	0.545	0.585	8.40319116867969e-09
IFITM1	3.85214636699897e-18	-0.550998663140345	0.528	0.709	4.78744750490632e-14
COX7A2	8.18461280572834e-14	-0.541906423973577	0.296	0.486	1.01718367949592e-09
CXCL2	0.019907106060699	-0.541392684963126	0.137	0.192	1
RPS18	1.39059869073134e-26	-0.534153400042464	0.992	0.97	1.72823605284091e-22
EGR1	1.33108073380024e-06	-0.534054593629635	0.036	0.129	0.0165426713596693
SYNGAP1	6.44296614464251e-05	-0.527786075175405	0.151	0.241	0.800731832456171
SELL	0.00236931589446036	-0.527090376836028	0.059	0.11	1
COX6C	1.41358618455777e-13	-0.513525345704454	0.274	0.454	1.7568049101684e-09
CORO1A	3.06012477840032e-15	-0.513420407669935	0.626	0.745	3.80312307459592e-11
DBI	5.76521057266241e-10	-0.510685319956423	0.246	0.357	7.16500369970484e-06
MT-ND3	7.19539330840033e-19	-0.507896334721543	0.986	0.973	8.94243480367993e-15
SLC44A2	0.00018962005741654	-0.507267169730786	0.26	0.357	1
RPS27L	4.6859018462007e-07	-0.504312476358806	0.235	0.305	0.00582363881445824
RPL31	8.58178952715564e-29	-0.500145521812018	0.911	0.907	1.0665448024349e-24
FOSL2	5.84250597963095e-10	-0.498148719894228	0.673	0.816	7.26106643148535e-06
SH3BGRL3	5.4779638290501e-15	-0.495854553045353	0.754	0.843	6.80801344674346e-11
RPL36	3.28461447920961e-22	-0.495588023857598	0.897	0.888	4.0821188747617e-18
RPL27	2.00320786364589e-20	-0.489915241057246	0.925	0.904	2.48958673293912e-16
RGCC	0.000154641761814102	-0.487912880690471	0.265	0.336	1
CD52	6.00588112822967e-20	-0.486252068012854	0.961	0.942	7.46410906616384e-16
RPS24	3.94885907342336e-21	-0.483302508815245	0.93	0.931	4.90764205645055e-17
RPL34	8.33002825165751e-17	-0.475842723513881	0.992	0.994	1.03525591111599e-12
MYL12A	1.02255046796588e-17	-0.468501711240381	0.777	0.824	1.27082572158799e-13
COX8A	1.56757496665526e-12	-0.464969212316661	0.299	0.44	1.94818216855916e-08
HOPX	2.28272417204347e-05	-0.461497543877729	0.123	0.22	0.283696960101562
RPL30	1.04997691965546e-17	-0.459912582653476	0.899	0.921	1.30491131574781e-13
CD99	1.32455124107596e-09	-0.45620837643407	0.223	0.374	1.64615228240921e-05
OST4	3.22273466828845e-14	-0.450886858909778	0.559	0.651	4.00521464574888e-10
SYTL3	1.17844667625669e-05	-0.450317167061683	0.344	0.484	0.146457352925182
RPS25	9.97915536268117e-20	-0.449398847985998	0.911	0.904	1.24020942847402e-15
RPS11	2.21804915008466e-18	-0.444753326776041	0.964	0.948	2.75659148372521e-14
UBL5	4.12077909688886e-14	-0.443901241565772	0.528	0.575	5.12130426161348e-10
EXT2	0.0117696957345252	-0.443510819853978	0.112	0.16	1
PLP2	4.46566535842397e-07	-0.442633102027047	0.344	0.454	0.00554992890744931
S100A10	1.39806559839572e-08	-0.439866997598775	0.307	0.357	0.00017375159256862
MRPL33	3.58687886496704e-08	-0.436961844656077	0.184	0.278	0.000445777305338103
KLRB1	2.47154645144728e-12	-0.436105176820754	0.749	0.868	3.07163792985868e-08
COX6B1	2.48836763811438e-11	-0.432497260325904	0.374	0.461	3.09254330064855e-07
MT-ND2	9.13631798782796e-18	-0.431926225554996	0.997	0.995	1.13546159952726e-13
GPR183	1.4183887501491e-05	-0.429427733356337	0.444	0.516	0.176277353868531
GNG2	8.6132355909575e-06	-0.429360831704987	0.226	0.371	0.10704529192442
SEC61G	6.25153871127542e-13	-0.424838923181414	0.249	0.347	7.7694123103731e-09
RPL35A	2.86539542297355e-16	-0.422686515648757	0.972	0.951	3.56111343167153e-12
FAU	2.97940567816091e-14	-0.421080949172051	0.855	0.901	3.70280537681838e-10
TOB1	0.0124389624522933	-0.418836440592648	0.165	0.187	1
RPS15	3.62928372065666e-17	-0.418061217561863	0.5	0.643	4.5104738080321e-13
RPL37A	8.19712705706358e-19	-0.417407791632013	0.522	0.665	1.01873895065186e-14
ADGRE5	1.34190631209815e-10	-0.407650981687281	0.601	0.766	1.66772116467558e-06
PFN1	1.22537428767002e-16	-0.403945944160593	0.704	0.78	1.5228951647163e-12
MYC	0.00407459264299595	-0.396889063871555	0.078	0.132	1
COX7B	1.79173299677434e-09	-0.390045368308215	0.324	0.398	2.22676576839115e-05
TYROBP	1.4509241868667e-10	-0.387790924391936	0.757	0.816	1.80320857943794e-06
CD83	1.96660061198604e-05	-0.386715521007907	0.542	0.66	0.244409124057625
SNRPD2	2.75238498015677e-11	-0.383086410284905	0.433	0.566	3.42066405333884e-07
PSME2	7.20777106380083e-06	-0.38091574392192	0.534	0.577	0.0895781787809167
IFI44L	0.00374546754491243	-0.380650650975502	0.075	0.145	1
NDUFB2	2.64136984845352e-10	-0.379482763206852	0.427	0.495	3.28269444765803e-06
RPL27A	2.32143411197352e-18	-0.377640258134966	0.19	0.447	2.88507831436069e-14
ATP5MPL	3.45342956857317e-05	-0.376396430575026	0.173	0.255	0.429192226782274
RPS19	1.45103574760337e-20	-0.375963431726855	0.866	0.887	1.80334722712147e-16
NFKBID	4.50105684986448e-06	-0.375440060666834	0.469	0.558	0.0559391345301157
RPL39	8.89656750023748e-15	-0.373899781003972	0.277	0.494	1.10566540892951e-10
RPLP1	7.87561331467808e-17	-0.37318596950798	0.994	0.994	9.78781222748191e-13
ATF3	0.0155299394059404	-0.37071172250702	0.321	0.385	1
RPS27	1.12904240252189e-12	-0.370473532575376	0.701	0.775	1.40317389785421e-08
COMMD6	1.3022140099466e-14	-0.369129197349293	0.095	0.296	1.61839157156164e-10
SEC61B	2.60900022183041e-06	-0.368733194697107	0.385	0.453	0.0324246547569084
CLIC1	4.75033182846238e-10	-0.367171810218953	0.693	0.775	5.90371239641304e-06
IL2RA	2.14295518360268e-08	-0.364555365720713	0.047	0.167	0.000266326470218141
RPL23	1.56181995527162e-11	-0.362935843184925	0.899	0.898	1.94102984041157e-07
GATA3	0.00203950238957469	-0.360690243870123	0.307	0.354	1
RPL35	6.06070056436209e-15	-0.358946934543465	0.74	0.777	7.5322386613892e-11
RPL11	4.77348656486706e-13	-0.358487713487019	1	0.991	5.93248910281679e-09
RPS14	9.43630681558815e-17	-0.358143266649275	0.939	0.937	1.1727442110413e-12
NDUFB3	2.3866068295204e-05	-0.357224977045873	0.168	0.248	0.296607496772795
NDUFA12	5.12942720332038e-08	-0.356101604617009	0.265	0.36	0.000637485212828657
SPINK2	2.94868627746682e-06	-0.355341649914101	0.559	0.626	0.0366462730563577
RPL32	2.05892165750399e-14	-0.351276241621562	0.564	0.687	2.55882783594596e-10
CFL1	3.31459899117179e-16	-0.349034335614278	0.927	0.939	4.1193836262283e-12
DCXR	0.000331029519397825	-0.348358666217908	0.268	0.357	1
ROMO1	9.00979115928772e-11	-0.345853829634296	0.128	0.281	1.11973684527628e-06
ELOB	1.47021186600045e-08	-0.342930092208054	0.249	0.39	0.000182717930706536
ADCY7	0.000570550130577413	-0.34230087150049	0.117	0.197	1
AREG	5.74244956246376e-06	-0.338794692619823	0.81	0.849	0.0713671631622996
COX7C	1.18434024144824e-10	-0.338273843271977	0.654	0.706	1.47189805207187e-06
COX5B	5.86997099106271e-10	-0.337713253281257	0.363	0.412	7.29519994769274e-06
VAMP8	3.16496151517397e-09	-0.335874325473705	0.631	0.635	3.93341417105821e-05
MT-ND1	4.05818341272531e-09	-0.33150441380762	1	0.995	5.04351034533501e-05
MYL6	8.72349053212918e-14	-0.330851014313917	0.966	0.95	1.08415540333301e-09
CD3E	1.84949119657201e-08	-0.33067371515314	0.092	0.233	0.000229854765909969
RPL41	3.42160613567419e-08	-0.329594529895491	0.603	0.7	0.000425237210541588
CMTM3	0.0382834024291787	-0.328699772107894	0.204	0.261	1
RPL10A	3.79502211864989e-16	-0.328310340144284	0.93	0.881	4.71645348905809e-12
EMP3	7.85567493768947e-06	-0.324352753531454	0.042	0.116	0.0976303281256047
FRS2	0.0545854724287044	-0.324349592487797	0.073	0.119	1
ALOX5AP	1.52043884522585e-06	-0.323059785198408	0.341	0.351	0.0188960139684669
NFIL3	0.000372875190155229	-0.322060033630413	0.145	0.25	1
PSMB3	3.67568989713175e-05	-0.321403039754964	0.349	0.423	0.456814740415534
PFDN5	6.45310999308656e-08	-0.321223538082253	0.802	0.807	0.000801992509940797
TMEM164	0.19055348340926	-0.320679369748757	0.159	0.2	1
EIF3K	5.78863528989388e-07	-0.320058870115996	0.528	0.544	0.00719411593828012
SELPLG	5.50801035320812e-08	-0.319804490469596	0.064	0.192	0.000684535526696706
TNFRSF18	1.23190084994662e-06	-0.319728241787539	0.578	0.615	0.0153100637631366
SLC2A3	8.6942153797239e-05	-0.319640247247992	0.416	0.513	1
DECR1	0.00983740155454882	-0.316235019038599	0.101	0.16	1
LIF	1.36910225431881e-05	-0.316048019025413	0.567	0.626	0.170152028166742
UBA52	1.94577841634414e-12	-0.315941673896272	0.98	0.986	2.41821341583249e-08
RPS13	5.33985347443408e-11	-0.311515354571253	0.994	0.981	6.63636989802668e-07
SFT2D2	0.0293842704252018	-0.310957488540747	0.223	0.261	1
RPS4X	2.05339414377074e-13	-0.309948204326069	0.997	0.973	2.55195824187828e-09
CARMIL1	0.000230554922887376	-0.307584643482031	0.047	0.121	1
TRMT112	1.0390526957274e-07	-0.30632747511989	0.366	0.475	0.00129133469025002
ARHGDIB	1.61398317264762e-07	-0.306167618478236	0.899	0.917	0.00200585828696647
ATP1A1	0.000528251767828894	-0.305583134747071	0.531	0.624	1
LAPTM5	7.08373133997096e-06	-0.304062085446303	0.536	0.649	0.088036613093159
TECR	2.67062181113913e-06	-0.303935714871149	0.341	0.399	0.0331904878688372
SPRY1	0.016331158907759	-0.303122578324843	0.603	0.671	1
PRDX6	0.000627376386711633	-0.302411361529931	0.184	0.277	1
SELENOW	3.99367117645379e-05	-0.298842260588358	0.293	0.39	0.496333453809677
SRRM2	1.33319283255877e-10	-0.297461201472757	0.324	0.5	1.65689205230404e-06
MYL12B	2.08704932398219e-07	-0.296378366532029	0.729	0.744	0.00259378489984507
ITM2C	0.000589833700800976	-0.295994397368575	0.589	0.673	1
FTH1	1.44179144536081e-07	-0.294858196100499	0.123	0.269	0.00179185840829441
PPP1R15A	4.01131049144138e-08	-0.293617890760709	0.816	0.893	0.000498525667876334
LAT2	0.0163701426734005	-0.292879669764481	0.268	0.338	1
MBD5	0.0344297665800744	-0.291685588994161	0.201	0.237	1
RPL19	7.95572435656372e-12	-0.2912683186056	1	0.978	9.88737423033739e-08
HDAC1	0.000169600878678369	-0.290114830913123	0.293	0.393	1
SH3BP2	0.00311117209635776	-0.289699902544537	0.07	0.135	1
RASGEF1B	1.94372417454242e-05	-0.289585496188505	0.405	0.547	0.241566040412132
RPL37	8.95179038596308e-14	-0.288307431089164	0.095	0.292	1.11252850916749e-09
CD63	4.17622813515311e-08	-0.287313951513932	0.709	0.741	0.000519021632636829
UQCR10	6.98814088891793e-06	-0.286020591595211	0.165	0.263	0.086848614967472
MCL1	4.63062964683537e-05	-0.285877208555375	0.645	0.748	0.5754946525087
TXN	4.89250054537996e-05	-0.285647427880705	0.176	0.281	0.608039967779822
MYADM	0.0013334302816447	-0.285138410776571	0.612	0.703	1
SAMSN1	3.49342586267514e-05	-0.284937767397484	0.209	0.343	0.434162966213266
NDUFB1	1.22905920697238e-05	-0.284195407453713	0.162	0.269	0.152747478242528
RPL24	9.23355190407425e-08	-0.284166254023899	0.589	0.697	0.00114754583063835
ID2	0.00104794737860031	-0.283369659051406	0.785	0.759	1
FHL1	0.00258076414683753	-0.278811522365324	0.148	0.209	1
MOV10	0.00732670171034427	-0.278236401016543	0.212	0.204	1
LST1	7.31076668239322e-12	-0.277589115411339	0.824	0.797	9.0858208328783e-08
DUSP2	0.00611536590167621	-0.277419727977544	0.525	0.514	1
NR4A1	0.000240776811057754	-0.276407319485622	0.908	0.899	1
CCND2	8.66266330137198e-06	-0.275692047800074	0.148	0.269	0.107659579509451
RPS9	4.02690960711492e-07	-0.26970373219885	0.885	0.917	0.00500464325972242
HIST1H4C	1.24461983158691e-05	-0.268933889015998	0.492	0.486	0.154681352669621
IL4R	0.0197760320904762	-0.268625474707124	0.57	0.629	1
TPM4	0.00517143018147675	-0.267751358566004	0.517	0.591	1
MYDGF	3.41850676607497e-05	-0.267674795578513	0.299	0.308	0.424852020887798
RPS12	1.07265896709926e-07	-0.267016712295489	0.994	0.98	0.00133310056431096
TBCB	0.00056724894363795	-0.266141414319174	0.372	0.437	1
ATP5MD	7.66169134775179e-08	-0.265708944913612	0.095	0.211	0.000952195000698592
ATP5MC2	2.08273521794999e-10	-0.265261475143916	0.754	0.692	2.58842332886825e-06
MAPK8	0.000552973113760175	-0.26505580492192	0.176	0.206	1
FERMT3	0.0156701429957655	-0.264202394444086	0.229	0.297	1
NDUFA2	2.74262959515243e-05	-0.2634461379739	0.173	0.219	0.340854006085544
AMPD2	0.0010486420360391	-0.263422248753408	0.36	0.39	1
NDUFB4	6.07270960979499e-05	-0.262556747597767	0.173	0.28	0.754716350305321
PGGHG	5.8711935906558e-05	-0.262412932311674	0.453	0.564	0.729671939446702
MRPL54	6.82929692909072e-05	-0.262359320236816	0.14	0.204	0.848745022347395
HNRNPH1	3.51787955799401e-08	-0.262261767987001	0.779	0.879	0.000437202071467495
ARPC2	7.287479652069e-07	-0.261966124802745	0.785	0.785	0.00905687971159135
TWISTNB	0.0654913522973076	-0.261940015161142	0.134	0.167	1
CA13	0.0063457251576417	-0.2614981581489	0.073	0.131	1
ENY2	0.00198326617646488	-0.259982611183262	0.249	0.321	1
RPL26	1.2151158122495e-09	-0.259783117289375	0.863	0.871	1.51014593146368e-05
SSR4	1.21792899631154e-06	-0.258909811257625	0.285	0.432	0.0151364215661598
SUB1	9.37787499022106e-06	-0.258446975949216	0.427	0.511	0.116548230378467
ATP5PF	0.000141106441450577	-0.257935664305299	0.363	0.436	1
KLRF2	0.0228242693114766	-0.257468362645952	0.131	0.197	1
CD48	0.00044159964345588	-0.256822227053111	0.332	0.382	1
RPS16	1.71723751990311e-07	-0.256565113563612	0.997	0.976	0.00213418278973559
RPS23	2.82145848511839e-09	-0.25606746057136	0.654	0.737	3.50650860530514e-05
ARPC3	1.06063753949546e-07	-0.256023732126575	0.573	0.632	0.00131816033408495
ISG15	0.000321256504295066	-0.255216520941978	0.159	0.234	1
ATP5ME	2.91763359806948e-06	-0.2548816269248	0.154	0.288	0.0362603503568075
IGFBP7	0.0156664079124441	-0.254772248539603	0.089	0.142	1
MT-ATP6	1.58439661848608e-09	-0.25444687422646	1	0.997	1.9690881174545e-05
KLHL20	0.613711951197943	-0.253732419293945	0.109	0.107	1
CXorf21	0.494918891677092	-0.251616113307898	0.117	0.126	1
MT-CO2	7.35550119911128e-09	-0.251549047321226	1	0.998	9.1414168902555e-05
CCNY	0.0171662302996979	-0.25138277651778	0.098	0.148	1

## Sheet: Cluster 1
MAST differential expression analysis between cluster 1 vs cluster (0,3 and 14)
	p_val	avg_logFC	pct.1	pct.2	p_val_adj
XCL1	7.18668724110255e-42	1.4841941210665	0.718	0.383	8.93161490324225e-38
XCL2	4.92152800998612e-33	1.41275892700052	0.577	0.23	6.11647501081075e-29
CXCL8	8.44403060223959e-14	1.23790250384227	0.237	0.065	1.04942412324634e-09
EGR2	1.95157669467583e-12	1.19591611337398	0.192	0.045	2.42541951614312e-08
GADD45B	2.76522897732585e-15	0.940154381886289	0.55	0.374	3.43662657302056e-11
CSF2	1.82834140379386e-07	0.931435640293762	0.462	0.316	0.00227226269663501
BCL2A1	2.4157020268071e-21	0.882108985435628	0.601	0.3	3.00223447891586e-17
RPS21	1.19649791782012e-45	0.781647619494452	0.961	0.858	1.48700761226685e-41
RPL38	3.46267793567232e-48	0.765195259979746	0.952	0.862	4.30341613845355e-44
MT-ND3	1.3396530822707e-46	0.739788943766601	0.997	0.968	1.66492085064603e-42
KLF6	5.76096191027995e-30	0.729161956535368	0.97	0.823	7.15972346209593e-26
CD52	4.21098724462582e-49	0.72604894653935	0.991	0.927	5.23341494762097e-45
PTGS2	6.59511775815785e-10	0.716944858203511	0.33	0.15	8.19641234983858e-06
CD83	2.13868697196639e-21	0.698720755918429	0.808	0.522	2.65796016875983e-17
RPLP2	2.53534771659275e-43	0.680400594007485	0.994	0.988	3.15093014218147e-39
EGR1	6.04565689283511e-08	0.671131254003975	0.171	0.057	0.000751354238641547
S100A4	7.660022561947e-31	0.669705320246932	0.889	0.705	9.51987603998773e-27
OST4	8.04288082161759e-33	0.668885895203207	0.811	0.52	9.99569228510634e-29
IFITM2	2.00082459805441e-25	0.635191671361935	0.769	0.466	2.48662481046202e-21
S100A6	9.29933263992334e-27	0.627476759051481	0.652	0.316	1.15572106048967e-22
NDUFA1	9.97522370002649e-19	0.626873327450972	0.577	0.377	1.23972080143929e-14
RPL27	9.86963338135119e-38	0.609671071596708	0.958	0.888	1.22659803663433e-33
TMSB10	2.17171527861717e-29	0.60774219341718	0.874	0.619	2.69900774826542e-25
SYNGAP1	5.38408361512938e-08	0.60411883422488	0.312	0.156	0.000669133911688279
COX8A	3.71679357411007e-25	0.600327330228756	0.601	0.283	4.619231053904e-21
RPS25	4.85586091443873e-36	0.597224673999352	0.961	0.879	6.03486394446446e-32
RPS18	2.10872440679797e-37	0.595497751382814	0.991	0.971	2.62072269276851e-33
COX6C	2.86951760971882e-23	0.592815869465357	0.595	0.286	3.56623648535855e-19
TMEM164	2.43767270141175e-06	0.592043135572957	0.27	0.142	0.0302953963331453
TYROBP	2.1530200594526e-30	0.590425176147163	0.931	0.726	2.67577332988769e-26
FCER1G	1.29956542258111e-14	0.575968918008944	0.691	0.51	1.6150999071838e-10
DBI	6.9527227586836e-15	0.565653432407815	0.471	0.239	8.64084384449198e-11
RPL36	1.24262780523255e-31	0.560626984325581	0.949	0.862	1.54433783634302e-27
RPL30	2.38067286899927e-38	0.554243907686077	0.973	0.884	2.95870024159229e-34
RPL37A	8.97411187177744e-37	0.550149212319107	0.802	0.519	1.1153026234245e-32
RPL34	1.3836526519985e-34	0.549490968412401	1	0.989	1.71960351590373e-30
RPL35A	1.3041175966003e-31	0.549426849613444	0.985	0.946	1.62075734905485e-27
S100A11	1.75830306270489e-20	0.542060713253029	0.601	0.303	2.18521904632964e-16
MT-ND1	1.84320561616607e-39	0.536097436624578	1	0.995	2.2907359397712e-35
COX6B1	3.63200675105826e-15	0.530400961626951	0.574	0.357	4.51385799021521e-11
RPL31	2.14394048613133e-39	0.524621506270355	0.943	0.891	2.66448923616401e-35
AREG	5.81771165592597e-16	0.520957072953772	0.922	0.791	7.2302520459848e-12
COX7A2	6.94786807115412e-19	0.520615951472701	0.604	0.324	8.63481043883033e-15
RPL41	3.26548922551248e-29	0.520182843918287	0.853	0.57	4.05835000946691e-25
MT-ND2	6.68087899441798e-40	0.518173634961246	1	0.994	8.30299641426267e-36
COX7C	4.17589347714474e-22	0.51350794472342	0.814	0.623	5.18980041339548e-18
IFITM1	3.0807374777018e-26	0.513484221224238	0.844	0.543	3.82874053728779e-22
GMFG	4.56227433950097e-19	0.506598083878003	0.769	0.525	5.6699945491318e-15
RPS11	3.11197414643632e-30	0.505016745920897	0.982	0.939	3.86756146919106e-26
LGALS3	6.11118942065206e-06	0.503433651420125	0.294	0.16	0.0759498621198638
CORO1A	2.5200390533844e-21	0.501643059925608	0.862	0.622	3.13190453554614e-17
DAD1	8.42580074841895e-15	0.499912916825695	0.649	0.466	1.04715851701351e-10
UBL5	1.05287592652997e-16	0.498922268723385	0.685	0.495	1.30851420149145e-12
RPL39	1.96931603722099e-31	0.492136276472479	0.664	0.29	2.44746597105824e-27
RPLP1	7.786089413623e-35	0.48446231126747	1	0.991	9.67655192325066e-31
TMSB4X	6.81212817514037e-37	0.480128095567522	0.988	0.968	8.46611289606445e-33
RPL27A	9.92126013197272e-33	0.479528872012988	0.607	0.227	1.23301420920157e-28
RPS24	6.69351969109998e-29	0.479481054441214	0.985	0.903	8.31870627209905e-25
RPL35	7.68235190526644e-28	0.477168348007509	0.886	0.702	9.54762694786513e-24
LTB	9.95902604768173e-16	0.474512725187631	0.976	0.9	1.23770775720589e-11
ATP5MC2	6.18323618024372e-13	0.468348300152803	0.772	0.685	7.68452592480690e-09
SEC61G	2.90128592761232e-14	0.466587153874747	0.456	0.239	3.60571815083659e-10
IFI44L	0.00900517094114948	0.465346270383467	0.162	0.098	1
RPS12	3.4986458613687e-27	0.463634741328888	0.997	0.979	4.34811707650902e-23
RPS15	6.38925776572203e-24	0.461776160926896	0.769	0.502	7.94056955123934e-20
SNRPD2	1.46998482834256e-18	0.459092579022832	0.697	0.428	1.82689714466413e-14
LIF	3.13508628750091e-13	0.452972677490378	0.745	0.534	3.89628523810613e-09
NFIL3	2.04280016617448e-06	0.451229554352175	0.306	0.165	0.0253879204652164
RPL32	8.36002025944389e-27	0.446161267180571	0.823	0.552	1.03898331784369e-22
TWISTNB	0.000140619107666902	0.444174982001321	0.222	0.121	1
COX5B	1.0520048634825e-12	0.443937346358948	0.529	0.327	1.30743164433605e-08
SMOX	0.00118894053541932	0.44307059159277	0.111	0.047	1
SF3B5	3.07614727296587e-09	0.442720267051135	0.489	0.33	3.82303583084198e-05
LST1	3.81619102474832e-21	0.440285268280073	0.916	0.752	4.74276220555721e-17
ATF3	1.63746911985773e-05	0.44008102686434	0.462	0.312	0.203504662215919
RPL10A	2.80594833688636e-22	0.436669618607968	0.955	0.87	3.48723259308237e-18
KRT86	8.67400317862472e-15	0.432534025843874	0.892	0.722	1.07800511503948e-10
VIM	2.58061371304903e-17	0.428378075172547	0.808	0.536	3.20718672257733e-13
RPS4X	4.16540654325655e-22	0.426574357902031	0.991	0.977	5.17676725195924e-18
FAU	1.57648665285602e-24	0.423383912253797	0.976	0.838	1.95925761216946e-20
RPL23	7.18244259429483e-22	0.421824128980539	0.961	0.867	8.92633965618961e-18
FOSL2	9.83823081641961e-13	0.42064991907864	0.883	0.705	1.22269532586463e-08
RPL11	2.57022133575527e-21	0.419769513654043	1	0.991	3.19427107607665e-17
RPS20	7.12239923969264e-24	0.419233004361665	0.799	0.52	8.85171777509001e-20
NDUFB2	9.01718697269131e-14	0.418736140886709	0.61	0.401	1.12065599696608e-09
RPS14	2.30400410736614e-29	0.415927319774491	0.991	0.911	2.86341630463463e-25
NDUFS5	6.33679678788657e-10	0.415461260404602	0.556	0.431	7.87537104798543e-06
RPL37	1.50243880142844e-32	0.414870493768043	0.45	0.106	1.86723094241526e-28
ALDOC	3.26369867708745e-07	0.413655246811492	0.691	0.525	0.00405612471588429
MRPL33	2.92588567552626e-09	0.410262021337333	0.357	0.188	3.63629071754403e-05
TNFRSF18	2.50232687978437e-14	0.409723100778777	0.757	0.523	3.10989184619602e-10
CAPG	2.31361185202512e-12	0.409597525438259	0.508	0.271	2.87535680969682e-08
SRGN	1.01118415216701e-18	0.407923035973771	1	0.956	1.25669966431316e-14
NDUFB1	8.31050396780554e-15	0.407133398234743	0.384	0.153	1.03282943311887e-10
RPL24	1.76597784694187e-19	0.406867146557463	0.829	0.572	2.19475726817935e-15
ATP5MPL	2.62038169446178e-09	0.403802270471566	0.336	0.169	3.2566103698771e-05
KRT81	3.05865282844655e-17	0.402465361821057	0.505	0.23	3.80129373519337e-13
CDKN1A	3.58191435680183e-07	0.401402244603968	0.471	0.295	0.00445160316263331
TOMM7	7.08916301662897e-13	0.398423533825351	0.667	0.498	8.81041179706648e-09
ADGRE5	2.17027633835878e-12	0.397775233201628	0.835	0.641	2.6972194333123e-08
MYL12A	3.63555904787392e-14	0.397666217303847	0.88	0.77	4.51827278469771e-10
RPS9	5.73797244740088e-22	0.395861610574887	0.976	0.87	7.13115215762981e-18
RPS19	1.9932045254763e-25	0.394149615935855	0.958	0.84	2.47715458426194e-21
TMEM258	5.75937477869096e-12	0.393532842345195	0.39	0.2	7.15775097495713e-08
FES	5.69676810000605e-13	0.392156915430074	0.784	0.552	7.07994339468752e-09
CFL1	1.51316269605875e-24	0.391775783189662	0.985	0.909	1.88055859866181e-20
LDLRAD4	1.79544908059067e-13	0.39032959414163	0.859	0.658	2.23138411735808e-09
PSMB3	9.0916239719011e-11	0.38792712930887	0.541	0.324	1.12990702722787e-06
NCF4	6.74423254270229e-07	0.387750539119747	0.279	0.141	0.0083817322040704
CD63	2.59293242288278e-12	0.387594850320251	0.835	0.676	3.22249641515873e-08
LTA	0.253670015285845	0.386410673385235	0.273	0.228	1
VAMP8	6.55927460559007e-11	0.384742986504673	0.727	0.587	8.15186647982734e-07
MYL6	6.93459514814426e-21	0.383961051344751	0.979	0.944	8.61831485011369e-17
MYL12B	1.30473685186981e-12	0.383155739123448	0.832	0.691	1.6215269595038e-08
PFN1	2.1139099150164e-21	0.381105395775712	0.892	0.682	2.62716724238238e-17
COPE	1.96067641467428e-08	0.38088211456137	0.646	0.48	0.00024367286481572
AMPD2	4.5716534118073e-05	0.377134400269836	0.462	0.337	0.568165086019412
UQCRH	5.55048646621111e-10	0.376468719669305	0.502	0.44	6.89814458020717e-06
RPS29	1.27867864836154e-34	0.375532006712978	0.363	0.051	1.58914182418372e-30
PLAUR	6.10698000660043e-06	0.375172556336844	0.234	0.116	0.0758975475220301
RPL26	6.16702595267074e-19	0.374855010912723	0.937	0.834	7.6643798539792e-15
SERPINB9	9.62373374402644e-10	0.374361398904724	0.267	0.106	1.19603762970761e-05
RPL18	1.99016693538689e-23	0.373792037862536	0.979	0.917	2.47337946729883e-19
S100A10	7.21757875288896e-06	0.373499713173046	0.423	0.297	0.089700068740904
NDUFA12	9.08078613242464e-09	0.371377829696325	0.429	0.274	0.000112856010053773
COMMD6	1.46735667244532e-20	0.371181810097245	0.405	0.132	1.82363087251504e-16
CTSH	3.40591275465021e-10	0.370962313316764	0.673	0.454	4.23286837147928e-06
MT-ATP8	5.86499907270937e-23	0.370206476308029	1	0.998	7.28902084756321e-19
ROMO1	2.93109111010223e-15	0.369927705335733	0.381	0.148	3.64276003163505e-11
NDUFA4	4.49084675066972e-15	0.369291650616204	0.444	0.207	5.58122434173233e-11
RPL19	8.52329419819549e-19	0.367715050696293	0.994	0.982	1.05927500295174e-14
SOD1	3.35642818426611e-08	0.367202779535777	0.634	0.546	0.000417136894740592
SH3BGRL3	5.29191010135553e-14	0.367138502866435	0.913	0.759	6.57678587396466e-10
TRMT112	2.91873402219904e-11	0.366787960022832	0.571	0.368	3.62740264278897e-07
WDR83OS	4.81856622246317e-09	0.36557119720012	0.559	0.39	5.98851410127723e-05
ELOB	2.59026341606127e-15	0.365096777843912	0.514	0.251	3.21917937348094e-11
PGGHG	1.41699076943062e-15	0.364303261722816	0.703	0.434	1.76103612824838e-11
CD300LF	1.01869627097278e-08	0.362084888054199	0.432	0.244	0.000126603572556497
DCXR	6.56412767111579e-06	0.361944336656057	0.423	0.275	0.081578978696627
RPS16	3.6932754726954e-15	0.358052644586148	0.994	0.979	4.59000275746585e-11
CHST11	0.00465953804275184	0.357402644568139	0.279	0.198	1
EIF3K	3.4262435744088e-07	0.357223815626725	0.622	0.496	0.00425813551427526
RPS13	4.19629279083568e-19	0.356332003721041	0.997	0.98	5.21515268045058e-15
HOPX	4.15042973248483e-06	0.35562606348092	0.273	0.141	0.0515815407153215
SLC16A3	2.7672376304031e-11	0.355142683305811	0.532	0.304	3.43912292706497e-07
GNG5	2.88477207653522e-07	0.352425519926477	0.423	0.271	0.00358519473671798
SSR4	1.21696088582393e-16	0.351853773465134	0.565	0.286	1.51243898890198e-12
ATP5ME	1.90880442475348e-15	0.350812027482182	0.399	0.159	2.37226213908363e-11
COX7B	6.44465959662779e-10	0.350163267632437	0.502	0.306	8.00942294668901e-06
RGS10	6.17195668542997e-08	0.348964783139981	0.36	0.206	0.000767050776865237
CLIC1	1.35509751903329e-12	0.348766488681211	0.865	0.685	1.68411519665457e-08
SPRY1	3.69965408602206e-11	0.348730175780986	0.79	0.575	4.59793009810822e-07
SLC2A3	1.40102468354623e-10	0.348283963025096	0.628	0.402	1.74119347671125e-06
PPIF	0.0389209394383005	0.34806277468718	0.174	0.127	1
GNLY	1.455491425278e-14	0.347193833929959	0.234	0.065	1.8088847433355e-10
NDUFA2	8.52412592046772e-07	0.347080157478346	0.291	0.157	0.0105937836939573
RAC2	6.1925338411334e-14	0.345536468004178	0.769	0.531	7.69608105776059e-10
MT-CO3	4.92436651195389e-21	0.339903516875052	1	1	6.12000270105629e-17
MAFF	1.45234609499947e-10	0.339278540149074	0.715	0.505	1.80497572686534e-06
GNG2	1.62621808618898e-09	0.338620450538341	0.45	0.253	2.02106383751566e-05
CTSB	0.000410839674684835	0.338470200237095	0.252	0.148	1
SLIRP	9.40349137356935e-10	0.335631655997825	0.219	0.077	1.1686659079072e-05
RPS27A	2.39595112882657e-18	0.331295614158186	0.976	0.911	2.97768806290567e-14
CD48	1.88148402228896e-05	0.331254928467136	0.459	0.316	0.233830834290072
FAM162A	4.12647339681077e-05	0.331015169270471	0.174	0.095	0.512838113755643
BANF1	6.65860890261964e-14	0.329747385389606	0.423	0.189	8.27531914417569e-10
SRRM2	5.8884026079208e-15	0.328237493447127	0.61	0.349	7.31810676112397e-11
MT-ATP6	7.61847216684034e-21	0.328148755568508	0.997	0.998	9.46823720894917e-17
IFITM3	6.8024425560781e-13	0.327640957031835	0.279	0.092	8.45407560869386e-09
CARMIL1	1.83633805255041e-07	0.326390281302588	0.168	0.057	0.00228220093170965
CIB1	1.41911923919285e-10	0.326291834203164	0.52	0.301	1.76368139046887e-06
ATP6V0E1	6.33868852282164e-09	0.325836874182308	0.592	0.422	7.87772209616274e-05
SPINK2	9.69741764198207e-05	0.324845571245376	0.646	0.579	1
PRDX6	8.53418946585856e-06	0.324235194060055	0.336	0.197	0.10606290668169
NDEL1	3.13064184475588e-06	0.323869902541098	0.625	0.481	0.0389076168466261
TGM2	8.94128420264733e-15	0.323415191745233	0.342	0.123	1.11122280070501e-10
MYDGF	1.8616349684462e-05	0.322933074982276	0.378	0.268	0.231363993878494
APRT	6.92998962253187e-09	0.32149359788302	0.562	0.365	8.61259110288261e-05
RPS23	4.45368866811459e-20	0.320510275588553	0.874	0.623	5.53504427673282e-16
KLRF2	4.11206243812693e-05	0.320228335273556	0.249	0.135	0.511047119810415
GPX4	4.55716575658092e-09	0.318176170722199	0.58	0.387	5.66364560227877e-05
VPS25	0.000768757867549237	0.316678968026914	0.183	0.104	1
ID2	0.00687156500730381	0.315461497933301	0.808	0.749	1
RNF4	0.000334777844832514	0.312981756739695	0.339	0.227	1
SEC61B	2.06215158095791e-07	0.312484382449775	0.544	0.371	0.00256284198481449
LEKR1	0.00102138610688535	0.311981884729959	0.435	0.319	1
UBA52	5.31257259490649e-17	0.311297482200865	0.997	0.977	6.60246522094978e-13
NDUFB3	7.54998903284447e-07	0.31110833904371	0.318	0.169	0.00938312637001911
RPL36AL	2.30508569485329e-11	0.310076006283821	0.736	0.575	2.86476050156366e-07
RPL8	1.0915093700936e-15	0.309930153133192	0.997	0.98	1.35652784515233e-11
LAMTOR5	1.17374090509011e-05	0.309200007766136	0.372	0.239	0.145872519684599
PLAAT4	0.000262677580620971	0.308350675387526	0.402	0.334	1
NAA38	4.93978301668593e-12	0.308213745881646	0.282	0.1	6.13916233313728e-08
UFC1	0.000325774072140187	0.307374006830576	0.393	0.306	1
GSTP1	3.63874050451042e-07	0.306736775146296	0.592	0.418	0.00452222669900554
UQCR10	3.98354757275936e-07	0.304478648022462	0.321	0.18	0.00495075292342533
NCR2	3.78524603915187e-06	0.304179967482081	0.435	0.277	0.0470430377745794
MT-ND5	9.20407344657208e-18	0.3034149065501	0.997	0.991	1.14388224793998e-13
IL2RA	7.14686441263672e-07	0.30339577658863	0.204	0.083	0.00888212309202492
IL4R	5.27827445432075e-08	0.303190153780651	0.73	0.546	0.000655983949182983
TXN	1.94459518451755e-08	0.303108425860915	0.357	0.186	0.000241674289531841
IAH1	0.00159810430741724	0.302945855927177	0.219	0.16	1
ZFP36L1	1.26036478559854e-12	0.301304676317156	0.925	0.806	1.56638135554187e-08
FIS1	1.0596356776097e-05	0.300424847089823	0.381	0.272	0.131691522013334
RPL12	1.21260289596164e-14	0.300249853742369	0.946	0.825	1.50702287910113e-10
RCAN1	0.00159028209439121	0.299829545539658	0.156	0.08	1
RPS27	2.59701342459276e-14	0.297006923222126	0.874	0.685	3.22756828408389e-10
MRPL20	2.51235055127195e-05	0.296804622033951	0.384	0.26	0.312234926512079
OCIAD2	6.6302801704652e-08	0.295878291475735	0.372	0.203	0.000824011219585414
CKS2	3.66139883818142e-06	0.294444336626837	0.246	0.132	0.0455038647609187
ATP5PB	4.27459046601587e-05	0.294379856155504	0.526	0.386	0.531246103116452
MAGOH	1.26249936747198e-07	0.293018376832945	0.195	0.085	0.00156903421389418
NFKBID	1.33845718406406e-06	0.292938373747917	0.634	0.472	0.0166343458835481
TSTD1	2.68903502623457e-07	0.291989830163997	0.423	0.254	0.00334193273060432
PRDX1	2.63078918036702e-06	0.291258256872341	0.408	0.26	0.0326954479336013
MOV10	0.0479058557704605	0.290504493638579	0.246	0.188	1
NSMCE1	0.000274346719107773	0.290403288894499	0.402	0.304	1
POLR2G	0.000205111286884016	0.289799697984993	0.438	0.351	1
POLR2L	7.57889686646152e-12	0.289310200069068	0.327	0.132	9.41905302563837e-08
COX5A	9.59109476395672e-07	0.289247686510877	0.486	0.322	0.0119198125726454
NCOA7	2.99061170259551e-12	0.288727332782824	0.718	0.478	3.7167322239857e-08
TRAPPC1	8.83983677346345e-10	0.285686146664668	0.399	0.206	1.09861491420604e-05
PPIB	4.83273193977946e-12	0.285679786292765	0.643	0.405	6.00611925475791e-08
ADAM19	3.34969216134051e-07	0.28547783537608	0.24	0.11	0.00416299741811399
RPS27L	0.000212940341856598	0.285261293418898	0.354	0.242	1
SDC4	1.67240589802747e-10	0.28484966018185	0.327	0.145	2.07846605006854e-06
ATP5MD	7.95731446232039e-13	0.284766354527897	0.297	0.104	9.88935041377178e-09
SSBP1	4.34846647499922e-05	0.28427022059843	0.39	0.298	0.540427413512903
PLIN2	0.0175264514713803	0.28324502171996	0.207	0.136	1
BORCS5	0.00306312409448125	0.283089455783325	0.303	0.206	1
PDK3	0.00123707584292524	0.281536835927335	0.321	0.221	1
C19orf53	1.18739875289785e-09	0.280858580543837	0.315	0.142	1.47569917010144e-05
CSRNP1	4.50222125815912e-10	0.280857241438538	0.736	0.542	5.59536057964016e-06
EEF1B2	5.63829058027487e-11	0.280319652806891	0.793	0.632	7.00726753316561e-07
CD2	8.23397817753499e-06	0.279933837324371	0.652	0.539	0.102331880790405
ATP5MG	3.64436098117108e-15	0.279834144428845	0.655	0.384	4.52921182739942e-11
DOK7	0.004155259868535	0.279614244727064	0.141	0.074	1
RPL29	4.321454539702e-13	0.276757717433019	0.682	0.445	5.37070370194165e-09
NDUFA3	9.93818905431901e-11	0.275929018113112	0.249	0.086	1.23511813567077e-06
UXT	6.38310869405843e-05	0.275171633372555	0.45	0.36	0.793292748497582
BBS9	0.0122309532325526	0.27466378322928	0.168	0.103	1
CD3E	1.36379785428547e-09	0.274399384083619	0.294	0.126	1.69492797330598e-05
ARPC3	5.0203331275617e-08	0.272801081812431	0.724	0.554	0.000623927001093368
CHMP2A	0.000929375177850791	0.272550856556103	0.372	0.298	1
SDCBP	4.03582722261106e-07	0.272549728204749	0.631	0.449	0.00501572607226102
RGCC	0.00549951254831968	0.272260889653093	0.375	0.278	1
BRK1	2.97009217030758e-05	0.272012029769231	0.456	0.33	0.369123054925826
MT-CO2	7.23644743708831e-15	0.271889320667542	1	0.998	8.99345687481335e-11
TLN1	8.60575908312366e-13	0.271155889323754	0.622	0.377	1.06952373885061e-08
SGK1	4.65518765921364e-06	0.271089396505199	0.327	0.191	0.0578546722287071
RGS1	0.00493603876977032	0.269106162690829	0.889	0.828	1
NDUFB7	4.00630676227786e-09	0.268769005376574	0.267	0.115	4.97903804415892e-05
LAPTM5	3.41504286906173e-09	0.268562184153079	0.742	0.542	4.24421527766992e-05
RPLP0	1.08064285321176e-13	0.268252941545496	0.985	0.929	1.34302293797157e-09
CHCHD2	1.09402847157218e-10	0.267954866407726	0.682	0.463	1.35965858446991e-06
RPS5	2.95418048647067e-09	0.267773781168788	0.967	0.918	3.67145550858575e-05
GSN	2.33217423897504e-10	0.267490306783349	0.856	0.67	2.89842614419817e-06
ARPC2	2.38270239856683e-06	0.267273020282413	0.841	0.756	0.0296122254093885
TIMP1	1.1941148695783e-06	0.267117831805161	0.616	0.442	0.0148404595991191
NDUFB4	2.67241884854416e-09	0.266461435465538	0.363	0.18	3.32128214497068e-05
ABRACL	5.24393351909867e-06	0.264801004283888	0.652	0.519	0.0651716057753583
EDF1	7.40717718809597e-07	0.264558792044214	0.754	0.604	0.00920563980936567
MPG	1.73131147629296e-08	0.264299389887213	0.538	0.348	0.000215167390273689
THBS1	0.0930046225115711	0.264031849673953	0.204	0.151	1
PFDN5	8.6365466772432e-08	0.263466851986846	0.874	0.77	0.00107335002104778
DUSP4	7.56289902937222e-07	0.263082184243561	0.201	0.082	0.0093991709137038
SLC41A1	0.000346672196573395	0.26293346475193	0.21	0.121	1
SNRPC	9.66619538235261e-05	0.262600314980947	0.312	0.21	1
NUDT14	2.64370308457464e-06	0.260331953496264	0.342	0.195	0.0328559419350936
TSPO	2.89806221497194e-05	0.260048826050023	0.456	0.318	0.360171172076713
F13A1	2.8174829751506e-09	0.259760480918524	0.249	0.103	3.50156784151716e-05
CA13	0.00978006728783682	0.257555700416083	0.15	0.089	1
DYNLRB1	6.74397166166276e-05	0.257284943913239	0.423	0.318	0.838140798111448
TSTA3	0.00020948435936744	0.256282043494084	0.243	0.138	1
VAMP5	0.000178836137567154	0.255215102042848	0.216	0.118	1
TCIRG1	4.57072598721708e-13	0.254908528321174	0.73	0.483	5.68049825691339e-09
PSME1	0.000244293840734773	0.253162340639317	0.826	0.758	1
CLNS1A	0.0160485583587948	0.252905971644993	0.429	0.366	1
AKR1B1	0.000933370102746529	0.25268627990016	0.324	0.215	1
MYC	0.00137096258351359	0.252389328562033	0.165	0.086	1
COX4I1	4.87315678313638e-06	0.252279766851646	0.91	0.835	0.0605635925008189
EXT2	0.0543025475414255	0.252273320560973	0.18	0.124	1
MGST2	6.81715787490561e-05	0.251763761852114	0.135	0.104	0.847236380693269
ALOX5AP	0.000928990317816419	0.250977943431699	0.408	0.316	1
ATP5PF	4.29993556533277e-06	0.250718779158199	0.517	0.356	0.0534395992059557
NDUFB10	0.000735507539335116	0.25054090432493	0.273	0.203	1
EPDR1	1.88639259163839e-09	-1.01082758691001	0.057	0.188	2.34440871288819e-05
DDX3Y	2.62061620077287e-24	-0.7759823158347	0.183	0.513	3.25690181432052e-20
KLRC1	7.31524755176847e-13	-0.767403478614846	0.081	0.263	9.09138965733786e-09
TOB1	5.12932497040133e-08	-0.759078828812227	0.111	0.213	0.000637472507321477
BBS2	1.13567026600977e-05	-0.745755961069833	0.072	0.179	0.141141100659694
MED12L	4.8084396532997e-06	-0.738003372039391	0.033	0.12	0.0597592880112087
HLA-DQA1	0.000300406273180639	-0.715366578082069	0.177	0.266	1
IL7R	3.84915366502035e-35	-0.685213372805252	0.946	0.991	4.78372817488729e-31
GRM7	1.66750440802179e-14	-0.677680327424432	0.009	0.145	2.07237447828948e-10
RAB4A	4.62163711334229e-06	-0.639974875115493	0.042	0.116	0.057437706044618
SECISBP2L	0.000179549771106735	-0.638366781950717	0.225	0.318	1
HSPA1B	2.27818514439089e-11	-0.628351317720588	0.207	0.422	2.83132849744899e-07
AHNAK	1.89208859685486e-09	-0.627202877589335	0.517	0.614	2.35148770817122e-05
RPS4Y1	2.88481959729453e-20	-0.595049119431738	0.18	0.478	3.58525379551764e-16
ACVR2A	0.107704555595575	-0.592678878557749	0.087	0.13	1
NCOA1	0.00226750608843821	-0.567804688753547	0.27	0.328	1
TXNIP	2.66270141121005e-13	-0.566664639201507	0.351	0.585	3.30920531385185e-09
TSC22D1	1.04902842678139e-08	-0.565421893570734	0.195	0.272	0.000130373252880391
ERC1	0.000499832535568379	-0.563573490826131	0.153	0.259	1
PPP1R9A	0.000291616900315794	-0.556478158400038	0.381	0.47	1
NMD3	0.00306709602368005	-0.554228295364233	0.117	0.195	1
CAMK4	0.00630033227289897	-0.552742576037129	0.237	0.274	1
DNAJB1	3.19417188087636e-09	-0.550818186880409	0.483	0.648	3.96971681355314e-05
HSPA1A	2.78686160331275e-07	-0.543058827917568	0.165	0.31	0.00346351160059709
CEP350	5.39517030089013e-06	-0.540632619017676	0.384	0.433	0.0670511764994626
EIF4A3	4.61723240703972e-06	-0.522646102411813	0.348	0.348	0.0573829643546896
WASHC4	0.00383842217801382	-0.507427043850658	0.27	0.319	1
RESF1	0.000238935609917108	-0.504276898895637	0.498	0.564	1
TRIM4	0.00541249118367648	-0.503283722580342	0.108	0.174	1
MFSD6	0.00573906258018092	-0.502239686842767	0.108	0.163	1
PCDH9	1.48024497900514e-12	-0.5000392824159	0.354	0.536	1.83964845990758e-08
SIPA1L1	0.0834372839599415	-0.493904825622098	0.252	0.297	1
FKBP5	8.64534084788498e-08	-0.490922369535854	0.156	0.274	0.00107444296057514
PARP8	0.000858886858019906	-0.487505761218802	0.312	0.415	1
RUNX2	3.82991592827017e-06	-0.48406256959571	0.444	0.49	0.0475981951565417
TOX4	0.000614469220364182	-0.475827502840444	0.186	0.247	1
STK17A	5.69778713686954e-06	-0.474830529286187	0.33	0.437	0.0708120985370147
ATP9B	0.00163284725907517	-0.473765383414574	0.192	0.247	1
UBASH3A	0.000567578349961493	-0.473029928456025	0.117	0.206	1
IL18R1	1.81500878021263e-07	-0.472397125932578	0.396	0.551	0.00225569291204825
ATG16L1	0.0126781372068536	-0.469665791619433	0.087	0.138	1
ANKRD26	0.000277100762156354	-0.469328157069386	0.153	0.228	1
DOCK8	3.87615167030617e-07	-0.466241068382734	0.574	0.619	0.00481728129585651
SFI1	6.66271789147293e-05	-0.464092259701638	0.231	0.268	0.828042579552255
PDZK1	0.000119530333456486	-0.460092482421093	0.246	0.292	1
HLA-DRA	0.061053138121911	-0.45657967926607	0.177	0.233	1
CYLD	6.30089388766691e-05	-0.452977319920114	0.468	0.523	0.783075092359243
ZNF441	0.000485442014721086	-0.451493631408942	0.105	0.191	1
ANKRD12	0.000566113532814406	-0.450769079085948	0.589	0.631	1
BANK1	0.03582432744367	-0.448831229163682	0.144	0.195	1
ATM	5.31215389878651e-12	-0.445268016463475	0.396	0.566	6.60194486541188e-08
TBC1D31	0.00235009057164113	-0.444982826478209	0.342	0.392	1
TNRC6A	0.00871753526277417	-0.44381416182107	0.258	0.3	1
CAPN7	0.00213910584385289	-0.438848326232639	0.162	0.227	1
INTS6	3.34081279770974e-05	-0.438079405279046	0.399	0.451	0.415196214499367
FOS	3.27424692524727e-10	-0.437531463981386	0.994	0.989	4.06923407869731e-06
CCDC14	0.0757219798434144	-0.432407594531543	0.102	0.121	1
HSPB1	1.57374419809523e-06	-0.431115369661793	0.258	0.375	0.0195584928939275
TAF15	0.000972417900352076	-0.430812536153335	0.183	0.272	1
C6orf62	1.01823687026432e-09	-0.43063859707143	0.547	0.595	1.2654647823645e-05
PPFIBP1	0.00133444041890802	-0.424760652234187	0.171	0.254	1
NDUFAF7	0.0016224046137588	-0.418624101089727	0.102	0.165	1
CLDND1	1.4209319801658e-06	-0.415885028578004	0.384	0.43	0.0176593426495006
ZBTB1	0.00828046938419265	-0.414713504488749	0.471	0.525	1
ZBTB38	0.00168582347596322	-0.414147717742005	0.126	0.2	1
RSRP1	1.00939734319674e-09	-0.413355188340214	0.658	0.69	1.25447901812491e-05
PIK3CA	0.0524274231987663	-0.412072241672883	0.15	0.144	1
SCN1B	2.28142541867518e-09	-0.410324167945305	0.114	0.265	2.83535551032951e-05
HSP90AA1	4.43716629986297e-10	-0.402411794910617	0.907	0.921	5.5145102774697e-06
LNPEP	2.70743308998777e-05	-0.401760896427044	0.444	0.517	0.336479784423679
ZNF292	0.000942171498455345	-0.400825123483879	0.474	0.502	1
JMJD1C	1.22839612609719e-05	-0.400421595624232	0.55	0.669	0.152665070551359
IREB2	0.0383798483917436	-0.399573943507714	0.171	0.236	1
UTRN	0.000121139861246476	-0.398824237231036	0.814	0.844	1
CREBL2	0.0398859425632711	-0.397544067199146	0.09	0.123	1
SSR1	3.31839599673652e-06	-0.396512304681329	0.336	0.381	0.0412410254474414
STAC	3.48363647201957e-05	-0.390120787492589	0.123	0.206	0.432946340742593
KIAA1324	0.0193235857862734	-0.389229553498295	0.529	0.573	1
MARS	0.00012856895035028	-0.388776096176926	0.261	0.275	1
NSD1	0.277148003474047	-0.38542199554892	0.423	0.445	1
ITGA4	1.85539645999836e-08	-0.385034733621259	0.517	0.533	0.000230588672048596
LTA4H	1.28990907655245e-06	-0.384140396937944	0.586	0.644	0.0160309900033939
RCOR3	0.0460533247746251	-0.382525272662572	0.258	0.316	1
SRRM1	0.00742410524106311	-0.380062527137283	0.622	0.632	1
TTC39C	2.5803642762421e-09	-0.379212876053058	0.24	0.415	3.20687672251369e-05
YY1	0.020651908890139	-0.379190779509879	0.255	0.33	1
ZNF143	0.081673048889447	-0.378309758390542	0.12	0.153	1
ARAP2	0.000101498403824691	-0.376064729701756	0.261	0.307	1
XIAP	0.0973890601319643	-0.372626828546978	0.174	0.204	1
S1PR1	0.0670921449963169	-0.371839123159916	0.084	0.118	1
PDZD2	0.0476662548966977	-0.37130918119719	0.315	0.378	1
ZNF91	8.67110290387556e-06	-0.370093039845463	0.36	0.495	0.107764466889365
SESN1	5.34604137437873e-07	-0.368554358602695	0.255	0.372	0.00664406022007789
SRSF11	2.48891658189471e-08	-0.365984319398431	0.489	0.549	0.000309322552797874
RAD21	0.000885623852004159	-0.364455064919467	0.435	0.499	1
KTN1	0.00081171293965304	-0.361946061590331	0.661	0.66	1
CNOT8	0.00807839909609104	-0.361086690660208	0.273	0.271	1
TTC3	0.00545088563067516	-0.35793050406131	0.492	0.555	1
MRPL18	5.38300654794299e-05	-0.357658063159311	0.189	0.319	0.669000053778355
ITK	0.0642582202376003	-0.35758109254404	0.195	0.225	1
ARHGAP5	0.00582077624779235	-0.357225077434064	0.306	0.343	1
ANKRD10	3.87110687287479e-07	-0.356505465954834	0.607	0.644	0.00481101162160879
PWWP3A	0.0147284675212186	-0.354472834416211	0.225	0.287	1
CSTF1	0.0248710275044123	-0.354183603794431	0.069	0.123	1
CLEC2D	0.000496748822079624	-0.353509829610345	0.159	0.251	1
CEP83	0.00149131663068324	-0.350052486461217	0.378	0.433	1
S100PBP	0.0748083554276852	-0.349328558354321	0.15	0.192	1
MAX	0.02244347026227	-0.348651180714294	0.282	0.316	1
SLMAP	0.179964743614555	-0.347239985682294	0.207	0.251	1
FBXO9	0.240014320652598	-0.345196626792289	0.129	0.151	1
MACF1	2.14410921764562e-05	-0.341283908857838	0.928	0.95	0.266469893568998
USP1	0.017671538679948	-0.340686573140549	0.132	0.162	1
FAM114A1	0.000924807560116574	-0.337958741211881	0.087	0.106	1
STRBP	0.075095695247036	-0.33718466005053	0.216	0.218	1
DYRK2	0.0800945293428431	-0.336813288741852	0.162	0.221	1
IKZF1	0.00748994167786371	-0.336321240186944	0.547	0.546	1
ZNF44	0.00228678391284312	-0.336236132405402	0.066	0.136	1
NPIPB2	1.42913325694181e-11	-0.336224980177222	0.934	0.944	1.77612681172728e-07
ZNF638	0.0109304852161231	-0.335929881813979	0.438	0.519	1
MPRIP	0.00135050248284593	-0.334015372523177	0.502	0.517	1
ZNF451	0.0708298485717088	-0.333111621847029	0.183	0.206	1
SPECC1	0.0644781236606516	-0.333012336213966	0.324	0.362	1
CDKN1B	0.0075619468486195	-0.332855903469966	0.342	0.384	1
AKT3	0.00383961220426082	-0.331941540782034	0.12	0.186	1
HMG20A	0.0624373028548871	-0.331928773838077	0.153	0.201	1
EIF5	0.000565049365505227	-0.331068015447551	0.619	0.648	1
SREK1	0.0334565238703406	-0.330995539311636	0.372	0.44	1
NRP1	4.05938362735827e-09	-0.329490205467203	0.06	0.194	5.04500197208086e-05
CCND3	4.11110301313554e-06	-0.328465649898988	0.399	0.507	0.0510927882472485
GALT	0.00287051995102397	-0.327990879450716	0.258	0.278	1
AEBP2	0.0275230334210996	-0.326855070196717	0.174	0.247	1
RNF10	0.0206220169224161	-0.326544696440167	0.444	0.424	1
ZNF195	0.00291998841491525	-0.326184781423671	0.234	0.331	1
ZNF302	0.13895201443086	-0.326086117984138	0.096	0.133	1
MEF2A	0.00562599644554711	-0.325467062195155	0.267	0.284	1
SERINC3	0.00404916931007659	-0.325231317235188	0.465	0.474	1
KCNS3	0.00559609151086969	-0.324589821928006	0.054	0.104	1
PPIL2	0.0978999956784371	-0.324511359313592	0.135	0.177	1
SUN1	0.0582992192857556	-0.321456919373143	0.207	0.241	1
USP9Y	1.92935053943507e-05	-0.318870798857622	0.075	0.18	0.23977968504099
APC	0.437588088149969	-0.318226453570233	0.204	0.201	1
IVNS1ABP	0.000420699831733523	-0.317980079970956	0.622	0.67	1
ZFYVE9	0.00033843031523061	-0.31780274136134	0.117	0.166	1
HNRNPA2B1	4.54085823107495e-14	-0.317776580218342	0.862	0.884	5.64337860957994e-10
CCDC91	0.00925563915964375	-0.317161647687976	0.255	0.337	1
SNX10	0.00863967560790414	-0.316809842955987	0.174	0.198	1
OXR1	1.84074252008949e-07	-0.314812577376229	0.102	0.221	0.00228767480396722
BRD2	1.69073086950211e-08	-0.313821865135627	0.375	0.46	0.000210124032461722
TAOK1	0.156780879204619	-0.313457676780038	0.282	0.293	1
THOC2	0.000201967786253506	-0.312277678728383	0.399	0.41	1
HEATR5B	0.252967883495083	-0.311851297556892	0.168	0.204	1
USP39	0.135545809907021	-0.311451062717612	0.138	0.182	1
AKAP8	0.0117861487509375	-0.310659822922495	0.186	0.213	1
SERPINA11	0.000556189479803267	-0.310401505983143	0.069	0.148	1
IL16	0.0278381741888875	-0.310261221824171	0.345	0.363	1
LARP4	0.280840703860202	-0.309261130095983	0.153	0.192	1
TMEM41A	0.0354776087088537	-0.308882718329857	0.093	0.107	1
SYTL2	0.000511635167399328	-0.308044923161295	0.228	0.253	1
PSEN2	0.040847536578303	-0.307646181771514	0.099	0.118	1
ERAP2	5.66623348309661e-07	-0.306417178961876	0.111	0.241	0.00704199497279247
ZNF83	4.67207605628256e-05	-0.302530499585478	0.204	0.203	0.580645612274796
PCNX4	0.0598944643446858	-0.298918655842917	0.294	0.369	1
PHF20	6.73976360503357e-05	-0.298741108850753	0.556	0.501	0.837617820833572
PRDM2	0.156200221863076	-0.297472039982812	0.351	0.384	1
SF3B1	1.4486601105357e-08	-0.297111860459032	0.505	0.608	0.000180039478537377
SRSF10	1.94355773659846e-06	-0.297049291138411	0.219	0.313	0.0241545355504457
CEP57	0.00027275144867653	-0.296692301874687	0.183	0.253	1
GPATCH8	0.049339538028697	-0.296171085289285	0.306	0.321	1
PAPSS1	0.734541570147964	-0.295226162613736	0.273	0.29	1
UBA2	0.0121003211826126	-0.294898022002867	0.21	0.26	1
SKIL	0.00444154016879319	-0.294250551348271	0.757	0.722	1
TFG	1.83668569351527e-05	-0.294162183841335	0.183	0.219	0.228263297990078
SLC25A46	0.186632064874474	-0.294059824550432	0.171	0.182	1
PAM	0.212810714227722	-0.292425317970113	0.255	0.281	1
PRKCA	2.15723079638888e-05	-0.291345942426541	0.186	0.195	0.26810064337521
RYK	0.00351603293134548	-0.290608408179729	0.069	0.13	1
IGFBP7	0.00347115590176693	-0.29051993277113	0.093	0.138	1
ZBTB25	0.00340575936349344	-0.29004786719174	0.36	0.431	1
WDR74	0.00933361415923124	-0.289448373804822	0.132	0.145	1
SGPL1	0.310713654065988	-0.288648443228439	0.12	0.138	1
ELP3	0.467340732962759	-0.287178141444474	0.132	0.153	1
THEMIS	8.54034881676706e-06	-0.287043561513104	0.099	0.213	0.106139455094781
SLC20A1	0.00143010073658776	-0.286843923539242	0.27	0.339	1
SP3	0.033529923661393	-0.286439600289262	0.303	0.327	1
POLR1C	0.0621130691023886	-0.285071978767269	0.12	0.166	1
TAMM41	0.0106683149185396	-0.284925787909497	0.099	0.123	1
USP3	0.253225410511225	-0.284109667258665	0.195	0.215	1
ZNF660	0.267367293760956	-0.283562374008643	0.084	0.103	1
HNRNPU	1.10153944995531e-08	-0.283512325084799	0.228	0.38	0.000136899322840447
CCAR1	0.0953968920260848	-0.283198087630037	0.357	0.374	1
CREB1	5.13988541930433e-05	-0.282900832593608	0.231	0.262	0.638784959911142
TAGAP	6.41120665851455e-06	-0.281474105500896	0.577	0.579	0.0796784763520188
GPD1L	0.124350364570093	-0.280084732796155	0.117	0.124	1
SQSTM1	2.08111476183371e-06	-0.279343984327707	0.511	0.539	0.0258640942600694
PLCG2	0.00637275425755966	-0.278479281267229	0.532	0.549	1
IST1	0.0670124362204609	-0.278164988942029	0.384	0.461	1
REV3L	0.0017357760084944	-0.277926212932726	0.315	0.368	1
CD22	0.162037181159579	-0.275742651367382	0.078	0.115	1
RAB11A	0.577384783407456	-0.275331487096232	0.393	0.372	1
CLSTN3	0.00025046983407744	-0.275251758184621	0.285	0.259	1
ABHD12	0.476796785019439	-0.275005472651918	0.138	0.162	1
ZNF226	0.0620437006124108	-0.274869532427473	0.081	0.129	1
UNG	0.00174008785308586	-0.273765676663598	0.135	0.188	1
CCR7	0.0975240978783052	-0.273344846060645	0.072	0.112	1
ZNF800	0.00229937708245126	-0.272983829222904	0.261	0.306	1
ENTPD1	0.000278119278361382	-0.271355567902466	0.138	0.23	1
LCLAT1	0.20035963772521	-0.271039147332162	0.123	0.13	1
SRSF7	5.05586321762556e-06	-0.270873478760088	0.748	0.788	0.0628342680686504
MITD1	0.147111402607409	-0.270581325956781	0.15	0.194	1
CNTRL	0.000107221205126839	-0.270110024388596	0.261	0.283	1
TRPM7	0.208494137525694	-0.270028328757762	0.264	0.298	1
KIAA2026	0.121738735608193	-0.26989774411411	0.216	0.247	1
RABEP1	0.0656564682179059	-0.269193066325363	0.315	0.39	1
FOXN2	0.0643797493053722	-0.269042776172563	0.105	0.129	1
OTULIN	0.00991343246583625	-0.268869712879021	0.096	0.104	1
YTHDF2	0.0521651846065577	-0.268426416507004	0.201	0.213	1
ARNTL	0.0333170042546511	-0.268232277673449	0.39	0.389	1
RBM5	0.000350730472420978	-0.268035453534149	0.45	0.548	1
DCK	0.000994014215638786	-0.267417763219809	0.306	0.295	1
TMOD3	0.0224053747669172	-0.267375972018862	0.381	0.366	1
ARL4A	0.000295221719887422	-0.26660068746971	0.486	0.489	1
PRKAR2A	0.401929463236408	-0.266255093560494	0.156	0.163	1
UHRF1BP1L	0.445513117010982	-0.266124572522249	0.102	0.112	1
ZNF131	0.0741596725907832	-0.266002063752071	0.213	0.245	1
RO60	0.00168906032064389	-0.265355765925931	0.243	0.28	1
IFNAR1	3.44340163570074e-05	-0.265285060432673	0.201	0.239	0.427945955284888
SETDB1	0.156945990459458	-0.264290072580396	0.108	0.145	1
PDHX	0.0104077683308135	-0.263584841002855	0.162	0.16	1
DST	5.20401992107287e-08	-0.263179880475567	0.216	0.359	0.000646755595790936
NCBP3	0.225656241101822	-0.261713503005389	0.225	0.239	1
SMAD3	0.179343962833732	-0.261394298885705	0.177	0.227	1
NET1	5.29716787758154e-05	-0.261163212078951	0.039	0.115	0.658332023825833
SRSF3	0.0097538422231539	-0.260915507823352	0.826	0.855	1
IRF1	0.000142209305903628	-0.260503537851018	0.372	0.448	1
PPIP5K2	0.101136643266156	-0.259650202889025	0.333	0.325	1
WSB1	0.00494456199933273	-0.259464336867259	0.483	0.504	1
TARDBP	0.0173279540410533	-0.259425209188566	0.345	0.371	1
BAZ2B	1.10793788961539e-05	-0.259118408817153	0.243	0.365	0.1376945209214
BTG2	3.14992462118647e-06	-0.259116013481408	0.91	0.909	0.0391472631921054
PRKRA	0.000166474946277421	-0.258988118196969	0.219	0.236	1
TNRC6B	0.00457448488034139	-0.258517858916663	0.694	0.669	1
ZNF266	0.00766600866152364	-0.257457018338687	0.081	0.109	1
UBL7	0.323698299960742	-0.256942550648527	0.123	0.156	1
TCP1	0.000117730741247286	-0.256505539779927	0.426	0.472	1
GRAMD2B	0.0162974092162567	-0.256466987812197	0.258	0.319	1
CEP68	0.28456582904626	-0.256367027177965	0.183	0.212	1
TUT4	0.0699569425356197	-0.25550177232544	0.39	0.413	1
ASNSD1	0.232000853314517	-0.255260714140639	0.102	0.129	1
PHF3	0.00527929771394217	-0.254007261617783	0.273	0.333	1
CCNL2	7.36466850581483e-05	-0.253748857427749	0.387	0.458	0.915281001902667
VOPP1	0.00194414137856202	-0.253574330016926	0.201	0.247	1
MPHOSPH9	0.402251072581558	-0.253404821441395	0.195	0.231	1
PAPOLA	0.0975309190972319	-0.253264595972047	0.61	0.623	1
WRB	0.0086506412715489	-0.25319881405375	0.096	0.166	1
CXXC5	0.0560292852201207	-0.253164791021975	0.267	0.321	1
SRSF2	2.12152879886308e-08	-0.252704732646337	0.715	0.714	0.000263663599122704
PARP6	0.380568639037571	-0.251263361907608	0.183	0.203	1

## Sheet: Cluster 3
MAST differential expression analysis between cluster 3 vs cluster (0,1 and 14)
	p_val	avg_logFC	pct.1	pct.2	p_val_adj
ANXA1	2.42633384493529e-10	0.810378593926933	0.621	0.484	3.01544770248558e-06
LMNA	0.000124744619084555	0.690051452770509	0.458	0.353	1
CD69	8.28594728330054e-10	0.517559458898013	0.925	0.911	1.02977752836859e-05
CA5B	0.00978410856409903	0.508055369845974	0.119	0.07	1
EMP3	1.1147852069045e-08	0.495390129544988	0.181	0.063	0.000138545505514091
ACVR2A	0.462976617816855	0.48204166932231	0.137	0.11	1
ATG16L1	0.0140607929328228	0.467454361938042	0.15	0.112	1
SFI1	6.18978839581502e-05	0.457006116327696	0.282	0.248	0.769266901831891
AHNAK	0.000232584304358394	0.455671074743497	0.639	0.565	1
C1orf162	1.10796680936965e-06	0.455265379641661	0.132	0.076	0.013769811506846
CD99	8.27335474267158e-12	0.453323218900262	0.361	0.308	1.02821252741922e-07
SYTL3	6.51570773393865e-07	0.443143299172513	0.454	0.428	0.00809772157173895
BIRC2	0.012052184199124	0.438386210245704	0.344	0.284	1
DDX3Y	4.51747413021253e-07	0.428487586095797	0.454	0.387	0.00561431684902813
ZFP36L2	8.76715044905917e-11	0.42497339129626	0.709	0.632	1.08958145780907e-06
IL18RAP	4.7782398823712e-06	0.410183649283441	0.101	0.052	0.0593839652581093
MXD1	0.0138584956671285	0.406400875738827	0.159	0.123	1
RRM1	0.00912982236704362	0.405927010384753	0.115	0.116	1
RGCC	0.000394598094149382	0.405570707487086	0.33	0.305	1
KLHL20	0.0183245339260127	0.40518994814662	0.106	0.108	1
TYMP	0.00988137821232447	0.397260421409035	0.106	0.094	1
GPN1	0.00767925498586892	0.395646234291516	0.145	0.146	1
WASHC4	0.000869810911327996	0.395602651522256	0.269	0.313	1
CDKN1A	0.00122354040319072	0.389571653943555	0.352	0.355	1
PSME2	5.25809172127429e-05	0.388780663052157	0.546	0.566	0.653475639119969
TOX4	0.000427037504177073	0.385784205863061	0.22	0.228	1
DUSP2	1.23341686531023e-06	0.383418562332939	0.498	0.524	0.0153289048020756
IVNS1ABP	4.45144721273366e-08	0.374134893561497	0.63	0.661	0.00055322585959854
SRSF7	1.20951726808467e-10	0.372977258667468	0.824	0.76	1.50318806077563e-06
PRKAR2A	0.0101918650350166	0.370399473530672	0.159	0.162	1
PPP1CB	1.2182118337953e-06	0.36773747601683	0.78	0.787	0.0151399366704079
CEP350	0.0178309412397703	0.367324719710801	0.441	0.409	1
NFE2L2	6.80087617175246e-07	0.363639455986139	0.634	0.678	0.00845212890625396
HLA-DQA1	0.359202318036049	0.36313118360978	0.238	0.236	1
CCDC14	0.0276881192271451	0.36152772668276	0.115	0.115	1
JMJD1C	0.00156750245080277	0.361304377152223	0.67	0.617	1
PFKP	0.0389331303890532	0.35953550222051	0.163	0.137	1
MADD	0.137338709863922	0.357134931547838	0.3	0.3	1
PSMC2	0.00395272346700212	0.345903115340637	0.211	0.211	1
EML4	1.29462075666448e-09	0.345417277862962	0.524	0.464	1.60895467638262e-05
P2RY10	0.00619941722013462	0.343321493606275	0.322	0.327	1
VIM	0.00174684051035287	0.333646558002783	0.678	0.611	1
ZNF441	0.0115504080351214	0.331438923131864	0.141	0.168	1
ITGB2	4.11677795404268e-05	0.330978672918593	0.203	0.134	0.511633164128425
MAX	0.00922811856039126	0.328430172822713	0.295	0.308	1
NFKB2	0.000681769924072346	0.32587943722117	0.401	0.39	1
CAPG	0.000183935122617199	0.32373492653189	0.379	0.342	1
SAT1	0.0632782490443088	0.323678093923003	0.414	0.425	1
ITK	0.000286422026465095	0.321950375870333	0.181	0.226	1
GATA3	0.000487429984750533	0.321237014262849	0.33	0.339	1
SIPA1L1	0.67417861273105	0.314101373389088	0.269	0.286	1
TNRC6A	0.137678655593683	0.312446204732675	0.3	0.282	1
ABHD12	0.344294797460742	0.312301402554813	0.163	0.151	1
RAP1GDS1	0.00377706620956054	0.311794474402473	0.282	0.312	1
ANKRD12	0.0569278060655389	0.308626968288044	0.617	0.617	1
CD247	0.0241249511664663	0.306681131603803	0.137	0.143	1
WASHC5	0.0471673075195823	0.304735620235974	0.137	0.128	1
HSH2D	1.96298522304689e-06	0.304228917481236	0.26	0.185	0.0243959803520268
DNAJB1	0.00196954410970175	0.303349376271532	0.621	0.584	1
BTG1	1.00640837118902e-08	0.302985821423536	0.859	0.842	0.000125076432371372
SLC44A2	0.00135811823672937	0.302305200748479	0.295	0.33	1
RHOQ	0.0621695290920559	0.301694438559236	0.159	0.123	1
FAM129A	0.176264677395369	0.301574064662889	0.181	0.16	1
MIA2	0.181810243353501	0.300202381500428	0.269	0.249	1
TMEM41A	0.0356520779694974	0.299777648860505	0.101	0.103	1
TMOD3	3.65602952383746e-05	0.299037045340542	0.322	0.386	0.45437134922252
SMAD3	0.216302865651825	0.298058626231486	0.229	0.205	1
THBS1	0.260273337399622	0.294739998807164	0.181	0.166	1
ITGAE	0.00410732995214172	0.294134830341582	0.097	0.103	1
CDK9	0.0171639945245659	0.29278779859451	0.22	0.194	1
MITD1	0.000438036156117936	0.291222112402158	0.154	0.186	1
CYSLTR1	0.00176045311727954	0.290118435012412	0.233	0.163	1
TMSB4X	0.0652863158074169	0.29003471871381	0.978	0.974	1
TNFAIP3	8.20900292840219e-07	0.288405414801765	0.991	0.982	0.0102021488394182
HIF1A	0.00541037041180868	0.2883711077505	0.507	0.529	1
EIF4A3	0.00220605037707011	0.288161354533425	0.322	0.356	1
MAP7D1	0.00311261878532135	0.286814824245184	0.101	0.09	1
NSD1	0.00102692653799559	0.284323246902983	0.401	0.449	1
RSRP1	3.97486690207404e-09	0.283013145618953	0.639	0.691	4.93996458589762e-05
DDX19B	0.0152415035975727	0.282835411281251	0.128	0.123	1
RHBDD2	0.115259714576111	0.279534027365361	0.22	0.192	1
JUND	1.58983494178391e-05	0.279067312289897	0.454	0.338	0.197584686564905
TRIM52	0.0103995130820006	0.278765528148972	0.101	0.087	1
IRF1	3.87740136355898e-06	0.277578915029877	0.458	0.412	0.048188344146311
WIPF1	0.000405870683621015	0.27700019458105	0.581	0.606	1
RUNX2	0.000305361546009223	0.27621483782496	0.454	0.481	1
KLHL7	0.539178187596649	0.276201197269518	0.106	0.091	1
CNTRL	4.21853024471691e-05	0.275431509364126	0.282	0.274	0.524278938813418
PSMD14	0.00135043096919905	0.272818698977236	0.159	0.16	1
TBC1D2B	0.0647760030993679	0.269468790039234	0.264	0.258	1
IREB2	0.0873622479499225	0.265619481777225	0.198	0.219	1
MCL1	0.000136253918460594	0.264856269828859	0.714	0.711	1
LCK	5.1403806492203e-06	0.262888462903488	0.304	0.296	0.0638846507085099
SGPL1	0.218138709738592	0.262871639598313	0.119	0.136	1
MBD5	0.0370017217803397	0.262017687254683	0.229	0.223	1
USP1	0.0540746649666212	0.261787983405571	0.145	0.154	1
POLR1C	0.0187008819897308	0.259767216219347	0.145	0.153	1
CCND2	0.000323527481568201	0.258477124039731	0.278	0.21	1
STRBP	0.000601400393968673	0.255864022604383	0.159	0.235	1
FYB1	7.02420836159439e-06	0.255548282095147	0.233	0.147	0.087296861517895
ARRDC2	4.12054378719415e-06	0.254964856520353	0.233	0.209	0.0512101181872488
EDEM1	0.00135028902983376	0.254274633595978	0.233	0.218	1
LY6E	5.10280276919796e-07	0.253199072836907	0.176	0.162	0.00634176328155922
RPS27L	0.00286892598786729	0.252250310191799	0.256	0.287	1
TGFB1	0.00353835632907433	0.251784722528867	0.15	0.155	1
RNF149	0.0282365311283592	0.250307409856115	0.374	0.391	1
ALDOC	9.10862282441138e-12	-0.755405094746406	0.383	0.639	1.13201964461785e-07
RCAN1	0.000764110408892353	-0.596833508325753	0.044	0.124	1
MPZL1	0.00859692839330476	-0.582017884111768	0.084	0.15	1
AVL9	0.00035848655857269	-0.567892411379123	0.079	0.179	1
VIRMA	0.00159265335870578	-0.566277541729427	0.088	0.168	1
XCL1	0.0191238908080191	-0.552675078938003	0.489	0.497	1
GRM7	6.80047441731902e-06	-0.546539996677701	0.026	0.121	0.0845162960584408
XCL2	0.12298870506391	-0.509759146277421	0.295	0.361	1
RGS2	1.7890956536776e-05	-0.509124790708696	0.278	0.447	0.222348807839052
LRRC41	1.59954955932904e-05	-0.508574420926272	0.123	0.266	0.198792019233414
NCR2	6.4367738661919e-07	-0.503532324072155	0.194	0.37	0.00799962256090329
HACD2	0.00026781377117166	-0.496048764736646	0.075	0.179	1
TTC5	0.000766942781454733	-0.486864477801346	0.04	0.106	1
PDZK1	1.76525380885136e-08	-0.463848798613018	0.132	0.319	0.000219385743364047
KLRC1	0.00103563114964353	-0.436547544465247	0.123	0.226	1
POR	6.56731325992084e-05	-0.435231943863596	0.128	0.261	0.816185691942962
XIAP	0.00141868240561733	-0.433167824294112	0.115	0.218	1
CD52	9.95115128757279e-13	-0.424503783224031	0.868	0.973	1.23672908201955e-08
HIBCH	0.00881978600085157	-0.418436259444528	0.097	0.173	1
KCNS3	6.37811558127416e-06	-0.406226820084092	0.018	0.108	0.0792672204440753
MDM1	0.03944332949527	-0.402275985406165	0.119	0.189	1
UBASH3A	0.0151030374556687	-0.397850889881964	0.115	0.194	1
CD2	1.64658079370604e-11	-0.392801497232275	0.374	0.636	2.04637061041787e-07
CTSH	1.28278128110378e-12	-0.38219407581523	0.317	0.589	1.59424057615577e-08
EPDR1	4.72370248892701e-05	-0.381351091285661	0.062	0.168	0.587061745323849
FNDC3B	0.0625037648827198	-0.379097936859402	0.079	0.129	1
TFRC	0.00981309658893534	-0.376301372449708	0.119	0.205	1
ZMYND11	0.00590970568093315	-0.369977282571713	0.115	0.197	1
TTC21B	0.0890301547025994	-0.369753746795777	0.097	0.151	1
TSC22D1	0.00140541761343981	-0.361908062339273	0.159	0.272	1
DOK7	2.51260953003222e-05	-0.36051578016388	0.026	0.117	0.312267112392404
GTF3C5	0.00174802738384691	-0.359970287504531	0.106	0.205	1
PAPSS1	0.000386542655926269	-0.35949137577762	0.185	0.314	1
NME7	0.154339186204456	-0.357981430244662	0.084	0.116	1
SAMD8	0.00286323727075508	-0.357204650198943	0.07	0.153	1
LGALS3	0.00048890419712338	-0.355956004515245	0.119	0.231	1
SLC35F5	0.00279358433965083	-0.348583051256147	0.119	0.215	1
GIMAP2	0.00611911744408435	-0.346053150613685	0.198	0.304	1
LDHB	3.362651868731e-07	-0.344274891591468	0.405	0.61	0.00417910374245889
COTL1	3.67078943464113e-06	-0.343782133276865	0.163	0.318	0.04562057109372
SLA	1.65248106946121e-09	-0.3423064205579	0.555	0.776	2.05370347312639e-05
VPS35L	0.0233722141323293	-0.341930443358512	0.07	0.134	1
BORCS5	0.000490569992307545	-0.340155337130776	0.145	0.266	1
PPM1G	1.10087929706779e-05	-0.33862876213873	0.093	0.227	0.136817279039585
SERPINA11	0.00014860771049723	-0.334028980820085	0.048	0.143	1
HSPB1	8.60982989931402e-06	-0.331083138466464	0.207	0.374	0.107002965988675
WDR13	0.0571256961506253	-0.330726773706233	0.097	0.158	1
PIH1D1	0.00871177388142253	-0.330467854509964	0.15	0.231	1
CLCN3	0.00190904714837616	-0.330409181836741	0.141	0.248	1
KIAA0232	0.0471003342503973	-0.330322805291842	0.119	0.186	1
XPNPEP1	6.68016503245659e-05	-0.329639955030923	0.093	0.202	0.830210910233706
GPR18	0.000142447700645451	-0.324444349443265	0.07	0.175	1
SMYD3	0.0105642836037215	-0.321326266135752	0.145	0.236	1
IAH1	0.00216542934262489	-0.321322133839564	0.106	0.202	1
DAD1	1.33239021228405e-09	-0.32126290111023	0.344	0.581	1.65589455582662e-05
IL1R1	1.60819831791599e-07	-0.320657137430737	0.621	0.795	0.00199866886950599
MDH1	2.99499535495711e-08	-0.31781886626847	0.172	0.359	0.00037221802271407
TBPL1	0.000560956277706778	-0.316292814657473	0.053	0.141	1
RHOBTB3	0.00157223045285702	-0.314234296986194	0.035	0.106	1
GADD45B	0.163474320617536	-0.314132207408913	0.414	0.438	1
MT-ND3	5.81092373301269e-08	-0.313957372042799	0.934	0.991	0.000722181601538818
LAMTOR5	9.76899707426916e-07	-0.313829208364785	0.154	0.322	0.0121409095639017
AEBP2	0.0202030607473261	-0.310508228745351	0.172	0.237	1
PDZD2	0.00103061344798187	-0.308823087109461	0.256	0.387	1
EIF3I	0.000167272127177799	-0.304404059249925	0.308	0.462	1
WIPF2	0.00133096443678682	-0.303586761783092	0.097	0.196	1
SPRY1	3.24341222857173e-07	-0.302429702920223	0.493	0.692	0.00403091271766894
ALG8	0.00989857998435515	-0.301285218240081	0.053	0.116	1
P4HTM	0.0424008889500204	-0.299017993483504	0.106	0.171	1
NCF4	2.53339234490176e-07	-0.297961233558791	0.079	0.219	0.00314850000624391
KRT86	5.31102084386426e-07	-0.296513654490344	0.652	0.816	0.0066005367047545
CSF2	0.122700765763195	-0.295963565006267	0.308	0.382	1
LARP4	0.0606238424012646	-0.294786743999094	0.128	0.194	1
LTA	0.00105269613646196	-0.294598454605791	0.159	0.269	1
CXCL8	0.080054771287757	-0.294527224996905	0.084	0.134	1
CXXC5	0.00383882754444796	-0.294181063540105	0.216	0.329	1
TGM2	1.11206487613961e-10	-0.292981168021162	0.057	0.237	1.38207422806631e-06
HMGN3	3.98515180615167e-07	-0.288888195959077	0.388	0.592	0.0049527466646853
PPIF	0.027511340661478	-0.288678466085326	0.093	0.158	1
LAYN	0.00196674018761761	-0.28862668231208	0.128	0.231	1
TMEM164	0.00653571778773642	-0.287767232385129	0.119	0.205	1
RPL4	4.61711497231285e-14	-0.287204715234775	0.824	0.953	5.73815048759041e-10
PLCB4	0.000207890410504867	-0.286005736291571	0.106	0.218	1
RBPJ	0.00201586550191783	-0.285464921676921	0.502	0.632	1
MFF	0.00097779987407099	-0.284094979708433	0.194	0.312	1
CAT	1.01315986212724e-11	-0.284068801189395	0.445	0.7	1.25915507665174e-07
EMC2	0.000197486577777211	-0.283488702003536	0.048	0.134	1
PAM	0.00438001466783668	-0.283443412535494	0.189	0.297	1
ACER3	0.103344293478309	-0.281787679789317	0.11	0.147	1
ACSF3	0.0938465623231794	-0.280674452494124	0.106	0.143	1
CD22	0.000336558539756431	-0.279226417822066	0.044	0.12	1
ACTL6A	0.00619168137924544	-0.278121102792993	0.057	0.126	1
PCYOX1	0.00329020163859428	-0.277478796546891	0.062	0.136	1
AQP3	1.88152440144904e-10	-0.276513925140492	0.432	0.675	2.33835852612087e-06
C11orf49	0.0144220729847044	-0.275055914526384	0.07	0.133	1
RNF4	0.000332328353944197	-0.274751437118766	0.167	0.293	1
RACK1	2.10822063389492e-10	-0.272787511133899	0.903	0.978	2.6200966038046e-06
DDHD2	0.0207807999918582	-0.272675672058811	0.141	0.223	1
UFL1	0.00407211401162391	-0.268573528977884	0.128	0.214	1
USE1	0.000553804387906625	-0.266991614705522	0.066	0.16	1
TBC1D15	0.000342142987870332	-0.266345795231538	0.137	0.252	1
PLD3	1.17587782149599e-06	-0.264771326684402	0.185	0.342	0.0146138095655522
FLAD1	0.195977956705563	-0.264717885135569	0.088	0.126	1
ELP2	0.0006457924662249	-0.262703638493348	0.242	0.373	1
KRT81	1.4824421380883e-05	-0.261990613804557	0.198	0.359	0.184237908921614
AC005840.1	0.00495837032424945	-0.261206513267459	0.053	0.123	1
ZNF362	0.00396424095826484	-0.260785077256722	0.079	0.162	1
PIGC	0.298230159988143	-0.26053267583981	0.119	0.145	1
GALNT11	0.0457353945316763	-0.258380702334383	0.159	0.186	1
NDUFS5	0.000546744814299136	-0.257561824824757	0.361	0.506	1
PLSCR1	6.24122076679277e-06	-0.25721880174501	0.11	0.254	0.0775658916897005
SLC35A4	7.93634631028736e-06	-0.256829946021338	0.075	0.197	0.0986329119442513
SYNGAP1	0.058376221747957	-0.256424086751543	0.154	0.224	1
MAPKAPK3	0.00381275656508533	-0.255764960444135	0.225	0.338	1
PIGG	1.78768790414126e-05	-0.255377439691572	0.07	0.19	0.222173852726676
MRPS25	0.000324838678912848	-0.253604683795482	0.07	0.167	1
IMPDH2	0.000133449741485906	-0.253112325257212	0.194	0.322	1
RIPOR1	0.00448127355011054	-0.252601767694721	0.123	0.214	1
PDP1	0.00227223074803661	-0.2500037731052	0.07	0.133	1

## Sheet: Cluster 14
MAST differential expression analysis between cluster 14 vs cluster (0,1 and 3)
	p_val	avg_logFC	pct.1	pct.2	p_val_adj
TOB1	3.50921221417294e-29	1.85323135706363	0.592	0.145	4.36124893977413e-25
RASD1	1.31818784066778e-18	1.56363183874477	0.395	0.052	1.63824384838192e-14
SELL	9.21915839849559e-14	1.54723486460697	0.355	0.07	1.14575700576503e-09
CYP26A1	2.97581063722662e-14	1.29415584888056	0.276	0.02	3.69833745994525e-10
ADM	1.49454691566271e-07	1.26259847250277	0.105	0.01	0.00185742290678562
BANK1	4.27785169813586e-11	1.2333293614359	0.487	0.153	5.31651409044325e-07
IGFBP7	2.15570588323441e-21	1.16651523800859	0.539	0.088	2.67911127168373e-17
PDZK1	5.64506283560399e-09	1.03238314912229	0.553	0.254	7.01568409208864e-05
S1PR1	6.89499838897582e-05	0.983792258321432	0.276	0.093	0.856910399781915
GPR183	6.14389528703411e-09	0.968094460162393	0.658	0.476	7.63563306272599e-05
ITGAX	6.72854813448636e-06	0.942707405431239	0.184	0.036	0.0836223962153964
MEIS1	0.00169988708321219	0.926217805039964	0.132	0.032	1
ABITRAM	0.01288147873659	0.92256380760095	0.132	0.052	1
HSPB1	7.0852204034487e-12	0.875340878262145	0.658	0.309	8.80551191740604e-08
NDRG4	3.25455197936873e-07	0.818630250969788	0.132	0.013	0.00404475719995946
HLA-DRA	0.00186018447415502	0.777271654071382	0.368	0.202	1
CFAP44	0.253239090997441	0.775856260561526	0.105	0.054	1
RUNX2	4.70244159404767e-09	0.761316913251889	0.75	0.452	5.84419441308244e-05
MEF2A	1.39360030657495e-05	0.721260500574733	0.513	0.259	0.173196646101135
SMARCAL1	0.00351397480497271	0.720340643129417	0.171	0.08	1
PELI2	0.0027444165814278	0.704965201853159	0.197	0.073	1
MIS12	0.00534982832391835	0.693075492671701	0.25	0.115	1
SATB1	6.63960798010892e-11	0.693033496738606	0.539	0.339	8.25170479767937e-07
STAC	4.63076326670753e-06	0.69178999736351	0.355	0.163	0.0575511258786412
CCDC102B	0.000171462811788015	0.677339713282574	0.118	0.02	1
MBD5	0.000574906714970002	0.675842811120775	0.408	0.209	1
GNLY	0.0163138949877291	0.675474863471902	0.197	0.115	1
DHX8	0.00635610938873271	0.671314824524088	0.276	0.155	1
CKAP2	0.0349850036080778	0.670133212572962	0.132	0.062	1
ITM2C	3.31090066025315e-09	0.666291759934382	0.842	0.626	4.11478734056261e-05
ASIC2	2.49999172091817e-05	0.655670372277726	0.105	0.009	0.31069897107571
RAD54L2	0.000106154212854493	0.654638493902767	0.421	0.208	1
RCAN1	0.432478064693616	0.651010879064023	0.066	0.109	1
CCR7	0.00101884635354251	0.636555741744113	0.237	0.087	1
CPA6	0.000911809253909211	0.630252678036773	0.105	0.017	1
OSM	0.000924680178322794	0.629278724183327	0.158	0.041	1
CNOT8	0.0126631492748631	0.621663628141394	0.395	0.261	1
PTDSS2	0.000803403354600077	0.62157686510085	0.105	0.027	1
ACVR2A	0.0275077269000033	0.615655867178418	0.211	0.108	1
NFE2L1	0.00347784507955078	0.614929032033489	0.132	0.066	1
GALNT1	0.0127553866422711	0.612521183891797	0.395	0.252	1
FGR	2.00344097503807e-06	0.609236089990368	0.184	0.028	0.0248987644377732
UBE2E3	0.00021466707438579	0.604807817002644	0.342	0.147	1
CD22	0.0233234842277539	0.599893278916802	0.197	0.095	1
ARIH2	0.0313477381028156	0.597446593915262	0.434	0.316	1
PSTPIP2	1.87018300700081e-05	0.594992707129463	0.25	0.133	0.232426344110061
SELENOI	0.0356019113049809	0.584432047684671	0.171	0.082	1
MYO1B	0.000226933260148557	0.583435949932524	0.145	0.028	1
TSC22D1	0.00109585773463198	0.580518500192582	0.395	0.234	1
PACSIN2	0.00728838287233825	0.570899478691017	0.276	0.234	1
MRTFB	0.0114773592786146	0.570539178388022	0.158	0.059	1
MED12L	8.00718956312484e-07	0.569037203746677	0.289	0.074	0.00995133518905155
SOST	2.20382623464381e-07	0.565755137583988	0.25	0.062	0.00273891524441533
CXCL2	0.0277746973551655	0.565683463088582	0.263	0.164	1
STMN1	8.02318899010545e-05	0.56253111958853	0.368	0.155	0.997121927690305
SECISBP2L	0.0121603605654333	0.556759935679284	0.342	0.282	1
AFF1	0.00140466596326	0.556018731641332	0.355	0.196	1
MPZL1	0.0854989619529463	0.550044216417137	0.211	0.129	1
NUCB2	1.17929974065237e-05	0.546881619688898	0.487	0.227	0.146563371768277
NAB1	0.178990416873681	0.54670885781271	0.105	0.094	1
KAT6B	0.000257347264545248	0.543766491383936	0.539	0.313	1
NMD3	0.0881652974370078	0.54265720882238	0.224	0.164	1
PPP2CB	0.0316311694565382	0.540046738501633	0.158	0.066	1
SOX4	1.62454776506185e-14	0.539127562853127	0.408	0.064	2.01898796241886e-10
AMPD3	0.00121479926909932	0.537143461178508	0.25	0.097	1
COTL1	5.16097659350824e-06	0.534541950545863	0.461	0.268	0.0641406171041204
MGA	0.0222221964852326	0.532411561586207	0.368	0.246	1
CTSC	0.000306932906248454	0.532095494797058	0.447	0.244	1
ARRDC3	2.38834845489079e-05	0.529060643913798	0.421	0.19	0.296823945973828
NCOA1	0.0306704316240659	0.526878218698394	0.408	0.301	1
GNL3	0.144690123916701	0.524799282044587	0.461	0.366	1
NQO2	0.0272803346956801	0.522215380342415	0.276	0.162	1
STRBP	0.0136269803618932	0.521735159594718	0.342	0.207	1
RHOBTB3	0.128331497632739	0.521466354000585	0.158	0.084	1
HADH	0.0186036821290068	0.5208013669284	0.303	0.18	1
FKBP5	0.0012549808978146	0.517101220347259	0.342	0.225	1
KCMF1	0.0432874722556547	0.514187110160497	0.237	0.147	1
NET1	1.41932888345407e-07	0.512262784433991	0.303	0.072	0.00176394193635672
PARP8	0.000864026199474949	0.511636055830725	0.579	0.364	1
SPECC1	0.00880305405900174	0.511242246377209	0.461	0.34	1
SNRPN	4.50160947855025e-06	0.508562128247424	0.658	0.401	0.0559460025994225
ITGA4	0.000343221019836852	0.506393469999638	0.671	0.515	1
KPNA5	0.00852672202220522	0.503796470860241	0.263	0.125	1
CCDC14	0.17880196499882	0.501165806141505	0.184	0.109	1
RPS6KA1	0.0704286104249693	0.496847381840951	0.289	0.186	1
STK17A	0.013057375243294	0.493735388423312	0.526	0.391	1
MMS19	0.0653207462582872	0.489696250987841	0.211	0.144	1
P4HTM	0.0330827524507046	0.487464768244932	0.211	0.151	1
BCL2L13	0.000247812980088471	0.486477290345495	0.329	0.136	1
SMARCA2	0.000147142586297051	0.481902342299631	0.776	0.548	1
AMOTL1	0.00107800551533475	0.481022105064716	0.118	0.023	1
RAD21	0.00209715152986832	0.47753860763758	0.618	0.466	1
ANKRD26	0.000113498317983571	0.4767992851277	0.408	0.186	1
TTN	3.57561272163749e-14	0.475834570130316	0.289	0.024	4.44377149045107e-10
PAGE4	3.47593005756407e-08	0.475150753010471	0.237	0.037	0.000431988587554063
RBM6	0.00757826167739068	0.474802956871703	0.75	0.587	1
ZBTB8OS	0.0357171726463722	0.473887911875347	0.211	0.149	1
BCKDHB	0.00671031657892945	0.47186236517713	0.224	0.095	1
RNASEH2B	0.000194771032776824	0.471233336196952	0.355	0.157	1
PCBP3	7.78260516110837e-06	0.470786750814335	0.263	0.071	0.0967222169422549
PDHX	0.147791453013113	0.468707712813168	0.237	0.155	1
SPON2	3.63922953164766e-07	0.468409115778921	0.211	0.038	0.00452283446193172
TFDP1	0.0177720734042602	0.46833124775121	0.118	0.047	1
NSD1	0.0393961286966966	0.467175607354517	0.566	0.427	1
UBN2	0.198770963743391	0.46624620567492	0.197	0.134	1
MANEA	0.012744167004478	0.466016817342993	0.145	0.05	1
PHKB	0.0191211263969172	0.463204617215359	0.382	0.231	1
DDIT4	1.26271912155929e-05	0.462083314486931	0.566	0.42	0.156930732427388
ABCG2	4.00588406560638e-06	0.461773724236955	0.184	0.031	0.0497851271673561
CCDC141	4.76121113328208e-09	0.46112130934714	0.316	0.074	5.91723319644296e-05
PLCG2	0.00118303734291391	0.459866791418609	0.658	0.534	1
SET	0.0046570573968973	0.459589362303254	0.842	0.72	1
BCL11A	3.68313371190772e-09	0.458451382837669	0.184	0.014	4.57739857715892e-05
TMEM136	0.0993795668459928	0.45789581925772	0.118	0.052	1
WDR7	0.545963957031412	0.456796512304302	0.184	0.168	1
IVD	0.000567197413461449	0.455669605898423	0.447	0.237	1
ZNF91	0.00133927235623508	0.454626230893	0.618	0.436	1
TRRAP	0.00250383707677991	0.452830018829094	0.461	0.278	1
ITPRID2	0.00299594618236264	0.451680658635611	0.276	0.16	1
WIPF2	0.0183096154001933	0.450359990882196	0.289	0.163	1
TRMT61B	0.00998606350325258	0.448654392934957	0.184	0.078	1
WDR13	0.000982426583919354	0.446724658428853	0.303	0.131	1
MOB1B	0.0795984922957134	0.445545648428932	0.197	0.134	1
DYRK2	0.0479146032746319	0.441285489201757	0.316	0.192	1
WNT5B	0.0191548676765313	0.440072782136862	0.105	0.032	1
GATA3	0.0114781486287005	0.439994325636009	0.395	0.332	1
CXCR4	3.51402045418507e-06	0.439037530152559	0.974	0.975	0.043672246204612
IMPA2	0.0680807002951516	0.438928159644358	0.145	0.076	1
CXorf21	0.0159412970423995	0.438179499889463	0.237	0.113	1
NCOA4	0.00262709992090349	0.437511483327896	0.368	0.239	1
CBLL1	7.27640352584789e-05	0.437036673644266	0.25	0.09	0.904311430192376
GORASP2	0.0506952072314571	0.432183480893646	0.316	0.211	1
IFT74	0.0107394052888953	0.430916125651617	0.184	0.074	1
LTB4R	0.0707297068766071	0.427267569756769	0.342	0.245	1
TMPRSS3	0.000335474262250444	0.424086093168413	0.158	0.062	1
CCDC43	0.0366293804738157	0.423133161121645	0.118	0.068	1
ARAP2	0.00220312328225583	0.423079180023121	0.474	0.277	1
FXYD7	2.96286842312304e-06	0.422210468882748	0.303	0.1	0.0368225287625732
ZNF493	0.0160883106166315	0.421289712019293	0.25	0.134	1
ZNF195	0.00573276248792392	0.421028238468666	0.447	0.286	1
PTPN6	0.0603943908181101	0.418589999600333	0.539	0.426	1
PTER	0.0220596418581517	0.416645030933322	0.105	0.033	1
MCRS1	0.0515104857088195	0.413672472823408	0.224	0.122	1
AOPEP	4.04361748632046e-06	0.413092377036824	0.197	0.036	0.0502540781199907
PHC3	0.0194583190088318	0.41216217190957	0.447	0.289	1
RPS7	0.0088135813054553	0.411686756507015	0.329	0.346	1
SETDB1	0.176330614034942	0.411560922173572	0.171	0.13	1
IST1	0.0083890824393753	0.409878284751752	0.605	0.422	1
EHMT2	4.39871827247051e-05	0.407435193142737	0.289	0.097	0.546672706902634
CCNY	0.118612010347972	0.407294275213343	0.171	0.126	1
SPRY2	0.00222242549619059	0.406186660935997	0.237	0.169	1
USP3	0.0658371178111272	0.405910923248161	0.316	0.199	1
RTF1	0.00687321178868951	0.405814923806848	0.421	0.252	1
MTCH2	0.0452119903342474	0.405801366963533	0.289	0.172	1
CD226	0.346667991247685	0.405726171641027	0.118	0.074	1
LMBR1	0.00105589107441533	0.404799969583838	0.184	0.056	1
ATP9B	0.139891016529116	0.404787852905036	0.316	0.221	1
UNG	0.00752361396427127	0.404241765018816	0.303	0.159	1
SPRY1	0.0446702168835696	0.404088634644373	0.684	0.644	1
ZNF330	0.000573499642289547	0.403488422706138	0.197	0.066	1
AEBP2	0.0046221851850929	0.402877149689736	0.382	0.209	1
FDFT1	0.0145787721166741	0.401444817561853	0.395	0.237	1
VIRMA	0.114758657433153	0.397356284220319	0.237	0.143	1
ERC1	0.0851168683678009	0.397341182549106	0.329	0.215	1
NF1	0.00656381735478143	0.396055140187518	0.303	0.158	1
MFSD6	0.0413885286721642	0.394912698750343	0.25	0.136	1
GPATCH3	0.00603851980413323	0.394692612142248	0.158	0.052	1
ZNF181	0.262907122306376	0.390645585897023	0.132	0.077	1
SYTL2	0.0969795832237165	0.389866510653854	0.316	0.239	1
CLK3	0.00100407150428057	0.389418022363863	0.303	0.204	1
IP6K2	0.00250296374155947	0.387425325457986	0.421	0.236	1
RNF10	0.0503109493063716	0.387009035690864	0.513	0.424	1
ZNF451	0.0378220762112163	0.386883162565961	0.316	0.188	1
C1GALT1	0.223282400944279	0.386448505824224	0.329	0.261	1
SLC41A3	0.00604458995513843	0.385961699515059	0.132	0.063	1
FAM136A	0.0256750031686665	0.384522285608694	0.237	0.125	1
ABCD3	0.270212208217893	0.384509617243316	0.158	0.098	1
RNF14	0.011922119257809	0.382851539434025	0.171	0.066	1
BHLHE40	0.00135589743210309	0.38099943586053	0.724	0.704	1
MACF1	0.00129647755364444	0.380870274098118	0.961	0.941	1
EPS15L1	0.0808967581539392	0.380810988156871	0.329	0.218	1
TMEM38B	0.0965758646153048	0.380262617589156	0.132	0.062	1
S100PBP	0.0452746972470227	0.380159156987937	0.289	0.169	1
STX16	0.107304166607664	0.379765428734451	0.447	0.357	1
OSBPL9	0.000857675400879205	0.378391620226818	0.171	0.096	1
IKZF1	0.0882747042155529	0.37832743298761	0.658	0.537	1
CLCF1	0.00243883215355752	0.378181371487516	0.158	0.049	1
FIP1L1	0.0247947498401097	0.376819193608728	0.408	0.259	1
HHEX	0.0901758222966238	0.375753588909225	0.211	0.129	1
XBP1	0.00757835621534957	0.375659352563187	0.487	0.352	1
VAMP1	0.061351673987951	0.374946795901908	0.132	0.058	1
MSI2	0.00154031519499207	0.37487281729799	0.382	0.21	1
ZNF664	0.286211079752667	0.374641526988777	0.145	0.093	1
DCTD	0.0394626470273067	0.374457771257564	0.263	0.153	1
FOXN3	0.0951912577281354	0.37397463748045	0.487	0.389	1
TRIM4	0.180639177127336	0.373848970019176	0.224	0.146	1
ATG7	0.123730771530967	0.373767106938816	0.118	0.106	1
ZFAND2B	0.0202537119604697	0.372485486810049	0.276	0.153	1
PPM1A	0.00819611450739533	0.367844906311122	0.25	0.131	1
C5orf15	0.000565653024549426	0.367733997781013	0.276	0.224	1
ARID4B	0.00139653886425617	0.367540493211513	0.5	0.379	1
TRAF3IP3	0.0458148939257573	0.367441142855624	0.474	0.368	1
CNOT6	0.473884837648601	0.366590742638049	0.197	0.15	1
PSME3	0.57912187667365	0.366253626579295	0.316	0.288	1
SMG7	0.197654561586859	0.36622596624945	0.25	0.184	1
TRIM13	0.0282412675760141	0.366083910848968	0.316	0.183	1
FBXL5	0.00498064419422423	0.36589928793307	0.355	0.198	1
EMC8	0.194195293756362	0.365789415454581	0.171	0.102	1
EEF2	5.08098529862756e-05	0.365707638826775	0.961	0.971	0.631464852913433
SLC25A46	0.0216140998379086	0.364685065466749	0.303	0.168	1
MIS18BP1	0.000459557829098336	0.363351940568643	0.395	0.264	1
RAB4A	0.240907474234281	0.362699808657442	0.145	0.087	1
ANAPC7	0.00268962326401377	0.360918137561185	0.237	0.109	1
SRGAP3	9.12187482083086e-06	0.359866180820859	0.303	0.113	0.113366660273286
ZNF7	0.017007120677202	0.358674233980242	0.171	0.069	1
HLA-DPA1	0.0523847774457272	0.358613621923271	0.408	0.29	1
WDR81	0.0521700482104365	0.357842398956843	0.158	0.073	1
ZNF302	0.215377336759114	0.35654899598268	0.184	0.115	1
NCOA6	0.166813051731461	0.3557057204898	0.289	0.197	1
C17orf80	0.0119712648320587	0.354764760109253	0.118	0.037	1
APTX	0.0865864710986912	0.354647662580591	0.132	0.075	1
LNPEP	0.0226804196705944	0.354463480233074	0.592	0.485	1
CASC3	0.0239373042253696	0.352514178871365	0.368	0.273	1
EFCAB13	0.100970544607374	0.349906603481559	0.105	0.054	1
DDHD2	0.104012106547901	0.349280742584991	0.303	0.196	1
CTSW	0.00421416946152244	0.348885282727369	0.5	0.476	1
TCF12	0.00208657847171895	0.348718860425451	0.303	0.145	1
CTNNBL1	0.0319572088746921	0.348564864750749	0.224	0.118	1
CNTROB	0.0943240044046464	0.3471728026405	0.118	0.051	1
HMGN1	0.00102522325090697	0.347091047044443	0.763	0.593	1
SURF4	0.00400016915102612	0.346057567443398	0.408	0.321	1
POMT1	0.16338688529137	0.345575896539983	0.289	0.239	1
APC	0.179581920074341	0.345256305638704	0.197	0.203	1
HMG20A	0.00735559817099134	0.344812304197564	0.329	0.173	1
EPDR1	0.261099747973948	0.344623454097953	0.211	0.138	1
PPIP5K2	0.0204857837509885	0.344564746703234	0.474	0.316	1
SLC38A2	0.000992894844009242	0.34451760904885	0.303	0.16	1
TSNAX	0.00794279738774809	0.343514550819858	0.382	0.217	1
SNX10	0.122209981388602	0.343068850347304	0.263	0.184	1
ITGA6	0.0296076306589475	0.342466374589126	0.158	0.065	1
TBC1D14	0.00709751524007739	0.342087580162673	0.237	0.108	1
EMC7	0.0838198994940259	0.341893636820577	0.276	0.173	1
ASNSD1	0.189810793525838	0.341500376053809	0.184	0.114	1
MSH2	0.0175643868904703	0.340898607906357	0.158	0.11	1
KIAA2026	0.0730668969197838	0.340260250217109	0.342	0.228	1
POP5	0.172387110353247	0.340259717193753	0.263	0.188	1
IQGAP2	0.000900195849766528	0.340016327177301	0.355	0.191	1
LINGO4	0.00357267031287128	0.33968347001645	0.276	0.149	1
TBP	0.075072609291531	0.339429137988797	0.197	0.122	1
CCAR1	0.00302053519140239	0.338349036705016	0.553	0.353	1
PDE7A	0.00224568581355635	0.338216155781543	0.421	0.258	1
SDCCAG8	0.0460245767489591	0.338138592011614	0.395	0.259	1
NLK	0.150110794858365	0.33723925473656	0.132	0.08	1
CTNNA1	0.309706030370647	0.336934687995461	0.105	0.065	1
CSTF1	0.18529954946295	0.335869364799884	0.171	0.099	1
YY1	0.0441023733697143	0.335379410812545	0.434	0.294	1
GLUL	0.000481349691033221	0.33513399476544	0.316	0.133	1
SAMD4B	0.093515703578028	0.334684806307503	0.197	0.17	1
DONSON	0.0457158157396753	0.334438298572221	0.105	0.037	1
AZI2	0.207916472194189	0.333411779589882	0.171	0.119	1
C11orf49	0.174612162592157	0.331707983510683	0.184	0.113	1
VPS35L	0.344849434884885	0.331495231080128	0.171	0.115	1
TERF2IP	0.00316726516148272	0.331111973650725	0.447	0.37	1
NR3C1	0.00213316801913062	0.330335357737629	0.382	0.22	1
KDM1B	0.0815814980613393	0.329068074698573	0.105	0.041	1
LDHB	0.0417026946044935	0.328642861244183	0.658	0.556	1
OXR1	0.00631132786910151	0.328381050419174	0.316	0.17	1
RABEP1	0.198312566004296	0.327693704214704	0.461	0.357	1
GTF2H3	0.0089649927265581	0.327671468638469	0.132	0.05	1
SFXN2	0.00934248940008534	0.327371200452438	0.105	0.029	1
ZNF175	0.00139244560111288	0.327260454377862	0.118	0.024	1
MRPL16	0.0852663896455591	0.326918486161934	0.184	0.114	1
TUT4	0.0323513554035715	0.325276520251713	0.5	0.398	1
TMX1	0.0564226705959739	0.324804646955061	0.276	0.197	1
ZNF277	0.0105086916477035	0.323235088029023	0.184	0.088	1
PHB2	0.01467089870897	0.322934372520897	0.474	0.307	1
TMEM41B	0.0110832050627751	0.322571732523179	0.329	0.182	1
BCAS2	0.0153335138505674	0.321963730275631	0.355	0.383	1
HNRNPR	0.0114414576572509	0.32143354449608	0.711	0.541	1
GPD2	0.12586925186986	0.321241537270932	0.118	0.054	1
PITHD1	0.278983600620586	0.320178992343524	0.289	0.229	1
FAM214A	0.048137555336964	0.319780330710152	0.25	0.145	1
REPIN1	0.130466228854689	0.319206986154683	0.25	0.219	1
STARD7	0.00459117426026821	0.318002438597312	0.329	0.169	1
UBA7	0.010260496099903	0.317366290156033	0.329	0.275	1
ZBTB38	0.327085564975287	0.31683431533505	0.237	0.17	1
SRA1	0.249454777231948	0.314066187726715	0.276	0.2	1
SCD5	4.61572340670852e-05	0.313964655665697	0.158	0.029	0.573642104985735
EIF3L	0.00889962980455781	0.313367801964918	0.671	0.54	1
ZNF706	0.0688481557997896	0.313289559291915	0.303	0.219	1
ANKMY2	0.0273701654848743	0.31309092506208	0.132	0.058	1
PLD3	0.110601180164907	0.312048367811293	0.408	0.297	1
MAGEH1	0.000288598859016237	0.312026538555321	0.171	0.041	1
C6orf62	0.0081542284675574	0.311088217231812	0.711	0.568	1
REC8	0.0103901627589926	0.310230263664295	0.158	0.08	1
EIF3E	0.0130110476911922	0.31000387946062	0.697	0.535	1
CAPN1	0.143180062153771	0.309522317409839	0.316	0.278	1
MAX	0.195933982825712	0.309489621742865	0.342	0.302	1
PWWP3A	0.0688818018824971	0.308820176811561	0.382	0.257	1
PHACTR4	0.430600871406875	0.308697393395276	0.211	0.157	1
YIPF3	0.0703705842169139	0.308111512475341	0.263	0.176	1
SORL1	0.00149246932405586	0.307089724004429	0.461	0.269	1
RNF19A	0.0168644445386504	0.307052540022323	0.513	0.382	1
DYNC1I2	0.0275813104636639	0.306997839307132	0.184	0.138	1
DGLUCY	0.0873677310702855	0.306269722936561	0.263	0.164	1
HIF1AN	0.405652341622866	0.306032388560548	0.197	0.145	1
TSSC4	0.00179681562637481	0.305954533355851	0.171	0.093	1
ZRSR2	0.0151023885732775	0.305620422384614	0.197	0.087	1
IDH2	0.00791094493237625	0.305280773239994	0.276	0.134	1
UQCRC1	0.0554234554163904	0.305138373953181	0.395	0.269	1
STK3	0.619624194270008	0.303443274759461	0.105	0.075	1
GTF2I	0.0212558152923014	0.302977559769294	0.368	0.252	1
LRRC41	0.454752841898458	0.302096716420783	0.289	0.229	1
SLA	0.0493384019160115	0.302046371997818	0.75	0.723	1
DOCK8	0.0874893520058104	0.301974548902672	0.645	0.6	1
BTN3A3	0.263304801546733	0.301924761421427	0.184	0.119	1
TM9SF4	0.0025036493227599	0.301672684119965	0.211	0.083	1
UIMC1	0.151311703591486	0.30130464195506	0.184	0.111	1
GABARAPL2	0.0051406808635636	0.300870007518758	0.566	0.376	1
CITED2	0.00176484601579439	0.298919895013742	0.237	0.097	1
TTC33	0.0411390891521787	0.298535742067264	0.118	0.049	1
CAP2	8.36074929208145e-07	0.297761047748305	0.105	0.004	0.0103907392201988
PSMG3	0.00511740935877725	0.297492614180658	0.329	0.293	1
LUC7L	0.0385309944155448	0.296805278038995	0.355	0.257	1
RCSD1	0.0126381717881462	0.296565910738648	0.395	0.245	1
VEZT	0.0922526124291197	0.296037667532392	0.421	0.301	1
ZNF641	0.486988679227808	0.295972103990875	0.132	0.1	1
ZNHIT3	0.00716372329341186	0.295871885182945	0.263	0.123	1
PTPRC	0.00580280047930038	0.295729476667927	0.882	0.856	1
ASB1	0.203082341770017	0.295042702486097	0.132	0.071	1
TNFSF11	0.0110973608533484	0.29477655774102	0.658	0.481	1
MIGA2	0.199155642005891	0.294144043738561	0.263	0.182	1
CEP57	0.00745491918379591	0.294090470577292	0.382	0.217	1
ABCB8	0.250353140867987	0.294027746204341	0.132	0.075	1
DCAF6	0.154792630450504	0.293788409093129	0.342	0.273	1
CD38	0.00778850346347733	0.293634846857588	0.263	0.125	1
KLHL9	0.00201527372371116	0.291855801043426	0.211	0.085	1
RUFY1	0.0018695130282713	0.291640831792034	0.211	0.075	1
RCOR3	0.0282121986936419	0.291539173527318	0.434	0.285	1
HSH2D	0.0166226335157325	0.290869721905134	0.316	0.193	1
COPB2	0.0746902615443209	0.290758770889227	0.408	0.281	1
REV3L	0.155593264802255	0.290518632145494	0.421	0.344	1
TOX4	0.180267773387654	0.290330192124644	0.303	0.22	1
PLEKHB2	0.0422520405872614	0.290305841700723	0.342	0.211	1
UBL7	0.0177340514814308	0.290128633822739	0.25	0.136	1
NELFCD	0.131950035360888	0.290000946505093	0.289	0.192	1
ZNF217	0.00213462670578178	0.289769786270936	0.408	0.231	1
CBFA2T2	0.311702855656876	0.289469102722885	0.276	0.203	1
CELF2	0.00674174397617224	0.288957217080588	0.684	0.618	1
CHKA	0.0275884416597851	0.288320875551269	0.434	0.307	1
CRY2	0.0900307043321033	0.287319716370589	0.171	0.098	1
TRIM27	0.188057361394021	0.28697086762102	0.25	0.166	1
AHSA1	0.212900990136845	0.28688577990387	0.474	0.418	1
STX4	0.0364595988438389	0.286881469892358	0.171	0.167	1
UFC1	0.0531964137595651	0.286629027358316	0.461	0.325	1
DDX6	0.00479485690954431	0.285603492282815	0.355	0.192	1
C16orf54	0.0119552680501219	0.284937501187997	0.25	0.126	1
CD59	0.000606024179005127	0.284870047716657	0.25	0.106	1
NARF	0.419512941850163	0.284043245882169	0.421	0.363	1
TMA16	0.0342687146976941	0.283105149783564	0.105	0.056	1
COQ5	0.0163993792778623	0.282800750630664	0.171	0.07	1
CCT4	0.0254873691633456	0.282621575777407	0.487	0.33	1
MYB	0.00161791456774254	0.282264819881569	0.132	0.034	1
INTS8	0.230894658908538	0.28190479526107	0.145	0.149	1
TTC3	0.0398269990184297	0.281805767434033	0.671	0.523	1
NCBP3	0.215471167860332	0.281549178605966	0.276	0.231	1
SRSF10	0.00693823321718386	0.280978499456178	0.434	0.269	1
ADA	0.0671057636156178	0.280949977722643	0.184	0.094	1
SPINK2	0.00358535679436179	0.28083254756721	0.776	0.587	1
KMT2C	0.00212412263039521	0.280664110417564	0.487	0.376	1
RIPOR2	0.00150675684236749	0.279953743475254	0.237	0.09	1
FXYD5	0.00335811326231502	0.279539260815177	0.974	0.972	1
ANAPC5	0.0912147156189921	0.278829197235825	0.526	0.404	1
GBA2	0.0212691831939684	0.277839508905489	0.224	0.111	1
TOX2	0.0120629234556857	0.27779868471215	0.474	0.333	1
ZNF131	0.21911418632102	0.277698023215564	0.303	0.229	1
LUC7L2	0.0160999343902371	0.277575620359775	0.342	0.227	1
PIGL	0.00190594853169685	0.277570660094227	0.079	0.113	1
RAB40C	0.0880704898276274	0.277307885745011	0.132	0.06	1
ERMP1	0.0120460906152356	0.276921451946589	0.237	0.11	1
TOP1MT	0.210824131363315	0.276912398965838	0.118	0.068	1
ZNF638	0.127535447548893	0.276479555052618	0.579	0.485	1
MRPL19	0.00125233480202805	0.276411357561652	0.25	0.106	1
VPS8	0.0326763580500395	0.276152306028671	0.145	0.058	1
NKIRAS1	0.0170036530625391	0.276135911769601	0.132	0.045	1
YBX3	1.18178544961381e-05	0.275874960848073	0.118	0.011	0.146872295678004
BAG4	0.186653428617651	0.275773968203406	0.132	0.07	1
ACTR1A	0.193860608893669	0.275186355367419	0.303	0.221	1
IL7R	0.0763242938355741	0.275033211356154	0.987	0.975	1
HLA-DRB5	0.444547782545609	0.274636780227527	0.355	0.297	1
RIN2	0.0132479592810892	0.274245401566687	0.184	0.076	1
MPI	0.551743643147618	0.274047547289591	0.105	0.071	1
FXR1	0.273351005249572	0.273855182486641	0.289	0.208	1
LAMTOR1	0.0566952292284551	0.272391343686286	0.342	0.231	1
EDEM1	0.506852526712924	0.27210327331326	0.263	0.218	1
IGBP1	0.108944766050608	0.271654352457438	0.263	0.163	1
BCAS3	0.350756094513186	0.271365843792431	0.237	0.169	1
KIAA0232	0.313742905002933	0.271168492442094	0.237	0.166	1
MARS	0.300706387409815	0.270628432199993	0.342	0.265	1
MARK3	0.0891970372447135	0.270587414519937	0.329	0.223	1
ACER3	0.0188028618809678	0.270536429100718	0.25	0.13	1
SLMAP	0.0193665501231631	0.2704053394405	0.368	0.225	1
SLC4A7	0.000700272157856822	0.269822343966263	0.289	0.122	1
ZMYM2	0.0582392801827238	0.269707975132386	0.487	0.362	1
RAB11B	0.0152124302563739	0.269412827887954	0.566	0.395	1
SETD3	0.0273086342990237	0.269298720367428	0.25	0.132	1
NAE1	0.507073614650193	0.26926321052348	0.237	0.182	1
TRIP4	0.738572903975045	0.268570164100892	0.118	0.106	1
XRCC5	0.0106179777681638	0.268493045999548	0.566	0.429	1
DPPA4	0.00727761063041482	0.26819468089291	0.158	0.056	1
SENP6	0.00315696451440383	0.268090717680805	0.355	0.183	1
N4BP2	0.000322669993704829	0.267903499145096	0.289	0.112	1
TARBP1	0.0336887944191519	0.26761404528645	0.158	0.088	1
MADD	0.326056063990058	0.266683171586469	0.276	0.302	1
CERS5	0.19566180312353	0.266598724020035	0.276	0.197	1
RNF111	0.102238682787361	0.266423987058939	0.184	0.216	1
BCR	0.257460303732621	0.266018980616984	0.118	0.103	1
GATAD2B	0.459672405329414	0.265771152281942	0.303	0.302	1
TAZ	0.297939693340979	0.265588837113783	0.211	0.151	1
RBBP8	0.403196538236835	0.26547235361128	0.118	0.126	1
DNAJB4	0.16060766725137	0.265124143428233	0.184	0.118	1
GPATCH8	0.492414533967943	0.265012796804269	0.355	0.313	1
SSR1	0.223101833884688	0.264872065949142	0.434	0.361	1
LMAN2L	0.020579764739776	0.264378109616306	0.132	0.046	1
USP33	0.00139494471540127	0.263926404841638	0.342	0.163	1
HTATSF1	0.298206074663939	0.263807766484417	0.395	0.31	1
SLC39A7	0.0567723289382694	0.263740980831354	0.105	0.038	1
RAD17	0.579265047867927	0.26301463031712	0.118	0.09	1
ADD3	0.00697473660065649	0.262985164634208	0.276	0.134	1
TPRKB	0.0406611034685318	0.262896260185491	0.197	0.097	1
GRK3	0.00129005983773842	0.262181772507096	0.158	0.044	1
IDH3B	0.000530911657493547	0.261912293473845	0.434	0.243	1
PDXDC1	0.113379640732321	0.261785343899964	0.25	0.184	1
CCDC174	0.0570870744146978	0.261733223949727	0.224	0.121	1
THOC2	0.0725343625397319	0.261647873169778	0.526	0.397	1
SRRT	0.290252821065404	0.261408052284904	0.368	0.307	1
2006-09-01	0.00216896958801057	0.26135019783984	0.684	0.666	1
TCP1	0.085873762173165	0.26111247535367	0.566	0.448	1
LMBRD1	0.227602264248022	0.260503796493893	0.276	0.215	1
DNAJC19	0.0422913607886905	0.260100382088983	0.105	0.081	1
IARS	0.145318229182556	0.260066104465899	0.303	0.216	1
EMC2	0.356521117839563	0.259789711132745	0.145	0.112	1
GPAT4	0.809482807092612	0.25970792730332	0.289	0.277	1
CTSF	0.0746767224059094	0.259557864301569	0.158	0.124	1
CALM2	0.00647558445105027	0.258943966616543	0.75	0.719	1
LZIC	0.353896218381056	0.258771611051516	0.105	0.077	1
DECR1	0.0904136946318886	0.257751355621647	0.224	0.132	1
CCNI	0.0238038828630156	0.25690473671933	0.829	0.724	1
UBE2D2	0.137498363540238	0.255423202790896	0.658	0.562	1
PMAIP1	0.017668817463065	0.25510886513142	0.105	0.074	1
RBM5	0.122820064536142	0.254895345927328	0.566	0.511	1
PEX11B	0.469384603435168	0.254000067025033	0.132	0.087	1
FEZ2	0.336270082913826	0.253998005759897	0.132	0.08	1
ING3	0.0768670357859355	0.253957339410574	0.184	0.136	1
USP39	0.0243963984076061	0.253757575697891	0.276	0.158	1
HNRNPF	0.0916052595625567	0.253509199855426	0.513	0.442	1
FAM126A	0.365040920302452	0.253201445401537	0.132	0.093	1
VPS26A	0.0262698638677257	0.253151495812101	0.184	0.094	1
RORC	0.0618995453722505	0.252973725628202	0.539	0.435	1
DDB1	0.0177879193707076	0.252577316582229	0.355	0.209	1
RGS2	0.267427732549128	0.252350055256341	0.487	0.402	1
TSPAN32	0.226575401876681	0.252310974544008	0.197	0.144	1
UFL1	0.423849078026761	0.252295703876195	0.25	0.19	1
MPHOSPH9	0.0967629242554388	0.252231616656066	0.316	0.211	1
SMIM24	1.3550338935576e-08	0.251193439136166	0.132	0.005	0.000168403612291339
SHD	8.86532433625898e-08	0.250764210818162	0.145	0.01	0.00110178250851027
PIGH	0.34143052648412	0.250699102182542	0.118	0.071	1
MAF	0.0726347824320963	0.250660796084532	0.276	0.172	1
APBB3	0.0519998932805135	0.250619503484806	0.184	0.157	1
LSR	0.000122596021591118	0.250566285598181	0.237	0.076	1
ENY2	0.413508050996903	0.25042650585227	0.329	0.292	1
MYO1G	0.0683561344547433	0.250337916004332	0.25	0.163	1
MTFR1	0.0698276173038594	0.250194317815589	0.171	0.113	1
CAMK4	8.70739120454326e-09	-1.60264220418317	0.026	0.281	0.000108215457890064
BCL2A1	8.83490926873112e-17	-1.4569940866809	0.013	0.432	1.0980025239179e-12
XCL1	2.15915067648068e-07	-1.4309800155741	0.25	0.515	0.00268339246073018
CSF2	7.52232927707664e-09	-1.3347189467993	0.079	0.389	9.34875082555084e-05
ICOS	1.66662096210825e-15	-1.33189528378558	0.237	0.703	2.07127653170814e-11
CDKN1A	3.02935864425543e-06	-1.31647749024193	0.145	0.371	0.0376488692308065
LGALS3	5.96984320877625e-06	-1.30304060249398	0.026	0.22	0.0741932113986713
KRT86	3.66895917842178e-18	-1.2042811335278	0.368	0.813	4.55978246694259e-14
XCL2	7.17432049814388e-06	-1.16273680987022	0.132	0.364	0.0891624551509321
SLC4A10	3.31214466584967e-16	-1.14807748736456	0.145	0.632	4.11633339071798e-12
TNFSF13B	1.12170503020705e-08	-1.12637739489791	0.316	0.627	0.000139405501154132
NCR2	2.5438785706642e-15	-1.08803609742778	0	0.357	3.16153228762146e-11
ITK	0.00164165850689825	-1.04673697838709	0.079	0.227	1
TNFRSF18	5.03597963409338e-14	-0.970244087038542	0.211	0.634	6.25871548925125e-10
CD83	3.80511520949479e-06	-0.961863793931121	0.395	0.636	0.0472899718236013
CXCL8	0.0883694905115887	-0.952212126286694	0.053	0.129	1
FCER1G	8.7062330724675e-07	-0.926155965947933	0.316	0.592	0.0108201064624626
RBPJ	4.71509475666922e-05	-0.922182746230566	0.408	0.619	0.585991976358851
AFAP1L1	1.50433545533831e-06	-0.875996550996909	0.026	0.239	0.0186958810389445
LAYN	0.000286646540791371	-0.871096079002888	0.053	0.22	1
CD69	5.66155712186334e-09	-0.865051679178721	0.763	0.927	7.03618319105176e-05
S100A4	1.41481279694291e-08	-0.837030984577622	0.5	0.789	0.000175832934404064
NDEL1	2.41114538460666e-05	-0.833779692174337	0.329	0.546	0.299657148398916
CREM	6.57919659592763e-07	-0.784748217496848	0.513	0.749	0.00817662552941886
PLIN2	0.00269892255482854	-0.776417514267963	0.039	0.17	1
LTB	2.70676691102831e-10	-0.764684911913955	0.816	0.935	3.36396991702599e-06
KIAA1324	5.89878136327307e-05	-0.754050819213758	0.329	0.577	0.733100547827577
KLF6	7.96902772590055e-07	-0.753272592502949	0.724	0.885	0.0099039076577492
RGCC	0.00162475282236149	-0.75089927862224	0.184	0.321	1
IL32	4.17065489262021e-09	-0.731648001618365	0	0.218	5.1832899005484e-05
WASHC4	0.0516197026943168	-0.730698362282369	0.25	0.307	1
NFKB2	1.08842162619588e-05	-0.724575629371572	0.171	0.411	0.135269039703624
NINJ1	1.48222104218038e-05	-0.717025887423505	0.342	0.597	0.184210431122177
YPEL5	1.09400747728843e-06	-0.710232996480774	0.539	0.736	0.0135963249277407
SGK1	4.00517491341715e-05	-0.700171829664314	0.053	0.252	0.497763138239484
TMSB4X	1.03296490986326e-11	-0.698896070196662	0.921	0.979	1.28376878997806e-07
FAM129A	0.0237328838649042	-0.687785832464078	0.066	0.173	1
TYROBP	5.32589976153694e-09	-0.686081895464745	0.539	0.816	6.61902822363811e-05
LRCH3	0.0109970571973778	-0.68189961396344	0.118	0.155	1
LEKR1	0.00103412108098902	-0.675838952665914	0.197	0.371	1
NFKBIZ	1.37246823764537e-07	-0.674624555642342	0.513	0.773	0.00170570352574566
RGS1	0.00494736951515414	-0.657118452145744	0.776	0.854	1
STAT1	0.0253815368740585	-0.655812499634807	0.303	0.395	1
PNP	0.00176589212426854	-0.654563801246364	0.263	0.463	1
LIF	1.52906093345174e-05	-0.645954425612576	0.355	0.625	0.190031692809382
BIRC3	0.000121608832816611	-0.630471085933627	0.618	0.798	1
DNAJB1	0.106429686468574	-0.600972692424286	0.487	0.601	1
LTA	0.027060550456098	-0.600014933816224	0.132	0.253	1
PLAUR	4.89872243779465e-05	-0.596825585974678	0.013	0.168	0.608813224569119
CCL20	0.024233045530395	-0.5961917261925	0.171	0.281	1
BLVRA	0.000200805383436211	-0.592101313202182	0.184	0.402	1
LDLRAD4	0.0158778625649257	-0.585188129089886	0.592	0.736	1
CD2	8.76675772987935e-06	-0.583182129959129	0.368	0.594	0.108953265066941
AREG	3.65384345346446e-05	-0.578281100562134	0.724	0.844	0.454099664396564
PFKFB3	3.09736248411215e-08	-0.577104766544076	0.237	0.582	0.000384940209525458
ENPP1	0.00259345289847242	-0.572664755999093	0.197	0.386	1
CD96	0.000147853199747811	-0.571213909715572	0.671	0.819	1
PHLDA1	1.0648147773719e-07	-0.569208102360209	0.079	0.366	0.00132335180531779
CTSB	0.126058228524909	-0.568941183764916	0.118	0.188	1
TNFRSF25	3.91469525354765e-08	-0.566250130679299	0.421	0.735	0.000486518326110901
VMP1	0.0529898126936261	-0.564687417017269	0.447	0.544	1
CSNK1G3	0.0292905197861513	-0.562495831218594	0.171	0.293	1
PGGHG	2.80641125715938e-07	-0.557155360959685	0.237	0.548	0.00348780791039768
NUDT14	2.76988555333148e-06	-0.549356740378165	0.039	0.261	0.0344241376568036
GPR65	1.43144240824691e-06	-0.549278387352489	0.105	0.352	0.0177899662496926
SLC2A3	3.61129984004474e-05	-0.548694511081326	0.237	0.498	0.44881234412076
ALDH3A2	0.0347652783718456	-0.546875899397682	0.132	0.175	1
IFITM1	3.6490290686399e-06	-0.54589738961108	0.395	0.664	0.0453501332650567
S100A11	0.000322714788091741	-0.54149177202438	0.224	0.417	1
TIMP1	4.26158911533766e-05	-0.530721037665699	0.263	0.52	0.529630295254164
HSPA1B	0.0817274120217721	-0.528969082071129	0.316	0.353	1
IPCEF1	0.00835330024469935	-0.528260380995772	0.184	0.351	1
NCOA7	7.6563307570206e-07	-0.525797278309399	0.276	0.582	0.0095152878648252
SIGLEC7	0.000904100651049951	-0.524329632609233	0.053	0.207	1
JUNB	2.39736028299493e-05	-0.521886161908305	0.711	0.831	0.29794393597061
MAFF	6.02551584529848e-05	-0.517198614378399	0.355	0.594	0.748851109253696
SAMSN1	0.000464776125681158	-0.51387688184278	0.118	0.309	1
MCL1	2.77280921037387e-05	-0.511126835433698	0.487	0.73	0.344604728665265
ATP1B3	0.0681722950170147	-0.507282862861968	0.132	0.242	1
RALB	0.0303201219301689	-0.506476940680154	0.092	0.207	1
GALC	0.000514899232318247	-0.506027724609323	0.105	0.28	1
FOSB	1.66087249882196e-09	-0.504232023230031	0.816	0.951	2.06413234153594e-05
TGFBR1	0.190498261438675	-0.503507176172726	0.158	0.219	1
DHRS3	0.000129414107879212	-0.501855228707186	0.211	0.441	1
CTSH	0.00236932086416129	-0.499298390019653	0.382	0.539	1
NRF1	0.0283887051933068	-0.494052426640165	0.132	0.168	1
NFKBID	0.0029768519484099	-0.491688733871395	0.368	0.539	1
UBL5	0.000932439492140303	-0.491658362118897	0.447	0.568	1
RGS10	4.00600481099693e-05	-0.490150467361414	0.066	0.273	0.497866277910698
KLF11	0.0296058566596396	-0.489876670015081	0.211	0.354	1
LTA4H	0.00502976458456475	-0.486777776563704	0.474	0.637	1
CNOT9	0.00112265610728634	-0.485369110094831	0.303	0.442	1
TNFAIP3	1.05048695126569e-05	-0.485109295413339	0.921	0.989	0.1305545183033
FES	0.00169955700151031	-0.483350782143102	0.461	0.644	1
TCP11L2	0.181250049693635	-0.482153891862845	0.158	0.129	1
SH2D1B	0.00506537652699371	-0.481600161280947	0.197	0.369	1
KRT81	1.3626803004805e-07	-0.476961389846614	0.066	0.343	0.00169353907743716
NSMCE1	0.00174798346358684	-0.476883227207364	0.263	0.343	1
TRMT9B	0.00443262054085959	-0.474710667328938	0.039	0.156	1
VAMP8	0.000656351316873759	-0.472602099387255	0.526	0.643	1
RPL38	0.00237401010361362	-0.47111971618831	0.882	0.893	1
CXorf40A	0.00155664323155436	-0.469390770150511	0.145	0.331	1
RPL27	0.000397564782690775	-0.468481224578146	0.895	0.913	1
POR	0.194466401946427	-0.467849039514325	0.158	0.236	1
VIM	0.0134449513497463	-0.466816526327332	0.474	0.639	1
ZNF331	7.13209289555629e-06	-0.465473413844029	0.526	0.785	0.0886376505059736
DEGS1	0.0971353870584374	-0.460717034012624	0.197	0.276	1
CD300LF	0.00222506540549537	-0.459092790843055	0.145	0.32	1
ALOX5AP	0.012833864169944	-0.455580899347684	0.224	0.357	1
KDM6B	0.00180680849631732	-0.452143418041041	0.408	0.611	1
GYG1	0.0198235852123844	-0.449100369469928	0.197	0.345	1
DPP4	0.000140569586975536	-0.446763753219113	0.013	0.156	1
GRAMD2B	0.000130227483458266	-0.441898915255319	0.105	0.315	1
TYMP	0.0356714029298666	-0.440574719345891	0.026	0.102	1
VEGFA	1.70887223472167e-07	-0.439360464642139	0	0.178	0.00212378641331209
ADGRE5	0.00239619729165915	-0.438945990911675	0.605	0.715	1
FAM114A1	0.122983870444965	-0.436774586606676	0.053	0.103	1
WIPF1	0.000326246432580234	-0.436368676171305	0.382	0.619	1
RPS21	0.00243189948896295	-0.433977392841843	0.882	0.893	1
SGSH	0.107790766282054	-0.433741107427811	0.092	0.155	1
NCF4	0.00179700469597876	-0.432800965967882	0.053	0.198	1
GLA	0.0903290355391736	-0.431605212682558	0.079	0.131	1
IFITM2	0.000184587684015939	-0.431483542609819	0.342	0.586	1
TLR2	0.0917916813984438	-0.42823382041891	0.053	0.112	1
CPNE7	2.02019750798976e-05	-0.421451285381996	0.132	0.371	0.251070146292967
ID2	0.103257751636435	-0.421323872862103	0.737	0.771	1
STK17B	0.000153194674004051	-0.419351475327849	0.355	0.577	1
CIB1	0.000864980630361523	-0.417855085761102	0.197	0.389	1
MXD1	0.0971920784770026	-0.417823989278177	0.105	0.133	1
SZRD1	0.0524371089852691	-0.417784611565023	0.197	0.324	1
SLC39A9	0.0857697812078537	-0.41748608122066	0.105	0.131	1
TMEM164	0.392975718434757	-0.417113476492455	0.132	0.19	1
RPLP1	5.10306683648194e-06	-0.411309049162337	0.987	0.995	0.0634209146437976
RAB9A	0.0257683177707305	-0.40870251041066	0.118	0.215	1
CSRNP1	7.22723747754191e-05	-0.407218830735165	0.408	0.623	0.898201073708909
MYL6	0.000234668691406086	-0.407116983628838	0.895	0.961	1
LDLRAD3	0.00492494224796517	-0.405033279125625	0.079	0.222	1
ZNF251	0.0698548566524851	-0.404974945952829	0.105	0.076	1
NGDN	0.0309489097891829	-0.401226943904618	0.092	0.207	1
SNX9	0.0966890604088855	-0.398942960880311	0.132	0.216	1
OST4	0.00351714378471985	-0.39847337858583	0.474	0.63	1
COPE	0.0151968928645331	-0.395230471032541	0.447	0.542	1
CD58	0.0318992296416585	-0.392870748520352	0.184	0.307	1
F13A1	0.00798002335572797	-0.392817392499267	0.053	0.16	1
GOLT1B	0.0183009363153439	-0.391630052691806	0.118	0.137	1
CEP83	0.0119026957994293	-0.390561274594698	0.263	0.427	1
ANXA5	0.0140182198774735	-0.390057480693496	0.026	0.12	1
ZNF146	0.349878379671242	-0.385488463224593	0.118	0.167	1
DBI	0.00926226710359081	-0.385246697102283	0.171	0.329	1
CD48	0.0272703586088746	-0.384231317514932	0.25	0.374	1
EEF1B2	0.000194507817479932	-0.382025746812529	0.526	0.699	1
PLK3	0.00152951327590959	-0.379547711563353	0.039	0.178	1
SDC4	3.01981450575962e-05	-0.379300552036575	0.039	0.22	0.375302546775806
PHTF2	0.00664026917675059	-0.379268450107992	0.132	0.267	1
FYCO1	0.000147448964223486	-0.377308633015779	0.053	0.234	1
ARHGDIA	0.0114288402688317	-0.376699014507522	0.25	0.359	1
CEP164	0.0945031463556064	-0.37588030642596	0.039	0.11	1
P2RY10	0.208454143822231	-0.375583219732696	0.237	0.333	1
ELP2	0.0113438324249112	-0.375036882782649	0.395	0.339	1
IL2RA	0.00081236474725069	-0.374212565757473	0.013	0.133	1
GPN1	0.341527363083861	-0.374144492159545	0.092	0.15	1
DCTN6	0.00819035869307139	-0.373332139025038	0.079	0.199	1
RPL36	0.00150721348540884	-0.372809328790292	0.908	0.89	1
HOPX	0.152772156669526	-0.37142445995885	0.118	0.191	1
MRPL24	0.0600073777984516	-0.368226574013178	0.053	0.113	1
LRRC37B	0.237093028491547	-0.368037653110148	0.092	0.136	1
ATF3	0.240609623879475	-0.367914015705395	0.276	0.369	1
CSNK2A2	0.152642326338256	-0.364502371511005	0.092	0.131	1
NR4A3	0.113703164389968	-0.363951955118359	0.566	0.647	1
SF3B5	0.0470494379673739	-0.362815620841963	0.303	0.39	1
RORA	3.83890990627894e-06	-0.361545155137126	0.197	0.483	0.0477099723152346
SLC16A3	0.000571330141415344	-0.360465110442504	0.184	0.397	1
RAC2	0.00424490444846715	-0.358504644178911	0.461	0.623	1
PFN1	0.00178127102801788	-0.357943309892505	0.632	0.763	1
ATP5IF1	0.0603981904683771	-0.355980836047576	0.316	0.377	1
RPL41	0.00286093394087565	-0.355860381383102	0.5	0.679	1
CYB5R1	0.00409494403718383	-0.355628234756644	0.039	0.11	1
TMEM109	0.00265547263981348	-0.355617020010577	0.092	0.222	1
GALNT11	0.455517316579581	-0.353136825975992	0.158	0.182	1
PRDX1	0.00659725101327378	-0.352552798734788	0.158	0.322	1
HSPA8	0.000696976595543054	-0.352312037073851	0.868	0.92	1
NDUFB4	0.0046962310509986	-0.351963408037341	0.158	0.248	1
RPS25	0.00520306284348073	-0.351555052112893	0.882	0.908	1
MRPL54	0.00237265897044172	-0.350375513827081	0.053	0.192	1
RBKS	0.026872848843044	-0.348743602748141	0.132	0.253	1
ZC3H12A	0.00145644132855059	-0.348299080556808	0.118	0.264	1
IL16	0.133917427603528	-0.347911643246262	0.263	0.365	1
SOCS3	0.000790423905180414	-0.347539524536854	0.066	0.225	1
TENT5A	0.230258693971191	-0.347241203513789	0.118	0.191	1
CLIC5	0.112511210481684	-0.346950019783537	0.039	0.107	1
MT-ND2	1.71731607570459e-06	-0.346831348483606	1	0.996	0.0213428041888566
NXT1	0.0103650269112689	-0.346592722821229	0.25	0.377	1
PPP1R15A	0.000421492014745409	-0.345610871913023	0.763	0.874	1
CD99	0.0092071579249701	-0.3453227355367	0.263	0.325	1
MVB12B	0.00157868480455236	-0.343687164553003	0.092	0.231	1
NFYC	0.0828245475558506	-0.34342640622799	0.184	0.296	1
NFE2L2	0.190653329687782	-0.342286429761178	0.645	0.67	1
RAP1GDS1	0.263926051235811	-0.341520868643575	0.276	0.307	1
RPLP2	0.00125305288655503	-0.341445325309223	0.961	0.992	1
PTGDR	0.00728730159892451	-0.340274663800449	0.171	0.327	1
PPIF	0.380089482529383	-0.339878825769898	0.092	0.147	1
MT-ND3	0.0359006274341468	-0.339718029224164	0.987	0.977	1
PSMB3	0.0531475431050084	-0.339563653099937	0.342	0.401	1
ATP5MC2	0.112109118534399	-0.338370113823598	0.658	0.719	1
CLIC1	0.00899701187234032	-0.338057809135616	0.697	0.749	1
LCK	0.109090151954649	-0.336412261317332	0.211	0.305	1
NDUFB1	0.00412786567957609	-0.333321505638979	0.092	0.242	1
HGS	0.109830213094799	-0.33193801394873	0.158	0.232	1
MT-ND1	0.000373767138518652	-0.331828188157863	1	0.997	1
SYS1	0.148650700943021	-0.331717228905755	0.184	0.265	1
SERPINB9	0.00905988554850903	-0.329642195027267	0.066	0.168	1
MPHOSPH6	0.0999706888079227	-0.328789413778975	0.066	0.114	1
LAPTM5	0.00278976339747082	-0.328165627058841	0.434	0.623	1
SENP2	0.125445920868403	-0.325972389877055	0.171	0.164	1
MKNK2	0.00847585029530151	-0.324831063370436	0.105	0.236	1
NMT2	0.0416443405259233	-0.323795993407866	0.171	0.2	1
ABCB1	0.00562046605495011	-0.323456737113493	0.145	0.306	1
DENND4A	0.00349549436476794	-0.32339478933101	0.447	0.642	1
ITM2A	0.0652962405268759	-0.32249221897086	0.184	0.259	1
LY6E	0.000185732083521537	-0.321168711179182	0.026	0.176	1
PTGS2	0.31481308532345	-0.319591577839304	0.145	0.216	1
ATP5PO	0.0150267748148278	-0.318859389354738	0.276	0.393	1
ANXA6	0.181769173650412	-0.318544511946204	0.434	0.532	1
AMPD2	0.145030785574111	-0.318320217025442	0.276	0.388	1
OTUD5	0.0659672947242481	-0.318179249996956	0.184	0.278	1
UBAC2	0.0648046168669579	-0.317244026176655	0.368	0.505	1
NDUFAF8	0.00826847434833448	-0.316897469547809	0.039	0.145	1
EPS8L2	0.00405081876912591	-0.315317957926449	0.026	0.119	1
CCR6	0.00519635995408238	-0.314325983558497	0.132	0.292	1
RPL35	0.0026437921182845	-0.314303878261045	0.697	0.769	1
RFTN1	0.584149807865913	-0.313359511157325	0.263	0.307	1
FAM162A	0.0346326821723306	-0.313351571999729	0.066	0.126	1
LY9	0.0693876540445521	-0.312689242064515	0.184	0.286	1
MAP3K8	0.00586618802321173	-0.312561061420979	0.671	0.825	1
IL4R	0.00277418508098066	-0.312554189214223	0.421	0.623	1
CD63	0.0262694970637799	-0.312465715861032	0.605	0.74	1
OSTF1	0.0158489379699008	-0.312427853122066	0.382	0.48	1
NDUFA6	0.0192259590925281	-0.312215213017753	0.105	0.196	1
GIMAP2	0.201628444390694	-0.311539000385723	0.276	0.28	1
ANXA1	0.124355667935291	-0.310939884309273	0.421	0.523	1
SEC13	0.0878743810776395	-0.310516450081957	0.289	0.308	1
PBXIP1	0.0136965232471389	-0.310494889136688	0.526	0.69	1
NEDD8	0.0117058163977306	-0.309114989742669	0.237	0.376	1
MATN2	0.0229986478660259	-0.308431286114442	0.145	0.282	1
JUND	0.000190976586111872	-0.308226678003004	0.158	0.381	1
TXK	0.0075687829630114	-0.30696058290963	0.447	0.565	1
ARHGAP9	0.00581266526616746	-0.305065238793832	0.579	0.742	1
PAXX	0.0202881056599985	-0.304761685383473	0.289	0.397	1
PABPC4	0.227696809778764	-0.304679952823786	0.25	0.344	1
AGAP3	0.388897250610048	-0.30453939558765	0.197	0.246	1
HCLS1	0.0255256564446702	-0.304456989234809	0.368	0.524	1
HOOK1	0.715878771953814	-0.303737746899663	0.079	0.108	1
ADAM19	0.000684394931493888	-0.303527527311063	0.026	0.164	1
ABHD2	0.630899063705036	-0.302993205059983	0.171	0.198	1
COX7A2L	0.05657920601005	-0.301112947291234	0.434	0.44	1
SRPK2	0.0465916222786618	-0.299205948590809	0.197	0.195	1
S100A6	0.0118681734034354	-0.298409777929216	0.276	0.441	1
RPL32	0.00366889726678401	-0.298305098484462	0.539	0.651	1
EIF1	4.99743819478356e-05	-0.297186105635172	0.961	0.988	0.621081618847701
ITGAE	0.0870802797982912	-0.295787317599018	0.105	0.101	1
SAT1	0.458868866282302	-0.295179035899876	0.368	0.427	1
PRR5	0.0113294735481235	-0.294410323712427	0.368	0.532	1
TAP1	0.0832326928991777	-0.293899467244155	0.211	0.302	1
DGKA	0.246893377132229	-0.293657634194291	0.395	0.458	1
IRF7	0.00352888889764552	-0.293413587691006	0.066	0.206	1
JUN	0.0490529674839316	-0.29270119124929	0.303	0.435	1
MMADHC	0.096579743516515	-0.29202396205422	0.158	0.221	1
GNG5	0.0653188438443621	-0.291695112088042	0.276	0.326	1
HEXB	0.0996453488434953	-0.291498733027026	0.092	0.166	1
COX5B	0.0943921450486464	-0.290567850161842	0.289	0.403	1
RBM8A	0.0546311088953801	-0.289806348107633	0.408	0.529	1
CASD1	0.402384912950466	-0.289303839304879	0.171	0.202	1
IFFO1	0.00291594035571946	-0.289026866238372	0.039	0.166	1
WDR61	0.370809674868386	-0.288462698854958	0.184	0.209	1
SKAP1	0.286146930527063	-0.28695109206941	0.237	0.307	1
RPL30	0.0013357170057729	-0.285470694493372	0.908	0.914	1
HIVEP1	0.817346829481697	-0.285308912395194	0.263	0.289	1
SH3TC1	0.0229488932738401	-0.285084185336658	0.211	0.356	1
LRRC8D	0.377460689972227	-0.284285274325429	0.092	0.118	1
PRDX5	0.0192412310957795	-0.284236825158105	0.25	0.39	1
2009-09-01	0.0405939930238106	-0.283635395214269	0.461	0.586	1
TBC1D31	0.163333109573612	-0.283588096641881	0.276	0.383	1
LEPROT	0.058105485136332	-0.283174720629716	0.105	0.197	1
EIF5	0.437091342742562	-0.282549978172232	0.605	0.641	1
EZR	0.0380039998852562	-0.282409875713248	0.513	0.646	1
COX8A	0.00547227977385296	-0.281558183686325	0.224	0.403	1
TSPYL2	0.0375972931989994	-0.280060997629821	0.197	0.334	1
HLA-A	2.36446242139367e-06	-0.279956934779341	0.947	0.992	0.0293855389730806
PIM3	0.0244895125115027	-0.279409596266311	0.303	0.4	1
TP53INP1	0.00819323847868306	-0.279313063745958	0.237	0.412	1
ICAM1	0.0108820829518681	-0.277090907032005	0.197	0.361	1
CDC14A	0.0836024718669164	-0.276657734334145	0.263	0.385	1
GNG2	0.150942089818164	-0.276559696592812	0.224	0.327	1
BEX2	0.0228232484117799	-0.276140935212634	0.092	0.139	1
HERC6	9.05736461176469e-05	-0.274098035508207	0	0.106	1
BBS9	0.264380008689597	-0.274039557838903	0.118	0.125	1
PPIA	0.141530898615017	-0.273105310710247	0.513	0.622	1
JMY	0.00285576458452848	-0.27243988770827	0.092	0.244	1
DCTN3	0.12459985459825	-0.271809548146629	0.197	0.234	1
DYNLT3	0.0566049435043456	-0.271493622754081	0.237	0.367	1
FHOD1	0.24552780627541	-0.270400203458562	0.066	0.125	1
PIM1	0.140879631932333	-0.270165569762141	0.211	0.316	1
EIF4A3	0.408220739592811	-0.270081401552849	0.289	0.353	1
NRDC	0.248164237698666	-0.269857056365759	0.276	0.342	1
ESYT1	0.148088586386288	-0.269507417920965	0.408	0.522	1
TMEM147	0.123683670180603	-0.268513953700166	0.224	0.245	1
TANK	0.0326563409577773	-0.267127344577344	0.224	0.368	1
SDCBP	0.106219931609031	-0.265869987812773	0.395	0.52	1
TWISTNB	0.570553544957015	-0.265719483069561	0.118	0.158	1
COX7A2	0.0347590652526822	-0.265218677994515	0.289	0.428	1
MAPRE2	0.0686032699906255	-0.265200042175899	0.487	0.491	1
RPS14	0.000200588006072386	-0.264922000831843	0.947	0.937	1
PLSCR1	0.0472335879549072	-0.264664605916909	0.118	0.23	1
BAG1	0.164785798779676	-0.264622030622348	0.132	0.149	1
TSPO	0.0690035504393704	-0.264604178630054	0.25	0.374	1
SPOCK2	0.00348241497879776	-0.263642356270796	0.329	0.514	1
POMP	0.00452926076786705	-0.263491910682325	0.079	0.223	1
SDHB	0.187937159130941	-0.262469700694766	0.118	0.172	1
TRMO	0.028034656664098	-0.262074966126844	0.079	0.107	1
COL4A3	0.000347412185120317	-0.261930421267577	0.013	0.137	1
GIMAP6	0.0536169523918341	-0.260752675751779	0.132	0.228	1
RPS18	0.0732080381458373	-0.26055038973472	0.974	0.978	1
OCIAD1	0.261713871446791	-0.259643175211945	0.434	0.455	1
MYL12A	0.117475439436207	-0.258756480794028	0.763	0.81	1
HAX1	0.0541285621471891	-0.258040657043261	0.263	0.345	1
GPX4	0.0691495672015867	-0.257935652157369	0.355	0.46	1
ATG3	0.107039233191076	-0.256999788359472	0.171	0.202	1
OMA1	0.0234414213252988	-0.256779887034909	0.197	0.137	1
FAU	0.0420739078116526	-0.256758031693228	0.816	0.89	1
SAE1	0.331656395677101	-0.256515850383335	0.184	0.184	1
CYTH4	0.024412901758118	-0.254839682250236	0.368	0.338	1
ZFAND6	0.0654836647333112	-0.254547311740224	0.184	0.258	1
BANF1	0.0117254941259509	-0.254396107210117	0.158	0.277	1
GMFG	0.107710449075938	-0.253734671860339	0.5	0.615	1
PLCB4	0.0342780249333121	-0.253125648763847	0.092	0.2	1
CHMP2A	0.0701620353167329	-0.252918259682318	0.25	0.329	1
SNRPC	0.0353941916043594	-0.251780082787612	0.211	0.247	1
USP1	0.780675036332989	-0.250957538890098	0.132	0.154	1
JAK3	0.0172946128907349	-0.250379626939699	0.211	0.365	1

## Sheet: Cluster 2
MAST differential expression analysis between cluster 2 vs cluster 10
	p_val	avg_logFC	pct.1	pct.2	p_val_adj
CSF2	7.86636589357046e-06	1.48232351830416	0.232	0.053	0.0977631953252937
FCER1G	1.59501502930352e-15	1.32866669118032	0.577	0.182	1.98228467841841e-11
ITK	0.00077838474530905	1.23615574373176	0.191	0.068	1
LGALS1	8.38684194342688e-11	1.09992652632184	0.298	0.038	1.04231671672909e-06
EGR2	0.00851343518856297	1.08754349663946	0.165	0.076	1
XCL2	1.55969004906003e-07	1.07315564207349	0.489	0.212	0.00193838279297181
TMSB4X	6.40303753263212e-30	1.05507745614079	0.985	0.939	7.9576950455552e-26
IL32	1.97017303940236e-14	1.05488958056107	0.452	0.091	2.44853105336925e-10
SAMSN1	5.85690467218372e-10	1.02767469545887	0.467	0.152	7.27896112658993e-06
FAM129A	5.056723286777e-06	1.02239499357553	0.496	0.318	0.0628449570080646
S100A4	3.07796650963997e-13	0.966522138320082	0.794	0.538	3.82529677818055e-09
IFITM2	3.72987410733543e-12	0.920715053943056	0.721	0.439	4.63548754059648e-08
XCL1	5.42498821515429e-08	0.913294617048607	0.654	0.439	0.000674217535379375
RPA1	0.0365537849982348	0.878490004702088	0.147	0.106	1
IFITM1	2.24372996363393e-12	0.870489282193308	0.768	0.523	2.78850759880424e-08
CD69	9.45246287052573e-07	0.85332335650034	0.853	0.803	0.0117475208554894
RBPJ	0.00307889187379509	0.836575401850749	0.382	0.273	1
TNFSF13B	0.0199217852540618	0.819091949925692	0.21	0.121	1
EMP3	3.84144678027371e-10	0.799501034678153	0.489	0.167	4.77415005852417e-06
TXNIP	6.23974381155157e-06	0.799132242877548	0.544	0.311	0.0775475360899629
S100A11	1.31027535012125e-08	0.793826867277685	0.507	0.265	0.00016284102051307
MVP	0.00173791267108822	0.789600635115419	0.228	0.106	1
P2RY10	0.00713671741160632	0.775833859028727	0.25	0.121	1
EML3	0.00112512955338167	0.764229561536836	0.151	0.038	1
S100A10	2.70357066930783e-09	0.756650998703947	0.54	0.235	3.35999762781577e-05
IPCEF1	0.00563587956834293	0.753690434386518	0.143	0.083	1
COPB2	0.301388276228746	0.746988062852378	0.151	0.114	1
NR1H2	0.000947592374037454	0.738408927075861	0.279	0.159	1
LAT2	7.88111615179853e-05	0.736878518163596	0.342	0.144	0.979465115345521
HSPA6	0.0902716716029934	0.729160167370442	0.136	0.076	1
IL18RAP	9.54993790881265e-05	0.715389084827664	0.176	0.045	1
CD247	0.0669653499374478	0.697310646736763	0.169	0.098	1
SELL	0.00385862020113611	0.692474599100974	0.287	0.144	1
S100A6	2.58551193416403e-07	0.692217915211547	0.599	0.417	0.00321327423177906
ACVR2A	0.000941994939741382	0.669346065732459	0.114	0.023	1
BATF	0.00444412820919134	0.660517079215055	0.169	0.083	1
INSIG2	0.0904945059297264	0.654188217091112	0.121	0.076	1
ARHGAP25	0.000685849743303812	0.653787410499414	0.143	0.03	1
WDR61	0.039595360451101	0.653671053976072	0.103	0.068	1
PSMB8	0.00581420053935618	0.636786518936133	0.206	0.106	1
CD99	8.81912748120841e-07	0.636413442025968	0.533	0.348	0.0109604116336458
GATA3	0.000654088788664206	0.636204076055531	0.415	0.303	1
NUDT14	0.000175254626976854	0.624755084444842	0.206	0.061	1
TNFRSF18	4.24396691089589e-06	0.616414067947453	0.732	0.553	0.0527440207686141
ABHD2	0.203455547214979	0.614328627926322	0.158	0.098	1
IL16	0.105152218348811	0.608345765071672	0.18	0.106	1
ANXA1	1.95154605763416e-10	0.60435387698699	0.816	0.492	2.42538144042773e-06
STK17A	0.0322925597797376	0.602785271134523	0.393	0.311	1
MLLT10	0.0374792466097201	0.598395588335393	0.199	0.197	1
SH3BGRL3	7.61207852475127e-09	0.598187822981681	0.805	0.674	9.46029119056088e-05
PAM	0.112886975668838	0.591427843137638	0.143	0.091	1
CST7	6.32515016333173e-05	0.589302264762439	0.107	0.008	0.786089662298867
ATP6V0E1	0.00012417171225233	0.583703834022745	0.342	0.189	1
CYTH4	0.0640744750011584	0.574530962170231	0.228	0.136	1
PIH1D1	0.171513520358943	0.573643830692845	0.143	0.098	1
GMFG	7.94863007774287e-05	0.570283417604688	0.482	0.341	0.987855746061884
TMEM71	0.271791324662704	0.567808372647806	0.132	0.114	1
PFN1	1.2944754080957e-08	0.566181558141874	0.816	0.644	0.000160877403718133
PLAC8	1.69606498614485e-06	0.564940537569678	0.294	0.106	0.0210786956478082
PGGHG	1.79339743748397e-09	0.563553552670295	0.559	0.242	2.22883433530508e-05
C1orf162	0.00752300646938644	0.56138335807531	0.162	0.068	1
NCR3	0.0851881894138219	0.558136463081603	0.118	0.091	1
SH2D3A	0.039569269210134	0.554918768234556	0.191	0.114	1
VDAC3	0.0926073694746336	0.54865546241796	0.147	0.083	1
ARHGDIB	4.26907970444389e-05	0.546086318798475	0.875	0.758	0.530561225668286
MADD	0.158133983419259	0.545801897738679	0.221	0.152	1
SH3BP2	0.00654111525938896	0.544922281293567	0.191	0.106	1
IL4R	0.000289409895261808	0.544908182407664	0.581	0.561	1
POLR2F	0.0153000140208239	0.544841732858044	0.188	0.098	1
PSMB9	0.00361151003134247	0.54298783183654	0.301	0.182	1
DOCK8	0.0145843430132361	0.536980195628081	0.434	0.364	1
HMOX2	0.0325759264810545	0.534594014216824	0.136	0.061	1
TNFRSF4	1.40001485813917e-06	0.531294803774784	0.467	0.22	0.0173993846569536
TMC8	0.078295418310427	0.528950106554545	0.496	0.424	1
ITM2B	8.28651615718871e-07	0.528740606158998	0.732	0.636	0.0102984822801541
LCK	0.00497696192060554	0.527134071947875	0.206	0.091	1
LTB	1.40665980478352e-05	0.522593193177814	0.474	0.492	0.174819680538496
TIMP1	0.00267604582250693	0.522324080931647	0.423	0.288	1
BCL2A1	0.109280816910802	0.522174533510982	0.176	0.106	1
LGALS3	0.196067227973721	0.521937730109587	0.173	0.114	1
LSM14A	0.190916651288984	0.512874893968546	0.246	0.197	1
CHFR	0.0360769992343627	0.511761336171886	0.132	0.083	1
CTDSP1	0.00777551930782036	0.509848787957366	0.206	0.106	1
DHX8	0.154549141063463	0.508994521584362	0.132	0.106	1
MPZL3	0.0015193576005758	0.508384340752348	0.327	0.197	1
ALDH3A2	0.0359119831521411	0.508182104285266	0.107	0.038	1
EAPP	0.0283087653390555	0.506055045357304	0.121	0.053	1
ATP6V0B	0.12643915980475	0.505768595823243	0.261	0.197	1
MYL12A	1.84187511363633e-05	0.505644421238415	0.621	0.545	0.228908239122724
GRK6	0.0723708983710314	0.505599443217797	0.165	0.098	1
GNG2	0.0798686204142633	0.500089755785512	0.261	0.197	1
HIST1H4C	0.000313573711887095	0.497819896126304	0.607	0.447	1
SKAP1	0.00951428925499884	0.49488523660261	0.21	0.098	1
SP140	0.0892027043277655	0.493418185309264	0.132	0.068	1
ARHGDIA	0.021778312145797	0.493362020472904	0.379	0.326	1
IL2RA	0.000105893870194175	0.492197206422022	0.254	0.083	1
GLOD4	0.35967770479057	0.487441687009367	0.129	0.091	1
SELPLG	0.000175510247828054	0.484418638509584	0.195	0.053	1
ELOVL1	0.0342112548983235	0.483433874196887	0.103	0.038	1
PPFIBP1	0.10498188333124	0.479449391664014	0.103	0.098	1
MFSD6	0.137498783313718	0.476155646515727	0.151	0.083	1
NDUFB10	0.0041030125057718	0.476036886097325	0.217	0.129	1
TNFRSF14	0.0363189605059448	0.473745125229803	0.228	0.189	1
NDUFS2	0.350393087868687	0.47323841462204	0.125	0.106	1
PAXX	0.000275708260878972	0.470681833597569	0.331	0.22	1
BTN3A2	0.100359939028074	0.465536251246198	0.191	0.136	1
GLIPR2	0.00733262778596718	0.465142762222176	0.221	0.212	1
ITGAX	0.100457400497435	0.458891766956284	0.224	0.136	1
CTSW	0.000371770332432432	0.457865139222474	0.632	0.606	1
HLA-E	3.82477472450225e-07	0.456261933760304	0.86	0.795	0.0047534300276114
WIPF1	0.0161351868854022	0.453698656873167	0.449	0.326	1
UBL5	0.00036497181718581	0.453198526573705	0.522	0.485	1
SELENOW	0.00452619580824177	0.448733345653967	0.287	0.212	1
EIF4E2	0.0266348664673601	0.444659121464542	0.136	0.061	1
SP2	0.0875298105783383	0.444215474510517	0.136	0.076	1
RCAN3	0.00618933007272448	0.443800526440921	0.162	0.083	1
PTPN6	0.247893291345984	0.43879754294485	0.206	0.182	1
KCNAB2	0.039900247538428	0.438687720398621	0.21	0.152	1
MED15	0.12250913313806	0.438226777529823	0.199	0.197	1
TMBIM1	0.0562189224664302	0.438138482957095	0.184	0.106	1
CD63	0.0113309725521968	0.437690771948539	0.533	0.417	1
TNFSF10	0.00714473472384487	0.435609146914721	0.118	0.03	1
INTS10	0.0394276826534966	0.43107563377917	0.132	0.098	1
SCAMP3	0.183394291875379	0.429358945761788	0.136	0.076	1
ARHGAP9	0.00168739398446338	0.429160281130099	0.562	0.508	1
MYL12B	0.00128767104065004	0.428657765301424	0.504	0.432	1
DNAJB1	0.000734733449285379	0.428462260431277	0.765	0.826	1
UFL1	0.359344370947652	0.427792845233789	0.121	0.076	1
CORO1A	0.0153601291664961	0.42674391698954	0.482	0.417	1
MDH1	0.130524108186087	0.426004796960729	0.184	0.152	1
IL2RB	0.000122906941973713	0.425910428547769	0.36	0.22	1
HCST	8.15688616662177e-09	0.424322796502568	0.276	0.045	0.000101373781278775
RNPEPL1	0.196082082494458	0.42317482437528	0.129	0.083	1
PDHA1	0.0791125663300921	0.421714389556719	0.18	0.159	1
AP2A2	0.330977293926558	0.421227175347644	0.11	0.083	1
CDC123	0.254783858313023	0.421176107481	0.121	0.091	1
TCF7	6.34484682600806e-05	0.421173785365102	0.482	0.258	0.788537563536282
CAPG	0.00486346939147598	0.420917632532158	0.39	0.341	1
ACTB	4.07011024385528e-05	0.418767177236481	0.982	0.985	0.505833301106334
CIB1	0.00638406297748161	0.417816234573014	0.301	0.182	1
PPIE	0.00951652314175713	0.417541764573184	0.14	0.045	1
ABCA7	0.742922280825537	0.416608516588429	0.162	0.136	1
CYSLTR1	0.00898932258824739	0.416049730083516	0.206	0.152	1
NAGK	0.361225826852773	0.415708308268748	0.184	0.167	1
CD48	0.0442290929877035	0.413284083606207	0.221	0.129	1
CLEC2B	0.0166416549148803	0.412530443130687	0.331	0.212	1
PIM1	0.0108409220961807	0.412338201617182	0.268	0.152	1
LTA4H	0.0244867244754899	0.409762263821085	0.294	0.28	1
CD164	0.000424446212581933	0.409224276578725	0.438	0.303	1
HAPLN3	0.000911775218530395	0.407651404987056	0.243	0.098	1
CDC42SE2	0.00873967389337855	0.406787624892725	0.434	0.326	1
PSMD5	0.196662437657091	0.405058291001373	0.118	0.068	1
ATP9B	0.552558636887183	0.403993013887139	0.151	0.167	1
MAT2B	0.0137573909154074	0.402731818253099	0.184	0.114	1
SELENOS	0.0569499543654715	0.402328787443665	0.243	0.144	1
SCML4	0.025189716096762	0.402259202211129	0.327	0.235	1
MAX	0.260405516550856	0.402239698906301	0.21	0.144	1
AL096870.1	0.164983854758272	0.401742623083358	0.132	0.106	1
HMGXB4	0.0213024836040988	0.400282554517613	0.103	0.03	1
YWHAB	0.0159292825956413	0.395462923842637	0.404	0.326	1
FERMT3	0.00419172229292693	0.395408273314096	0.162	0.152	1
TNFAIP8	0.583638621901415	0.394751613121986	0.184	0.167	1
STOM	0.00661332383203871	0.393093114765359	0.279	0.197	1
LY6E	0.00308719131475078	0.392871801778354	0.202	0.106	1
TMEM175	0.110077329225738	0.392714406294427	0.118	0.068	1
SRPK2	0.153454686417938	0.391675965748959	0.165	0.159	1
CAPZA2	0.278443008261429	0.390769716085383	0.279	0.265	1
ACAP1	0.000208972478840874	0.389962549312477	0.489	0.28	1
DCK	0.0879921974837491	0.386740786286532	0.114	0.114	1
RNF114	0.378924646244883	0.386205241234231	0.246	0.189	1
MAEA	0.0390399646502348	0.383943906626845	0.165	0.098	1
TYROBP	0.000493310766361317	0.383470706203933	0.702	0.636	1
STK17B	0.000107079852748852	0.383151289515479	0.603	0.417	1
AP2B1	0.290306705249809	0.382412142270088	0.162	0.182	1
PPP3CA	0.000509660753592473	0.382113005487893	0.368	0.189	1
TMCO1	0.0569744078631184	0.381113604003136	0.18	0.106	1
CD53	0.00131751551245444	0.380213055775581	0.787	0.712	1
ZAP70	0.00483176258528213	0.380094979411088	0.353	0.205	1
COPS6	0.120136816798285	0.379721152679681	0.147	0.098	1
APC	0.367370864923523	0.379224480497595	0.11	0.068	1
USP1	0.396765761040425	0.377183712165244	0.11	0.083	1
FAM136A	0.0878961407237672	0.376807965267386	0.129	0.091	1
EXOC4	0.070531397781709	0.37581532217331	0.173	0.136	1
ARL6IP5	0.00290181508733243	0.372047662927039	0.36	0.28	1
LIMK2	0.206835125439055	0.371888715613083	0.121	0.076	1
APOBEC3G	0.0532709940365054	0.370821110164832	0.169	0.083	1
PSD4	0.0764026224203682	0.368281740793445	0.232	0.152	1
TAF7	0.0210439843722729	0.365918664804402	0.529	0.53	1
NUP54	0.205338197908723	0.361992012937531	0.118	0.083	1
PIGG	0.0241717961663142	0.361418033563816	0.147	0.129	1
SNRPA1	0.184763917219473	0.360278138626063	0.158	0.106	1
UBE2B	0.000319098756319092	0.36012936384133	0.368	0.273	1
JUNB	3.99510682420965e-05	0.359934256680324	0.915	0.902	0.496511876112775
KLF11	0.54250977507117	0.359720184531118	0.136	0.098	1
ZNF292	0.226564353719522	0.358264735367801	0.375	0.333	1
CD226	0.0826296815504887	0.358199114674487	0.132	0.068	1
INPP5K	0.0278612987640606	0.358149411029123	0.173	0.098	1
ATP6AP2	0.0479469481819863	0.357011437143884	0.276	0.258	1
ITGAE	0.326852602383177	0.35673676498483	0.165	0.136	1
MCUB	0.0279401596603357	0.35628004908414	0.184	0.121	1
SMIM3	0.0206598277365522	0.355388397758646	0.129	0.068	1
SH2D1B	0.0224967519721403	0.353737367298892	0.173	0.076	1
CALM3	0.0367994794106311	0.353060794396045	0.246	0.197	1
MAPKAPK3	0.334734244176208	0.352754802333835	0.136	0.098	1
HBP1	0.0204045265254622	0.352139129416577	0.254	0.189	1
CFL1	0.000241412465552128	0.351838995790011	0.912	0.871	1
CIR1	0.00341245153499049	0.351424747614939	0.162	0.053	1
ATP2A2	0.365222702392346	0.350518597818935	0.169	0.174	1
LGALS8	0.421600842523101	0.350346284756512	0.143	0.098	1
EVL	0.000528568704450545	0.350116966206913	0.335	0.159	1
TSN	0.455677771246906	0.349395003015778	0.125	0.098	1
SIGIRR	0.245379773341605	0.349191669662403	0.224	0.159	1
NCF4	0.196259746851281	0.349055945038706	0.114	0.076	1
CYBA	0.00108089055238213	0.345305323976721	0.331	0.28	1
HLA-C	1.8110087407451e-05	0.345276275912789	0.978	0.962	0.225072166299801
HNRNPF	0.00147338985493379	0.344333798201434	0.228	0.197	1
C6orf89	0.0426397318270876	0.344281606955024	0.11	0.061	1
CLEC2D	0.051180337262703	0.343917050996509	0.254	0.152	1
GSTO1	0.107091379882239	0.343447299415149	0.125	0.114	1
KLRF2	0.408055407251147	0.342998805297166	0.118	0.083	1
DRG1	0.0981693212662059	0.341895605736656	0.114	0.053	1
CD2	0.114845309085098	0.341451725686356	0.173	0.152	1
ATP5MC1	0.0432590615858219	0.341301623608221	0.169	0.144	1
HGS	0.162760340112684	0.340869071291789	0.114	0.114	1
ALOX5AP	0.196349425212854	0.340839130914843	0.25	0.212	1
TBCC	0.0333536503063894	0.340127639895869	0.173	0.129	1
ITM2A	0.129543816947619	0.339755510787566	0.254	0.174	1
CCDC12	0.0135274512741669	0.339550159745706	0.243	0.159	1
CD7	3.34322820086689e-05	0.33893322778874	0.287	0.098	0.415496400803738
RRBP1	0.0084405596855232	0.338768437251113	0.243	0.121	1
RGCC	0.199178966036056	0.338515778532889	0.614	0.553	1
ABRACL	0.00711808914644928	0.337614874238084	0.29	0.22	1
USP8	0.332141736945187	0.337572988745424	0.254	0.25	1
USP3	0.595136684707815	0.337400691024538	0.191	0.174	1
DDX42	0.0909022341485472	0.335308550866518	0.129	0.144	1
TSPAN32	0.0399389042253304	0.335270331281952	0.261	0.152	1
SRRM1	0.0836197478151993	0.334810949522586	0.559	0.576	1
BANF1	0.00812873599787787	0.334432938644879	0.232	0.129	1
TAPBP	0.000117672594735567	0.33435151231749	0.449	0.258	1
RGS10	0.000653433560148809	0.334124332975966	0.129	0.023	1
STX4	0.371244233026206	0.333649266591931	0.162	0.129	1
NECAP2	0.00572054068777528	0.333255735462714	0.162	0.152	1
GLRX	0.0444881678687127	0.332757536616251	0.107	0.038	1
CCL5	0.352640427136729	0.33255869979274	0.114	0.083	1
NNT	0.0178074929938652	0.332507839064005	0.077	0.106	1
ARHGAP15	0.0216396634759284	0.332465696327489	0.397	0.265	1
NDUFA12	0.0305822437197119	0.3324172427067	0.176	0.106	1
ANXA5	0.179898378001359	0.330525773798679	0.14	0.091	1
RAD54L2	0.242255987587216	0.330435897027905	0.136	0.114	1
GRK2	4.71492901034466e-05	0.329887296490952	0.327	0.129	0.585971377405634
TES	0.013023414172209	0.329639890950797	0.254	0.212	1
CARD19	0.0356346709033234	0.329515675683646	0.324	0.265	1
HSPA1B	0.0307261155802881	0.329402050870133	0.482	0.47	1
BTG2	0.047250979089092	0.329141149984467	0.794	0.795	1
HEBP2	0.217616173933604	0.326647538350908	0.132	0.083	1
BIN2	0.0122786711188825	0.325850212672199	0.364	0.364	1
CRLF3	0.224775949262806	0.325009016687855	0.147	0.121	1
LRRFIP1	0.00587915527451855	0.324903625676271	0.515	0.356	1
CREBRF	0.0166584110728072	0.324227757869065	0.154	0.061	1
NAA60	0.0894138977703001	0.321919004232594	0.129	0.061	1
FBXW5	0.0342843759310166	0.321454871990289	0.162	0.083	1
RNF149	0.0933582508846359	0.321261157194383	0.327	0.326	1
MMS19	0.397870691818623	0.32102083110531	0.129	0.091	1
UNC13D	0.494434026477948	0.320814869804767	0.158	0.136	1
FTSJ1	0.348371612470172	0.319521897533721	0.103	0.061	1
HOPX	0.0924676011717916	0.318104901892307	0.221	0.136	1
SF3B6	0.147076887571697	0.317890518376467	0.195	0.144	1
SLC4A10	0.674464296612782	0.317058241942821	0.165	0.174	1
CAP1	0.0080936652498876	0.316467308862071	0.224	0.136	1
YPEL3	0.168897112556325	0.316204453915042	0.195	0.136	1
CDK9	0.226678825759065	0.316199769616167	0.158	0.098	1
SLC6A6	0.321786354350284	0.315376605762173	0.14	0.136	1
DPP4	0.00320917802427698	0.314950454735703	0.11	0.023	1
PSMB3	0.0449655730383249	0.314878606618888	0.294	0.242	1
RAC2	0.0135715591734836	0.313080989914296	0.544	0.432	1
GADD45B	0.285046585919333	0.312709436555356	0.713	0.72	1
WDR74	0.144692489048727	0.312566821321491	0.107	0.091	1
AKAP13	0.0274607902820029	0.310782169380743	0.662	0.689	1
PDCD5	0.0659151015047474	0.310465883155417	0.121	0.053	1
ICOS	0.0171130770682389	0.310178098040652	0.415	0.273	1
ITGB1	0.0167405621517503	0.309985503341784	0.268	0.197	1
TMEM258	0.0156002793499971	0.309626532704634	0.283	0.174	1
ARPC2	0.00124438961259668	0.309349681951537	0.713	0.697	1
HSH2D	0.0343075090646881	0.308632995661795	0.21	0.159	1
AIP	0.233320318181161	0.307561145960749	0.143	0.106	1
PLP2	0.00493663772837323	0.306188756786093	0.401	0.402	1
ARRDC2	0.0514100562592254	0.306144759430422	0.401	0.288	1
CCDC130	0.178552326261904	0.305904569100091	0.125	0.068	1
POLR2E	0.00420911735989797	0.305512529089895	0.268	0.227	1
A2M	0.0170300395731614	0.303983798847829	0.103	0.03	1
MED10	0.0763373263272771	0.303177197790009	0.188	0.106	1
LIMD2	2.28220369064474e-06	0.303094487690786	0.239	0.053	0.0283632274673328
METTL17	0.098270961395255	0.302836729049896	0.147	0.083	1
VAMP8	0.0157722442178305	0.302612359852851	0.419	0.402	1
GNPAT	0.242815914160561	0.302607475637772	0.14	0.114	1
ADAM8	0.00515676773061378	0.302080510402888	0.213	0.098	1
GPR65	0.02464505621975	0.300262080301282	0.265	0.167	1
ECD	0.0678114615063842	0.300120949299183	0.165	0.235	1
SDHD	0.0358290944141911	0.299749671971701	0.165	0.083	1
IFITM3	0.0406856718840823	0.299157945900329	0.191	0.098	1
HAT1	0.209841094237262	0.298455616640117	0.132	0.076	1
EDF1	0.000921551168756113	0.29770165651539	0.5	0.492	1
PPIL2	0.355468372326018	0.297223877812789	0.11	0.068	1
ITGB2	0.136173782692248	0.295671122625672	0.239	0.174	1
VPS29	0.000594948620672664	0.294593298590375	0.327	0.333	1
LAMTOR1	0.200914852395036	0.294567099957848	0.169	0.106	1
DNAJB9	0.0561760343974833	0.2934901906974	0.195	0.167	1
DOK2	0.0614958881214432	0.29252671975324	0.224	0.144	1
PLD3	0.115816137763098	0.29194862283037	0.184	0.174	1
SVIP	0.212755938875069	0.291345811550727	0.232	0.197	1
RAB29	0.00117257667859857	0.290852490455591	0.107	0.015	1
SMIM7	0.207005812304255	0.290422749561926	0.114	0.121	1
CRBN	0.0763976193044504	0.290215271989244	0.173	0.106	1
CASP8	0.276674350719118	0.289899047786408	0.232	0.22	1
PSMA3	0.285100977408925	0.289542171212988	0.316	0.265	1
PIK3IP1	0.218906953648033	0.288728268389659	0.438	0.386	1
CYTIP	0.0854671592422294	0.288619970550423	0.507	0.47	1
PIP4K2A	0.0197933085439272	0.288447194884355	0.485	0.379	1
DEF6	0.0503967704930425	0.288400761268159	0.283	0.197	1
FLOT1	0.0499513880050233	0.287894371497272	0.21	0.114	1
FUCA2	0.040173537679656	0.287372900969309	0.125	0.053	1
KLHDC4	0.623715215189185	0.287072715886013	0.118	0.098	1
EXOSC8	0.324720593057871	0.28528862634105	0.125	0.091	1
TRIM27	0.0510560344146658	0.285183533950316	0.125	0.129	1
MRPL20	0.123425117798517	0.285157009109541	0.213	0.167	1
SLC44A2	0.439958233755446	0.284952361681122	0.191	0.205	1
ATP5MF	0.0684667531918759	0.284606713225224	0.195	0.129	1
FKBP2	0.0783679831943326	0.284587628772269	0.239	0.205	1
TMED9	0.30525134319184	0.284310035750381	0.147	0.114	1
MFGE8	0.0895907282293627	0.28415216682969	0.154	0.091	1
COPE	0.113785192802621	0.283837751624239	0.412	0.356	1
DCXR	0.0708705321305558	0.283007671320895	0.309	0.295	1
TAGAP	0.0731671794589726	0.282411241501563	0.357	0.258	1
ATG16L2	0.00999093609209571	0.282256164026659	0.169	0.129	1
FIS1	0.115393080997627	0.282108434900009	0.176	0.129	1
TBCB	0.22997596724137	0.281300513127907	0.305	0.265	1
MT-ND4	4.49243790762051e-05	0.280948950130997	0.989	1	0.558320183159077
POLR2G	0.355305856279858	0.280557264855555	0.188	0.152	1
CIAO2B	0.0496239565420739	0.279830286256786	0.279	0.242	1
CCNDBP1	0.208290456016903	0.279818111292928	0.246	0.182	1
LMBRD1	0.578846474663979	0.278895420711147	0.11	0.083	1
MORC3	0.436084204480345	0.276277691315461	0.151	0.106	1
CLIC1	0.00700788186759328	0.274828726991862	0.636	0.614	1
M6PR	0.219671527331884	0.273600891276663	0.202	0.182	1
C15orf39	0.525374467425341	0.273338754451899	0.14	0.144	1
IL18R1	0.260271272678273	0.271708964259648	0.426	0.417	1
EDEM1	0.367052197760289	0.271465102851844	0.217	0.167	1
PARK7	0.0891039613263639	0.2708753341644	0.276	0.258	1
NT5C	0.0170647919040599	0.270607125578995	0.162	0.068	1
RPS17	0.3099546051474	0.270175079783358	0.349	0.394	1
ARPC5L	0.0112533114244342	0.269334660574971	0.132	0.083	1
TSEN54	0.4848990308417	0.268609235240605	0.305	0.288	1
GUSB	0.0542147624707206	0.268391491846605	0.176	0.091	1
TMEM173	0.138792923561269	0.267609695800167	0.188	0.136	1
HCLS1	0.0048589971234244	0.266819384140535	0.283	0.303	1
MRPL54	0.0100548052304497	0.266753269151924	0.151	0.053	1
R3HDM4	0.0227123899136158	0.266677932290758	0.188	0.114	1
TUFM	0.103722409565527	0.266662993609163	0.213	0.174	1
ZFAND2A	0.267689574565079	0.266546147604233	0.283	0.227	1
CSNK1G3	0.496952286384047	0.265911255411981	0.176	0.159	1
SLC2A3	0.00398324004257422	0.265621370706405	0.54	0.508	1
NDUFB4	0.0939128361215792	0.264580439036785	0.232	0.197	1
HPRT1	0.316860552926432	0.26424351103574	0.114	0.068	1
DDIT3	0.0669754823359353	0.263959008363252	0.195	0.106	1
PTGDR	0.00756258678280232	0.26328420196268	0.147	0.053	1
DDOST	0.0316099693356429	0.262886439661691	0.32	0.318	1
RFTN1	0.853306766503061	0.262757350812625	0.169	0.159	1
FCMR	0.0144403536953348	0.26243109620656	0.154	0.114	1
RAD23A	0.00157058872756256	0.262240998698678	0.195	0.182	1
RNF5	0.0161349652241939	0.26123257718308	0.143	0.061	1
HOXB2	0.040927988896561	0.260749397601413	0.107	0.038	1
SNRPG	0.130714668435782	0.260654741813343	0.25	0.167	1
CYB561D2	0.0487462666397514	0.260551671453526	0.103	0.061	1
SLC39A10	0.498713151130888	0.260327205666006	0.199	0.152	1
PRPF3	0.0347035874281917	0.26003255918819	0.154	0.136	1
ACTG1	0.00543240047980279	0.26002941003143	0.706	0.697	1
SMG7	0.283463616697439	0.259569379695759	0.143	0.152	1
ARIH2	0.408582862100311	0.25944514898834	0.29	0.235	1
PPID	0.110169694477484	0.258376180577821	0.118	0.091	1
NOP53	0.0519574174122868	0.258278432324644	0.441	0.333	1
FIBP	0.429734825527479	0.257062364282729	0.176	0.129	1
IL2RG	0.00532062119726289	0.256698428699388	0.676	0.515	1
MAGED2	0.0964932704698303	0.256605389524088	0.158	0.083	1
CNN2	0.0378452514432597	0.256026373156626	0.107	0.038	1
CPSF1	0.357136033181097	0.255651002997064	0.118	0.106	1
OPTN	0.0866986301983599	0.255587397518248	0.114	0.061	1
UBE2L6	0.298581860320345	0.255492021744289	0.235	0.189	1
AP1G2	0.0336560756948519	0.254169688975495	0.32	0.22	1
NOL7	0.102701555879135	0.25362720320698	0.162	0.091	1
COA1	0.163355135576454	0.252127597998138	0.232	0.174	1
PFKP	0.718974747694986	0.252062030542622	0.107	0.091	1
C9orf78	0.246453885951858	0.251900677767913	0.224	0.174	1
SUMO1	0.022548615013931	0.251823924794619	0.254	0.159	1
OSBPL9	0.18755252179787	0.250971405476378	0.132	0.114	1
COX6B1	0.0196204014404163	0.250500846753008	0.342	0.348	1
MON1B	0.434359724886541	0.250268526051496	0.11	0.076	1
EPAS1	5.30186396493868e-18	-1.8262258509656	0.044	0.394	6.58915653562579e-14
RASD1	5.13196022054116e-27	-1.78596768158674	0.074	0.553	6.37800016208855e-23
PDZK1	9.05518644732738e-20	-1.52432375602909	0.015	0.341	1.12537857167385e-15
CXCL2	4.82626754602761e-19	-1.49824344771004	0.107	0.53	5.99808530620311e-15
PFKFB2	2.05748386253806e-09	-1.31601551061864	0.033	0.242	2.5570409443623e-05
IRF4	2.02824984018403e-18	-1.16407198082154	0.121	0.523	2.52070890138072e-14
TOB1	4.61171669582597e-16	-1.14720044327197	0.379	0.727	5.73144150957251e-12
JCHAIN	1.4620641156504e-06	-1.11422341502375	0.011	0.136	0.0181705328293031
ALDOC	2.55230969430634e-08	-1.09408930634249	0.092	0.311	0.000317201048808392
ATF3	4.29282144340616e-05	-0.970582402246443	0.184	0.394	0.533511848986518
PTGS2	4.58210221672239e-13	-0.954428611310556	0.077	0.394	5.69463663494258e-09
LDLRAD4	1.93686908715151e-08	-0.944210320135034	0.434	0.712	0.00024071409015119
CD83	1.92972048529527e-08	-0.921837016038447	0.463	0.727	0.000239825661912496
IGFBP7	4.67187072459529e-11	-0.894191210023953	0.11	0.417	5.80620093652703e-07
CD22	8.12237364067548e-05	-0.856601523777136	0.015	0.106	1
CXCL8	4.89158309920231e-06	-0.853757504758009	0.033	0.182	0.0607925947568863
HERPUD1	6.38176665825163e-05	-0.852612932884381	0.423	0.598	0.793125960287512
SYNGAP1	2.61318721151683e-06	-0.841774707550311	0.055	0.227	0.0324766906647311
HLA-DRA	1.48361999011864e-05	-0.828781670305027	0.217	0.447	0.184384292371945
MYO1B	0.000167604559753626	-0.813943010827852	0.022	0.114	1
SEMA4A	2.73628543566478e-05	-0.813718327116413	0.088	0.265	0.340065553944419
HIVEP1	2.90845455090015e-05	-0.811852415529788	0.18	0.394	0.361462731585871
PMAIP1	0.000110034000982469	-0.794543699842578	0.143	0.311	1
NAF1	2.40774605239692e-06	-0.772491186561464	0.085	0.273	0.0299234679391889
PCBP3	5.00389418111488e-12	-0.750388575850506	0.029	0.273	6.21883968828958e-08
PDZD2	0.006206337234533	-0.749760090383551	0.088	0.182	1
HLA-DQA1	0.00143442470493503	-0.747705501300562	0.088	0.197	1
THBS1	0.000138090358653691	-0.746481579457349	0.099	0.265	1
GALNT1	0.000243842232152655	-0.738122153124436	0.114	0.28	1
CCR7	0.000165499056584185	-0.738056957831216	0.202	0.371	1
IL4I1	3.32245175903402e-13	-0.736215921796697	0.309	0.705	4.12914304612748e-09
MPRIP	0.000269368893904357	-0.731315793481333	0.18	0.356	1
IRF8	8.44839751703533e-10	-0.725565212304442	0.11	0.394	1.04996684341715e-05
PRMT9	1.70173908786443e-08	-0.718710536663612	0.257	0.538	0.000211492133839792
MED12L	0.000687293798694587	-0.712364310957156	0.044	0.159	1
CLCN3	6.3920117237703e-05	-0.710542652607783	0.07	0.227	0.794399217030173
DOCK5	5.75066270608773e-10	-0.699922410217331	0.452	0.773	7.14692361112583e-06
PIGL	0.0231430270682279	-0.690849766442877	0.066	0.152	1
SKIL	1.32840425617785e-10	-0.682864461377024	0.526	0.826	1.65094080957783e-06
ZNF638	0.000155911630951237	-0.681501320910048	0.272	0.447	1
LEKR1	0.0069485007585316	-0.673737360649951	0.07	0.174	1
MYC	0.000930209252283384	-0.668638785948505	0.059	0.152	1
BANK1	2.02871086968153e-07	-0.662215607090088	0.062	0.258	0.0025212818688402
HLA-DRB1	6.84351989853852e-06	-0.658867852819734	0.393	0.606	0.0850512652990368
LST1	3.41786912162184e-13	-0.641754805744574	0.371	0.75	4.24772774435162e-09
GNLY	7.54982351768947e-12	-0.6392885508576	0.136	0.47	9.38292066778448e-08
HLA-DMA	0.0542603942420272	-0.639226637958187	0.096	0.174	1
CTSH	8.00508401118691e-09	-0.636718670558087	0.081	0.326	9.94871840910309e-05
ITPR1	0.0018479730557175	-0.635106351619373	0.272	0.439	1
INTS6	3.88979592014067e-10	-0.63358756226353	0.353	0.697	4.83423836955082e-06
KIT	3.35052386029106e-09	-0.628355982703287	0.537	0.795	4.16403105356973e-05
TRDMT1	0.0071910612341746	-0.627551226822646	0.048	0.136	1
SCN1B	1.39301414205619e-06	-0.621220278742185	0.206	0.439	0.0173123797574743
HLA-DRB5	3.62263677557268e-06	-0.615472546631294	0.195	0.394	0.0450221298468173
NR4A3	1.64013618923808e-10	-0.612303791150286	0.283	0.629	2.03836125598508e-06
COTL1	7.22354605919638e-07	-0.611171732148371	0.099	0.318	0.00897742304236926
ZNF10	0.00259250339784188	-0.609424343193102	0.07	0.182	1
DEPTOR	6.1898588844332e-08	-0.597049624096355	0.015	0.159	0.000769275662157358
ZNF131	0.0033182931218695	-0.592131417478625	0.129	0.265	1
SECISBP2L	0.0401967827956344	-0.588851946011626	0.206	0.295	1
CYP26A1	2.82048436438468e-08	-0.588120861960768	0.004	0.129	0.000350529796805728
HDAC6	0.11720832233253	-0.587983337164599	0.085	0.129	1
JUN	0.00151792872587373	-0.581142860307361	0.415	0.583	1
LDLRAD3	2.77058654826928e-06	-0.580715780942354	0.143	0.364	0.0344328496218906
RIPK2	6.58570281601037e-06	-0.580464127324999	0.154	0.371	0.0818471145973769
HSP90B1	0.000189475308479861	-0.578261762106935	0.643	0.788	1
FAM126A	0.0124330033205765	-0.57817933664544	0.059	0.144	1
ERC1	0.0503938209239536	-0.573950079140049	0.118	0.197	1
SNX9	2.67116872027368e-05	-0.568519518885496	0.265	0.492	0.331972848555612
LRRC41	0.00866343794925796	-0.567130656981355	0.092	0.189	1
PSME3	0.0204993989171729	-0.561079553058962	0.14	0.25	1
CAPN7	0.0195422702765037	-0.558885434391561	0.147	0.174	1
SMARCA2	7.35965171248423e-09	-0.55878284070552	0.529	0.826	9.14657514827541e-05
MBD5	0.000567641092460894	-0.556559468918971	0.121	0.28	1
MGA	0.0141909073731295	-0.556486597447232	0.096	0.197	1
NDUFAF7	0.0115408500032893	-0.547662693882286	0.062	0.144	1
TYMP	0.214351959837366	-0.545053056877438	0.092	0.129	1
CA2	0.00122278809311292	-0.537678883713151	0.151	0.311	1
IL1R1	3.56035105225796e-08	-0.532298611730415	0.338	0.644	0.000442480428774619
TAB2	0.0267673267556947	-0.523973519683405	0.18	0.235	1
ZNF552	0.036885815424531	-0.521326326276826	0.07	0.121	1
ARHGAP10	7.35318285726555e-10	-0.521306453491535	0.125	0.417	9.13853565500962e-06
PABPC4	0.000409094899477563	-0.519658874916401	0.257	0.455	1
BCAS3	0.0101030081082706	-0.517756419937754	0.099	0.212	1
NFKB1	6.17077761187065e-07	-0.515939787881615	0.607	0.795	0.00766904241603285
BORCS5	0.0412161376220741	-0.514677614388322	0.088	0.174	1
MEF2A	1.38499130186997e-06	-0.514558584374577	0.191	0.439	0.0172126718996399
SCPEP1	6.13542780210425e-05	-0.513202248474508	0.048	0.189	0.762510967245516
POLB	0.0486751471522004	-0.512217209895502	0.074	0.152	1
STMN1	0.000162966194104475	-0.512032109688238	0.118	0.288	1
SASH3	0.0129033483924787	-0.511833150662399	0.132	0.25	1
DMXL1	0.00515796472680078	-0.507537245257621	0.121	0.25	1
PRKCE	2.78807088493203e-07	-0.506867100832771	0.051	0.242	0.00346501449579353
PSMG3	2.7462057620695e-08	-0.505693678374806	0.125	0.386	0.000341298452109998
SLC41A1	5.82622309209913e-08	-0.502071602762908	0.085	0.303	0.000724083005886081
TNFSF11	6.13385485719409e-05	-0.501363019695314	0.276	0.5	0.762315481652081
RANBP2	4.98654635301646e-06	-0.499878628821784	0.224	0.424	0.0619727980752886
LPXN	2.6091369675177e-08	-0.499873573770743	0.312	0.621	0.0003242635423231
POR	0.0057490884373282	-0.498199753767732	0.096	0.212	1
SNX29	0.0160049547109524	-0.497656657212834	0.062	0.152	1
SOX4	1.00163492058013e-08	-0.497460765187346	0.14	0.417	0.000124483187929698
CSPP1	0.0084559632433425	-0.497291598820516	0.121	0.242	1
SPTLC3	0.000865172003570462	-0.494936160810207	0.055	0.167	1
PXYLP1	0.0740833578836243	-0.489334834303521	0.048	0.106	1
LRP1	1.9467766469551e-07	-0.488808452501931	0.022	0.182	0.0024194540168358
ARRDC3	0.00189863689362763	-0.481423408995586	0.213	0.371	1
NUP98	5.57503185798627e-05	-0.476349304093304	0.232	0.447	0.692864959310534
CD74	6.75824119335178e-05	-0.473912980777413	0.761	0.864	0.839914215509759
FOSL2	2.71885947095235e-07	-0.472905668846742	0.798	0.917	0.00337899855049958
GEM	0.00605502304470124	-0.470017046737754	0.074	0.182	1
ARHGAP5	0.0478112868134602	-0.469499469103657	0.143	0.242	1
FILIP1L	0.00393591019891229	-0.469152408015938	0.048	0.144	1
ZNF331	0.000350069633209497	-0.467109685179645	0.551	0.735	1
PTPN22	2.29402656344978e-05	-0.466254372562761	0.331	0.568	0.285101621305539
SPECC1	0.00474572137792948	-0.465992067725048	0.136	0.273	1
POLR3C	0.00336521852641013	-0.464222404682898	0.059	0.167	1
BHLHE40	6.55874713954958e-07	-0.462397593748267	0.562	0.811	0.00815121094503222
ZNF44	0.0115350082374877	-0.458158794032429	0.114	0.152	1
ZNF660	0.212574353360181	-0.455711832221692	0.059	0.106	1
PLD1	0.139022097504359	-0.454566079940867	0.066	0.121	1
PCNX4	0.00175898967977203	-0.453037001303267	0.206	0.341	1
OTULIN	0.0775142409854476	-0.448756541943058	0.059	0.114	1
ABHD15	1.6061607956414e-05	-0.447692964864911	0.136	0.341	0.199613663682313
ZNF165	0.0015415268265142	-0.444839195207622	0.088	0.212	1
ANKRD26	0.000813647093830033	-0.444264890921651	0.103	0.25	1
ZFAND5	0.000102308079891136	-0.442708643409258	0.544	0.735	1
AQP3	0.00031395138850283	-0.440503243328637	0.173	0.356	1
GLUL	1.81205045935905e-07	-0.440437223746624	0.268	0.553	0.00225201631089142
ADA	0.000707929166268077	-0.435956116712253	0.044	0.159	1
TNF	0.331431455278542	-0.435811035913102	0.092	0.136	1
CXCL1	7.14227516115478e-07	-0.434785825036502	0.033	0.197	0.00887641957028315
UHRF1BP1L	0.00179307680020318	-0.433615782169967	0.051	0.159	1
SEC14L1	0.00565129062774769	-0.433514884395122	0.43	0.583	1
HLA-DQB1	2.05099440406805e-09	-0.432910999425063	0.151	0.447	2.54897584537577e-05
BCR	0.00235427677260966	-0.431493197577895	0.081	0.205	1
ISOC1	0.00364985848152608	-0.430693413675709	0.118	0.235	1
PAK1	3.13949150651423e-08	-0.430186162713715	0.066	0.288	0.000390176004429588
BCOR	0.0215945845416163	-0.429309159734768	0.103	0.189	1
SNHG32	0.00197975708766231	-0.428818793182992	0.349	0.515	1
CLIC5	0.0197424155461252	-0.428800374510068	0.099	0.197	1
STAC	8.79718330044728e-06	-0.426283370804838	0.051	0.212	0.109331394057959
DPPA4	2.27891017286027e-07	-0.423881716135391	0.04	0.22	0.00283222956283074
WSB1	6.16362100699287e-05	-0.420324075596366	0.43	0.652	0.766014818749074
TRPM7	0.0087487345372661	-0.420093657471708	0.158	0.288	1
ATP1A1	0.00549758708909142	-0.415072391183847	0.445	0.583	1
PDE7A	2.73805524067935e-05	-0.414472067279021	0.254	0.485	0.34028550531163
HSPB1	0.00263659501967301	-0.413630358105588	0.257	0.417	1
PPP1R10	1.79467399017575e-07	-0.413179628894556	0.154	0.409	0.00223042083499042
ICAM1	0.000196118947410231	-0.412049002018197	0.419	0.636	1
AREG	7.14320522514821e-08	-0.411348244877931	0.827	0.977	0.00088775754538142
PRNP	0.000104393127163371	-0.408194223084521	0.485	0.689	1
PLSCR1	0.000879596778444943	-0.407759572881804	0.125	0.28	1
GNA15	8.35876312575892e-06	-0.407247155809345	0.206	0.439	0.103882708126932
MCCC2	0.00640002778506988	-0.402400270234409	0.037	0.106	1
NFIL3	0.000311265471268815	-0.401672072036133	0.143	0.318	1
TSPYL2	4.31499619583515e-05	-0.401510775398231	0.371	0.606	0.536267727218392
SMAP2	1.74253027369849e-05	-0.400873078622252	0.614	0.811	0.216561662415248
SP3	0.0125144177575253	-0.398155890103217	0.162	0.288	1
STIP1	0.000931249901898727	-0.396960974138084	0.283	0.455	1
DNAJB6	0.00139495421706936	-0.395928877868404	0.544	0.705	1
GNAS	5.76614889125565e-07	-0.394734998019375	0.596	0.841	0.00716616984205252
TCP11L2	0.744721989678301	-0.394051875354199	0.107	0.129	1
PHKB	0.0271700742625795	-0.393984898792807	0.085	0.167	1
RNF6	0.16619183167601	-0.392308510353894	0.07	0.106	1
EIF4A3	0.00658235645438983	-0.392124621891654	0.324	0.485	1
GATAD2B	0.00226537790216192	-0.390562641542642	0.176	0.333	1
CNDP2	0.00338092475720354	-0.389836424782177	0.151	0.295	1
DLL1	3.4766193829285e-05	-0.389350154560344	0.221	0.432	0.432074256910354
RABGAP1L	8.12180927631853e-06	-0.387450670116595	0.243	0.485	0.100937845686087
KDM4B	0.0367827600912647	-0.386641588966277	0.085	0.159	1
CELF2	4.57186472250563e-05	-0.385010470745631	0.507	0.72	0.568191347712999
KLF4	0.000536077659764344	-0.384772960992126	0.154	0.311	1
BRD9	0.0787229032811572	-0.384233640058897	0.085	0.159	1
CYGB	3.29363002928852e-06	-0.383649895642095	0.125	0.341	0.0409332340039977
HIST1H3A	0.00191950547857971	-0.383229094999758	0.033	0.129	1
SYTL2	0.000198327234361352	-0.382367153100623	0.195	0.386	1
ARL13B	0.00821552516949437	-0.382290766041967	0.103	0.205	1
GNL3	0.012033669923584	-0.379037283140061	0.382	0.538	1
MEPCE	0.138942549403423	-0.376182868393718	0.088	0.152	1
S100B	0.000876690193893071	-0.374370639526747	0.018	0.106	1
CUTA	0.00353243685007806	-0.374187840110035	0.371	0.538	1
MSH6	0.000727466790648221	-0.373553837320082	0.092	0.235	1
RNASET2	3.46998495329302e-05	-0.373010997318662	0.294	0.523	0.431249729995257
SLA	0.0209906091106766	-0.370845188434182	0.393	0.515	1
SHD	1.23663014197069e-12	-0.369131074587156	0	0.167	1.53688394044118e-08
ZSCAN18	0.0014549565524905	-0.366559324841008	0.118	0.258	1
HHEX	3.91816052965853e-05	-0.365203787301409	0.096	0.265	0.486948990625961
RPLP0	7.07647390169388e-06	-0.365182767594128	0.842	0.947	0.0879464176502515
NFKBIZ	0.00128923832813329	-0.364565218952841	0.754	0.871	1
IFI44	0.140882529573174	-0.363881152550138	0.158	0.235	1
PDE4B	0.000131651718075844	-0.361778935588209	0.29	0.508	1
PHYKPL	7.62936057803851e-06	-0.361724787538008	0.25	0.492	0.0948176932638626
SDC4	0.0108755752917298	-0.361618082934419	0.151	0.273	1
GALT	0.115370683726263	-0.361373974114953	0.147	0.227	1
HPN	4.88225463437348e-06	-0.361351680633108	0.048	0.212	0.0606766605959936
NABP1	0.00093523708594501	-0.360964899155539	0.287	0.477	1
CCS	0.0150445618366794	-0.359589688401715	0.121	0.235	1
SLC1A4	0.0236815918521036	-0.357668153142595	0.092	0.189	1
SDCCAG8	0.157390054495217	-0.356363717953575	0.125	0.182	1
FOXN3	0.0145481533682048	-0.356123635909192	0.342	0.485	1
STT3A	0.261069970658101	-0.353718295077835	0.114	0.159	1
CHKA	0.000565144880951432	-0.353341203094306	0.257	0.447	1
FAU	0.00183303357011303	-0.351712399332087	0.893	0.955	1
UBE2A	0.00262602978914089	-0.348943805698529	0.147	0.295	1
DDX3X	8.5195092112931e-06	-0.347407481535952	0.717	0.902	0.105880460477951
CCNH	0.071876755432105	-0.34616536314799	0.423	0.523	1
ELP3	0.471896867268731	-0.344902939290425	0.074	0.106	1
CNN3	0.0387593307488226	-0.344598201229402	0.051	0.121	1
POMT1	6.93093835445722e-06	-0.344298693230086	0.059	0.212	0.0861377018691944
ID2	0.0108977435707796	-0.343425712655431	0.82	0.894	1
SPOCK3	1.9982476136662e-06	-0.341210122132331	0.007	0.121	0.0248342213426436
YTHDF2	0.148675238845292	-0.341197129263947	0.136	0.205	1
RPS4X	3.92455859456168e-06	-0.338904442242588	0.89	0.962	0.0487744142132125
KDM6B	1.65317646843711e-05	-0.337592554487982	0.676	0.879	0.205456771497364
VPS13B	0.0984656340488695	-0.337571828036819	0.191	0.28	1
GLA	0.15816919596475	-0.33672085859914	0.129	0.197	1
PPIF	0.0121904558025753	-0.335840696636197	0.114	0.227	1
PTBP2	0.00981063497442082	-0.335679373336233	0.096	0.189	1
NINJ1	0.0180781181570464	-0.333485866533052	0.423	0.568	1
TPM2	0.00312562295987612	-0.333455583406205	0.066	0.174	1
SETD5	0.0116619797853174	-0.333194045365562	0.202	0.341	1
ST3GAL1	0.000161746030251699	-0.332048611022988	0.397	0.568	1
FXR1	0.0101370664806169	-0.331560373580685	0.191	0.326	1
AOPEP	0.00344718694924923	-0.331001728076467	0.037	0.121	1
ZBTB1	0.0898395201833886	-0.330512978429747	0.335	0.447	1
ZNF76	0.0056014230332362	-0.328664431757097	0.151	0.288	1
STIM1	0.00525075503460572	-0.328529343709128	0.246	0.402	1
GAPVD1	0.00890114156199183	-0.328514467678589	0.096	0.197	1
PLAGL1	0.00016228870008939	-0.328168798465145	0.037	0.159	1
CBFA2T2	0.127881800581071	-0.327047822745797	0.129	0.197	1
RPL5	1.10145924220368e-05	-0.326940752765612	0.846	0.955	0.136889354621073
ELOVL5	0.000395283077968486	-0.326218590521285	0.346	0.553	1
MAP3K7	0.00535235329522199	-0.324834104906983	0.121	0.25	1
BCL11A	2.37738250392474e-07	-0.322746202199885	0.026	0.189	0.00295461097587766
KMT2E	8.58269226324899e-05	-0.321593467230801	0.625	0.818	1
ELL2	0.000443672977394684	-0.320207590616647	0.379	0.583	1
SLC39A9	0.00195543201789784	-0.320023158214477	0.026	0.114	1
CCT7	0.379388215307549	-0.319754046072197	0.191	0.242	1
PEBP1	4.18539661448156e-06	-0.319599913008748	0.268	0.515	0.0520161091247769
AHSA1	0.0392214635231456	-0.319344872268933	0.515	0.644	1
SRSF5	0.000176526832364737	-0.318248643081923	0.864	0.917	1
CPXM1	1.18461009344075e-05	-0.317746914383084	0.011	0.121	0.147223342412817
MYADM	0.000421727825496168	-0.316389107764573	0.478	0.682	1
DGLUCY	0.119413909894223	-0.316224944057877	0.074	0.136	1
NXT1	0.00417215587487537	-0.315231620962064	0.195	0.348	1
PSTPIP2	0.000360346744887045	-0.314563204684032	0.077	0.22	1
LMNA	0.000254599923645243	-0.31447277291237	0.702	0.871	1
TRIM4	0.168653579243261	-0.313774106734514	0.062	0.114	1
PFKFB3	0.000245955594204914	-0.313689536506262	0.298	0.508	1
FAM53C	0.0533598534372181	-0.312779477330283	0.162	0.265	1
ZNF326	1.66628736359822e-06	-0.31247327983608	0.11	0.311	0.0207086193547987
PNRC1	0.000155998986205406	-0.311235677943933	0.68	0.864	1
APEX1	0.0156630977115707	-0.31109551778328	0.099	0.205	1
HMGN2	6.60050062181311e-05	-0.310814862935568	0.43	0.659	0.820310217278934
STRBP	6.17778800731739e-05	-0.310731792436303	0.092	0.258	0.767775493549405
DDX6	0.000381290146314014	-0.310200383468842	0.176	0.333	1
BRD2	0.000585259253194133	-0.308756059744389	0.46	0.652	1
2005-03-01	0.00243834135048374	-0.308444129752768	0.059	0.159	1
TIPARP	3.46455024597758e-05	-0.307739220361707	0.364	0.598	0.430574304570093
PLXDC2	8.71807333006234e-05	-0.307154058071929	0.059	0.205	1
HADH	0.0333668938903067	-0.306592042947291	0.074	0.159	1
CAT	7.95085532484767e-05	-0.304366365547176	0.25	0.462	0.988132299772068
CDKN1A	0.000176763349385501	-0.304058098010962	0.574	0.78	1
GTF3C1	0.0305954125977941	-0.302575356086882	0.096	0.189	1
ATP1B3	0.00462586930293464	-0.302293838651674	0.221	0.371	1
P4HA1	0.0378826679282393	-0.301570407070674	0.077	0.152	1
EIF3L	0.00366573676945919	-0.301094749917328	0.312	0.485	1
MAFF	0.001356772746888	-0.300717709035724	0.478	0.667	1
AC092881.1	6.03789720645486e-05	-0.300495314984068	0.346	0.576	0.75038986481821
FBXO9	0.275164779506881	-0.30002375319721	0.085	0.136	1
USP20	0.280879824210593	-0.297734442918745	0.162	0.212	1
SAMD8	0.0830690979137279	-0.297692849143867	0.132	0.129	1
HIF1A	0.00580177504499802	-0.294927609181775	0.46	0.629	1
TOB2	1.21137419724234e-05	-0.294890971298983	0.132	0.333	0.150549585233278
TYK2	0.024970947411631	-0.294834139479612	0.235	0.364	1
AMPD2	0.238705297726225	-0.294395929853545	0.129	0.182	1
CHD4	0.0122908447958972	-0.292517859673549	0.199	0.326	1
IFRD1	0.00250002525070352	-0.290644433228425	0.551	0.727	1
HTT	0.0497280634823485	-0.290540993515723	0.136	0.235	1
HILPDA	0.0933780949015382	-0.290023148313891	0.055	0.114	1
ENPP1	0.0610583938880211	-0.289673231141421	0.081	0.159	1
NCOA1	0.125190366088266	-0.289511763768497	0.151	0.235	1
AFF3	5.61131833292064e-05	-0.289379929418026	0.14	0.326	0.697374642415377
NFE2L2	0.0681177499354244	-0.288758474218873	0.548	0.667	1
LIMD1	0.091509232109583	-0.288668651463864	0.074	0.144	1
CALR	0.287493798743198	-0.286486165729852	0.382	0.455	1
HIST1H2BD	0.0776233970928967	-0.285463148752214	0.066	0.136	1
RPL22	0.0390467850705831	-0.284676405551733	0.077	0.159	1
ARNTL	0.185468318962431	-0.283464714068099	0.202	0.28	1
NEK1	0.000195866287887949	-0.282399219248308	0.059	0.197	1
RPS9	0.000286235168517156	-0.282349535282419	0.801	0.932	1
NUCB2	0.00612758599665824	-0.28222706626089	0.074	0.174	1
CDK5RAP1	0.400651888278341	-0.282002424437858	0.092	0.136	1
EFHC1	0.0151046531235878	-0.281911690431577	0.037	0.114	1
JAML	7.55575449688688e-07	-0.281710838061076	0.371	0.636	0.00939029168873101
ZMYM2	0.00543107789962449	-0.281348225063847	0.25	0.409	1
SUGP2	0.110012219074458	-0.280241021068206	0.169	0.258	1
TGIF1	0.091574076362092	-0.277984818361177	0.062	0.129	1
IRF2BP2	0.0106136172087135	-0.276851939778101	0.331	0.447	1
JADE1	0.014662237478107	-0.276638393803	0.092	0.197	1
DENND4A	0.00130311245039318	-0.275491973520035	0.61	0.788	1
IP6K2	0.0616382985656242	-0.275196765036317	0.21	0.318	1
RGS2	0.0183421616374271	-0.274529559163172	0.419	0.568	1
RPL15	0.0138466456028669	-0.274391475484957	0.801	0.864	1
RPL10	0.00144378603116624	-0.274269548317728	0.842	0.879	1
MAN2A2	0.0723576194272448	-0.273785080943788	0.18	0.265	1
HUWE1	0.0207544290015779	-0.27356318702453	0.324	0.439	1
RPL24	0.0334592306193988	-0.27294092328826	0.728	0.811	1
CHMP1B	0.00084582644166156	-0.272859131432832	0.43	0.629	1
MMADHC	0.0496089871929103	-0.272427286600329	0.118	0.212	1
EGR1	0.0611851143740728	-0.272251448736487	0.195	0.295	1
EVA1C	0.0294370467803891	-0.271520532087659	0.077	0.167	1
FUNDC2	0.196428749925254	-0.271170565906984	0.158	0.197	1
MAPK8	0.189576421650486	-0.271126045849259	0.14	0.212	1
PCM1	0.00107910918139777	-0.270634287706601	0.243	0.424	1
DUSP1	7.56414986143211e-05	-0.270218207222228	0.978	1	0.940072544778782
SRGN	0.0183201126379983	-0.270205856060312	0.967	0.977	1
DRAM2	0.141523529907969	-0.269686751564177	0.11	0.182	1
TSPAN5	0.00841041297170418	-0.269662569823048	0.048	0.121	1
HNRNPR	0.0927417533783114	-0.269590435563575	0.331	0.432	1
OXSR1	0.117976947200446	-0.266794659719957	0.143	0.227	1
HIPK1	0.000160512646822734	-0.265975288243204	0.246	0.455	1
COX14	0.246015616011943	-0.265822205310256	0.107	0.152	1
PRKRA	0.0165367237624676	-0.265492582627242	0.118	0.227	1
TPM4	0.00762141298542573	-0.265454398786467	0.324	0.485	1
NSD1	0.55430872913223	-0.265154052941843	0.21	0.258	1
NIPSNAP2	0.193902000840804	-0.264160778248879	0.103	0.167	1
TTC3	0.00318498561385719	-0.263688611336648	0.353	0.53	1
COPB1	0.000960234557832459	-0.262488082284971	0.305	0.492	1
PPWD1	0.578193584369514	-0.261472048436896	0.085	0.114	1
RTF1	0.13095755960098	-0.260868344316465	0.162	0.242	1
SRRT	0.0135389220995059	-0.260711890746707	0.18	0.311	1
ZNF33B	0.0154258590250773	-0.260257277648459	0.037	0.106	1
RORC	2.88217735212181e-05	-0.260041649048617	0.07	0.22	0.358197001321699
DDX10	0.00635389103835704	-0.258877878132056	0.04	0.129	1
NFKBID	0.00224715824756648	-0.258192822257401	0.621	0.78	1
PSMB4	0.121499620345382	-0.258189252882483	0.327	0.432	1
TUBB4B	0.234179960064251	-0.258060512301815	0.482	0.561	1
SLC19A2	0.0642619729157351	-0.257849469105429	0.118	0.197	1
ZNF652	0.36455110747188	-0.257686645683786	0.151	0.197	1
PIK3CA	0.938769553407704	-0.256712493892047	0.114	0.106	1
RIPOR1	0.551395502184554	-0.256678820118162	0.129	0.167	1
APLP2	0.00763128120490297	-0.256385295788784	0.21	0.356	1
KTN1	0.0521951631078099	-0.255680714660845	0.471	0.553	1
TWISTNB	0.743613648272539	-0.254727493796492	0.173	0.205	1
SVIL	1.35176941145443e-05	-0.254205579981437	0.129	0.333	0.167997902455556
NGDN	0.0971187644048672	-0.25355376430389	0.147	0.235	1
TBXAS1	0.168252620232446	-0.253298601629037	0.059	0.114	1
GNA13	0.00136973782484733	-0.253172156531489	0.213	0.386	1
TAF15	0.0718401114862183	-0.25089700107506	0.125	0.212	1
VAV3	0.00258153563119034	-0.250665865459614	0.066	0.182	1
TBC1D14	0.0783081126010593	-0.250140615284695	0.066	0.136	1

## Sheet: Cluster 10
MAST differential expression analysis between cluster 10 vs cluster 2
	p_val	avg_logFC	pct.1	pct.2	p_val_adj
EPAS1	5.30186396493928e-18	1.8262258509656	0.394	0.044	6.58915653562654e-14
RASD1	5.13196022054145e-27	1.78596768158674	0.553	0.074	6.37800016208891e-23
PDZK1	9.05518644732674e-20	1.52432375602909	0.341	0.015	1.12537857167377e-15
CXCL2	4.82626754602802e-19	1.49824344771004	0.53	0.107	5.99808530620363e-15
PFKFB2	2.05748386253815e-09	1.31601551061864	0.242	0.033	2.55704094436241e-05
IRF4	2.02824984018409e-18	1.16407198082154	0.523	0.121	2.52070890138079e-14
TOB1	4.6117166958257e-16	1.14720044327197	0.727	0.379	5.73144150957219e-12
JCHAIN	1.46206411565042e-06	1.11422341502375	0.136	0.011	0.0181705328293034
ALDOC	2.55230969430649e-08	1.09408930634249	0.311	0.092	0.00031720104880841
ATF3	4.29282144340665e-05	0.970582402246443	0.394	0.184	0.533511848986579
PTGS2	4.58210221672252e-13	0.954428611310556	0.394	0.077	5.69463663494274e-09
LDLRAD4	1.93686908715151e-08	0.944210320135034	0.712	0.434	0.00024071409015119
CD83	1.92972048529549e-08	0.921837016038447	0.727	0.463	0.000239825661912523
IGFBP7	4.67187072459542e-11	0.894191210023953	0.417	0.11	5.80620093652719e-07
CD22	8.12237364067643e-05	0.856601523777136	0.106	0.015	1
CXCL8	4.89158309920231e-06	0.853757504758009	0.182	0.033	0.0607925947568863
HERPUD1	6.38176665825126e-05	0.852612932884381	0.598	0.423	0.793125960287467
SYNGAP1	2.61318721151698e-06	0.841774707550311	0.227	0.055	0.032476690664733
HLA-DRA	1.48361999011868e-05	0.828781670305027	0.447	0.217	0.18438429237195
MYO1B	0.000167604559753626	0.813943010827852	0.114	0.022	1
SEMA4A	2.73628543566471e-05	0.813718327116413	0.265	0.088	0.34006555394441
HIVEP1	2.90845455090015e-05	0.811852415529788	0.394	0.18	0.361462731585871
PMAIP1	0.000110034000982466	0.794543699842578	0.311	0.143	1
NAF1	2.40774605239705e-06	0.772491186561464	0.273	0.085	0.0299234679391906
PCBP3	5.00389418111485e-12	0.750388575850506	0.273	0.029	6.21883968828953e-08
PDZD2	0.006206337234533	0.749760090383551	0.182	0.088	1
HLA-DQA1	0.00143442470493499	0.747705501300562	0.197	0.088	1
THBS1	0.000138090358653691	0.746481579457349	0.265	0.099	1
GALNT1	0.000243842232152641	0.738122153124436	0.28	0.114	1
CCR7	0.00016549905658418	0.738056957831216	0.371	0.202	1
IL4I1	3.32245175903411e-13	0.736215921796697	0.705	0.309	4.1291430461276e-09
MPRIP	0.000269368893904357	0.731315793481333	0.356	0.18	1
IRF8	8.44839751703509e-10	0.725565212304442	0.394	0.11	1.04996684341712e-05
PRMT9	1.70173908786443e-08	0.718710536663612	0.538	0.257	0.000211492133839792
MED12L	0.000687293798694596	0.712364310957156	0.159	0.044	1
CLCN3	6.39201172377012e-05	0.710542652607783	0.227	0.07	0.794399217030151
DOCK5	5.75066270608773e-10	0.699922410217331	0.773	0.452	7.14692361112583e-06
PIGL	0.0231430270682279	0.690849766442877	0.152	0.066	1
SKIL	1.32840425617796e-10	0.682864461377024	0.826	0.526	1.65094080957797e-06
ZNF638	0.000155911630951242	0.681501320910048	0.447	0.272	1
LEKR1	0.00694850075853141	0.673737360649951	0.174	0.07	1
MYC	0.000930209252283344	0.668638785948505	0.152	0.059	1
BANK1	2.02871086968147e-07	0.662215607090088	0.258	0.062	0.00252128186884013
HLA-DRB1	6.84351989853775e-06	0.658867852819734	0.606	0.393	0.0850512652990271
LST1	3.41786912162193e-13	0.641754805744574	0.75	0.371	4.24772774435174e-09
GNLY	7.54982351768947e-12	0.6392885508576	0.47	0.136	9.38292066778448e-08
HLA-DMA	0.0542603942420287	0.639226637958187	0.174	0.096	1
CTSH	8.00508401118691e-09	0.636718670558087	0.326	0.081	9.94871840910309e-05
ITPR1	0.00184797305571739	0.635106351619373	0.439	0.272	1
INTS6	3.88979592014089e-10	0.63358756226353	0.697	0.353	4.8342383695511e-06
KIT	3.35052386029125e-09	0.628355982703287	0.795	0.537	4.16403105356997e-05
TRDMT1	0.00719106123417501	0.627551226822646	0.136	0.048	1
SCN1B	1.39301414205615e-06	0.621220278742185	0.439	0.206	0.0173123797574739
HLA-DRB5	3.62263677557289e-06	0.615472546631294	0.394	0.195	0.0450221298468198
NR4A3	1.64013618923826e-10	0.612303791150286	0.629	0.283	2.03836125598531e-06
COTL1	7.22354605919658e-07	0.611171732148371	0.318	0.099	0.00897742304236951
ZNF10	0.00259250339784166	0.609424343193102	0.182	0.07	1
DEPTOR	6.18985888443302e-08	0.597049624096355	0.159	0.015	0.000769275662157336
ZNF131	0.00331829312186941	0.592131417478625	0.265	0.129	1
SECISBP2L	0.0401967827956333	0.588851946011626	0.295	0.206	1
CYP26A1	2.82048436438439e-08	0.588120861960768	0.129	0.004	0.000350529796805692
HDAC6	0.117208322332533	0.587983337164599	0.129	0.085	1
JUN	0.00151792872587391	0.581142860307361	0.583	0.415	1
LDLRAD3	2.77058654826896e-06	0.580715780942354	0.364	0.143	0.0344328496218867
RIPK2	6.58570281601037e-06	0.580464127324999	0.371	0.154	0.0818471145973769
HSP90B1	0.000189475308479867	0.578261762106935	0.788	0.643	1
FAM126A	0.0124330033205753	0.57817933664544	0.144	0.059	1
ERC1	0.0503938209239536	0.573950079140049	0.197	0.118	1
SNX9	2.67116872027375e-05	0.568519518885496	0.492	0.265	0.331972848555622
LRRC41	0.00866343794925747	0.567130656981355	0.189	0.092	1
PSME3	0.0204993989171729	0.561079553058962	0.25	0.14	1
CAPN7	0.0195422702765042	0.558885434391561	0.174	0.147	1
SMARCA2	7.35965171248423e-09	0.55878284070552	0.826	0.529	9.14657514827541e-05
MBD5	0.000567641092460877	0.556559468918971	0.28	0.121	1
MGA	0.0141909073731299	0.556486597447232	0.197	0.096	1
NDUFAF7	0.0115408500032879	0.547662693882286	0.144	0.062	1
TYMP	0.214351959837372	0.545053056877438	0.129	0.092	1
CA2	0.00122278809311292	0.537678883713151	0.311	0.151	1
IL1R1	3.56035105225796e-08	0.532298611730415	0.644	0.338	0.000442480428774619
TAB2	0.026767326755697	0.523973519683405	0.235	0.18	1
ZNF552	0.036885815424531	0.521326326276826	0.121	0.07	1
ARHGAP10	7.35318285726576e-10	0.521306453491535	0.417	0.125	9.13853565500988e-06
PABPC4	0.000409094899477598	0.519658874916401	0.455	0.257	1
BCAS3	0.0101030081082709	0.517756419937754	0.212	0.099	1
NFKB1	6.17077761187065e-07	0.515939787881615	0.795	0.607	0.00766904241603285
BORCS5	0.0412161376220714	0.514677614388322	0.174	0.088	1
MEF2A	1.38499130186985e-06	0.514558584374577	0.439	0.191	0.0172126718996385
SCPEP1	6.13542780210429e-05	0.513202248474508	0.189	0.048	0.762510967245521
POLB	0.0486751471522011	0.512217209895502	0.152	0.074	1
STMN1	0.000162966194104485	0.512032109688238	0.288	0.118	1
SASH3	0.0129033483924783	0.511833150662399	0.25	0.132	1
DMXL1	0.00515796472680063	0.507537245257621	0.25	0.121	1
PRKCE	2.78807088493187e-07	0.506867100832771	0.242	0.051	0.00346501449579333
PSMG3	2.74620576206927e-08	0.505693678374806	0.386	0.125	0.000341298452109969
SLC41A1	5.82622309209947e-08	0.502071602762908	0.303	0.085	0.000724083005886122
TNFSF11	6.13385485719374e-05	0.501363019695314	0.5	0.276	0.762315481652038
RANBP2	4.98654635301654e-06	0.499878628821784	0.424	0.224	0.0619727980752895
LPXN	2.6091369675177e-08	0.499873573770743	0.621	0.312	0.0003242635423231
POR	0.00574908843732853	0.498199753767732	0.212	0.096	1
SNX29	0.0160049547109532	0.497656657212834	0.152	0.062	1
SOX4	1.00163492058014e-08	0.497460765187346	0.417	0.14	0.0001244831879297
CSPP1	0.00845596324334226	0.497291598820516	0.242	0.121	1
SPTLC3	0.000865172003570425	0.494936160810207	0.167	0.055	1
PXYLP1	0.0740833578836235	0.489334834303521	0.106	0.048	1
LRP1	1.9467766469551e-07	0.488808452501931	0.182	0.022	0.0024194540168358
ARRDC3	0.00189863689362769	0.481423408995586	0.371	0.213	1
NUP98	5.57503185798659e-05	0.476349304093304	0.447	0.232	0.692864959310573
CD74	6.75824119335197e-05	0.473912980777413	0.864	0.761	0.839914215509783
FOSL2	2.71885947095228e-07	0.472905668846742	0.917	0.798	0.00337899855049949
GEM	0.00605502304470175	0.470017046737754	0.182	0.074	1
ARHGAP5	0.0478112868134588	0.469499469103657	0.242	0.143	1
FILIP1L	0.00393591019891232	0.469152408015938	0.144	0.048	1
ZNF331	0.000350069633209497	0.467109685179645	0.735	0.551	1
PTPN22	2.29402656344998e-05	0.466254372562761	0.568	0.331	0.285101621305563
SPECC1	0.00474572137792934	0.465992067725048	0.273	0.136	1
POLR3C	0.00336521852641018	0.464222404682898	0.167	0.059	1
BHLHE40	6.55874713954958e-07	0.462397593748267	0.811	0.562	0.00815121094503222
ZNF44	0.0115350082374877	0.458158794032429	0.152	0.114	1
ZNF660	0.212574353360179	0.455711832221692	0.106	0.059	1
PLD1	0.139022097504362	0.454566079940867	0.121	0.066	1
PCNX4	0.00175898967977203	0.453037001303267	0.341	0.206	1
OTULIN	0.0775142409854537	0.448756541943058	0.114	0.059	1
ABHD15	1.60616079564136e-05	0.447692964864911	0.341	0.136	0.199613663682308
ZNF165	0.00154152682651424	0.444839195207622	0.212	0.088	1
ANKRD26	0.000813647093830079	0.444264890921651	0.25	0.103	1
ZFAND5	0.00010230807989113	0.442708643409258	0.735	0.544	1
AQP3	0.000313951388502839	0.440503243328637	0.356	0.173	1
GLUL	1.81205045935915e-07	0.440437223746624	0.553	0.268	0.00225201631089155
ADA	0.000707929166268097	0.435956116712253	0.159	0.044	1
TNF	0.331431455278542	0.435811035913102	0.136	0.092	1
CXCL1	7.14227516115452e-07	0.434785825036502	0.197	0.033	0.00887641957028284
UHRF1BP1L	0.00179307680020311	0.433615782169967	0.159	0.051	1
SEC14L1	0.00565129062774769	0.433514884395122	0.583	0.43	1
HLA-DQB1	2.05099440406817e-09	0.432910999425063	0.447	0.151	2.54897584537592e-05
BCR	0.00235427677260959	0.431493197577895	0.205	0.081	1
ISOC1	0.00364985848152618	0.430693413675709	0.235	0.118	1
PAK1	3.13949150651414e-08	0.430186162713715	0.288	0.066	0.000390176004429577
BCOR	0.0215945845416176	0.429309159734768	0.189	0.103	1
SNHG32	0.00197975708766248	0.428818793182992	0.515	0.349	1
CLIC5	0.0197424155461258	0.428800374510068	0.197	0.099	1
STAC	8.79718330044753e-06	0.426283370804838	0.212	0.051	0.109331394057962
DPPA4	2.27891017286036e-07	0.423881716135391	0.22	0.04	0.00283222956283086
WSB1	6.16362100699287e-05	0.420324075596366	0.652	0.43	0.766014818749074
TRPM7	0.00874873453726635	0.420093657471708	0.288	0.158	1
ATP1A1	0.00549758708909174	0.415072391183847	0.583	0.445	1
PDE7A	2.73805524067935e-05	0.414472067279021	0.485	0.254	0.34028550531163
HSPB1	0.00263659501967301	0.413630358105588	0.417	0.257	1
PPP1R10	1.7946739901757e-07	0.413179628894556	0.409	0.154	0.00223042083499036
ICAM1	0.00019611894741022	0.412049002018197	0.636	0.419	1
AREG	7.14320522514821e-08	0.411348244877931	0.977	0.827	0.00088775754538142
PRNP	0.000104393127163377	0.408194223084521	0.689	0.485	1
PLSCR1	0.000879596778444893	0.407759572881804	0.28	0.125	1
GNA15	8.35876312575892e-06	0.407247155809345	0.439	0.206	0.103882708126932
MCCC2	0.00640002778507006	0.402400270234409	0.106	0.037	1
NFIL3	0.000311265471268806	0.401672072036133	0.318	0.143	1
TSPYL2	4.3149961958349e-05	0.401510775398231	0.606	0.371	0.536267727218362
SMAP2	1.74253027369854e-05	0.400873078622252	0.811	0.614	0.216561662415254
SP3	0.0125144177575242	0.398155890103217	0.288	0.162	1
STIP1	0.00093124990189878	0.396960974138084	0.455	0.283	1
DNAJB6	0.00139495421706936	0.395928877868404	0.705	0.544	1
GNAS	5.76614889125549e-07	0.394734998019375	0.841	0.596	0.00716616984205232
TCP11L2	0.744721989678279	0.394051875354199	0.129	0.107	1
PHKB	0.0271700742625803	0.393984898792807	0.167	0.085	1
RNF6	0.166191831676008	0.392308510353894	0.106	0.07	1
EIF4A3	0.00658235645438983	0.392124621891654	0.485	0.324	1
GATAD2B	0.00226537790216198	0.390562641542642	0.333	0.176	1
CNDP2	0.00338092475720383	0.389836424782177	0.295	0.151	1
DLL1	3.4766193829286e-05	0.389350154560344	0.432	0.221	0.432074256910366
RABGAP1L	8.12180927631899e-06	0.387450670116595	0.485	0.243	0.100937845686092
KDM4B	0.0367827600912636	0.386641588966277	0.159	0.085	1
CELF2	4.57186472250563e-05	0.385010470745631	0.72	0.507	0.568191347712999
KLF4	0.000536077659764359	0.384772960992126	0.311	0.154	1
BRD9	0.0787229032811595	0.384233640058897	0.159	0.085	1
CYGB	3.2936300292887e-06	0.383649895642095	0.341	0.125	0.040933234004
HIST1H3A	0.00191950547857988	0.383229094999758	0.129	0.033	1
SYTL2	0.00019832723436134	0.382367153100623	0.386	0.195	1
ARL13B	0.00821552516949413	0.382290766041967	0.205	0.103	1
GNL3	0.012033669923584	0.379037283140061	0.538	0.382	1
MEPCE	0.138942549403415	0.376182868393718	0.152	0.088	1
S100B	0.000876690193893046	0.374370639526747	0.106	0.018	1
CUTA	0.00353243685007806	0.374187840110035	0.538	0.371	1
MSH6	0.000727466790648247	0.373553837320082	0.235	0.092	1
RNASET2	3.46998495329322e-05	0.373010997318662	0.523	0.294	0.431249729995281
SLA	0.020990609110679	0.370845188434182	0.515	0.393	1
SHD	1.23663014197079e-12	0.369131074587156	0.167	0	1.53688394044129e-08
ZSCAN18	0.00145495655249046	0.366559324841008	0.258	0.118	1
HHEX	3.91816052965853e-05	0.365203787301409	0.265	0.096	0.486948990625961
RPLP0	7.07647390169368e-06	0.365182767594128	0.947	0.842	0.087946417650249
NFKBIZ	0.00128923832813325	0.364565218952841	0.871	0.754	1
IFI44	0.140882529573174	0.363881152550138	0.235	0.158	1
PDE4B	0.000131651718075848	0.361778935588209	0.508	0.29	1
PHYKPL	7.62936057803851e-06	0.361724787538008	0.492	0.25	0.0948176932638626
SDC4	0.0108755752917295	0.361618082934419	0.273	0.151	1
GALT	0.115370683726267	0.361373974114953	0.227	0.147	1
HPN	4.88225463437389e-06	0.361351680633108	0.212	0.048	0.0606766605959988
NABP1	0.000935237085944984	0.360964899155539	0.477	0.287	1
CCS	0.0150445618366803	0.359589688401715	0.235	0.121	1
SLC1A4	0.0236815918521036	0.357668153142595	0.189	0.092	1
SDCCAG8	0.157390054495199	0.356363717953575	0.182	0.125	1
FOXN3	0.0145481533682056	0.356123635909192	0.485	0.342	1
STT3A	0.261069970658079	0.353718295077835	0.159	0.114	1
CHKA	0.000565144880951416	0.353341203094306	0.447	0.257	1
FAU	0.00183303357011303	0.351712399332087	0.955	0.893	1
UBE2A	0.00262602978914104	0.348943805698529	0.295	0.147	1
DDX3X	8.5195092112931e-06	0.347407481535952	0.902	0.717	0.105880460477951
CCNH	0.0718767554321132	0.34616536314799	0.523	0.423	1
ELP3	0.471896867268731	0.344902939290425	0.106	0.074	1
CNN3	0.0387593307488221	0.344598201229402	0.121	0.051	1
POMT1	6.93093835445703e-06	0.344298693230086	0.212	0.059	0.0861377018691919
ID2	0.0108977435707796	0.343425712655431	0.894	0.82	1
SPOCK3	1.99824761366617e-06	0.341210122132331	0.121	0.007	0.0248342213426432
YTHDF2	0.148675238845305	0.341197129263947	0.205	0.136	1
RPS4X	3.92455859456156e-06	0.338904442242588	0.962	0.89	0.0487744142132111
KDM6B	1.65317646843711e-05	0.337592554487982	0.879	0.676	0.205456771497364
VPS13B	0.0984656340488695	0.337571828036819	0.28	0.191	1
GLA	0.158169195964763	0.33672085859914	0.197	0.129	1
PPIF	0.0121904558025767	0.335840696636197	0.227	0.114	1
PTBP2	0.00981063497442082	0.335679373336233	0.189	0.096	1
NINJ1	0.0180781181570474	0.333485866533052	0.568	0.423	1
TPM2	0.00312562295987603	0.333455583406205	0.174	0.066	1
SETD5	0.0116619797853174	0.333194045365562	0.341	0.202	1
ST3GAL1	0.000161746030251681	0.332048611022988	0.568	0.397	1
FXR1	0.0101370664806163	0.331560373580685	0.326	0.191	1
AOPEP	0.00344718694924933	0.331001728076467	0.121	0.037	1
ZBTB1	0.0898395201833886	0.330512978429747	0.447	0.335	1
ZNF76	0.00560142303323652	0.328664431757097	0.288	0.151	1
STIM1	0.00525075503460587	0.328529343709128	0.402	0.246	1
GAPVD1	0.00890114156199082	0.328514467678589	0.197	0.096	1
PLAGL1	0.000162288700089381	0.328168798465145	0.159	0.037	1
CBFA2T2	0.127881800581067	0.327047822745797	0.197	0.129	1
RPL5	1.10145924220371e-05	0.326940752765612	0.955	0.846	0.136889354621077
ELOVL5	0.000395283077968464	0.326218590521285	0.553	0.346	1
MAP3K7	0.00535235329522199	0.324834104906983	0.25	0.121	1
BCL11A	2.3773825039247e-07	0.322746202199885	0.189	0.026	0.00295461097587762
KMT2E	8.58269226324924e-05	0.321593467230801	0.818	0.625	1
ELL2	0.000443672977394684	0.320207590616647	0.583	0.379	1
SLC39A9	0.00195543201789781	0.320023158214477	0.114	0.026	1
CCT7	0.379388215307517	0.319754046072197	0.242	0.191	1
PEBP1	4.18539661448156e-06	0.319599913008748	0.515	0.268	0.0520161091247769
AHSA1	0.0392214635231456	0.319344872268933	0.644	0.515	1
SRSF5	0.000176526832364742	0.318248643081923	0.917	0.864	1
CPXM1	1.18461009344075e-05	0.317746914383084	0.121	0.011	0.147223342412817
MYADM	0.000421727825496192	0.316389107764573	0.682	0.478	1
DGLUCY	0.119413909894231	0.316224944057877	0.136	0.074	1
NXT1	0.00417215587487537	0.315231620962064	0.348	0.195	1
PSTPIP2	0.000360346744887035	0.314563204684032	0.22	0.077	1
LMNA	0.000254599923645243	0.31447277291237	0.871	0.702	1
TRIM4	0.168653579243261	0.313774106734514	0.114	0.062	1
PFKFB3	0.000245955594204914	0.313689536506262	0.508	0.298	1
FAM53C	0.0533598534372181	0.312779477330283	0.265	0.162	1
ZNF326	1.66628736359827e-06	0.31247327983608	0.311	0.11	0.0207086193547993
PNRC1	0.000155998986205397	0.311235677943933	0.864	0.68	1
APEX1	0.0156630977115711	0.31109551778328	0.205	0.099	1
HMGN2	6.60050062181311e-05	0.310814862935568	0.659	0.43	0.820310217278934
STRBP	6.17778800731721e-05	0.310731792436303	0.258	0.092	0.767775493549383
DDX6	0.000381290146314017	0.310200383468842	0.333	0.176	1
BRD2	0.000585259253194166	0.308756059744389	0.652	0.46	1
2005-03-01	0.00243834135048367	0.308444129752768	0.159	0.059	1
TIPARP	3.46455024597738e-05	0.307739220361707	0.598	0.364	0.430574304570069
PLXDC2	8.71807333006197e-05	0.307154058071929	0.205	0.059	1
HADH	0.0333668938903067	0.306592042947291	0.159	0.074	1
CAT	7.95085532484789e-05	0.304366365547176	0.462	0.25	0.988132299772096
CDKN1A	0.000176763349385506	0.304058098010962	0.78	0.574	1
GTF3C1	0.0305954125977932	0.302575356086882	0.189	0.096	1
ATP1B3	0.00462586930293477	0.302293838651674	0.371	0.221	1
P4HA1	0.0378826679282366	0.301570407070674	0.152	0.077	1
EIF3L	0.00366573676945882	0.301094749917328	0.485	0.312	1
MAFF	0.00135677274688792	0.300717709035724	0.667	0.478	1
AC092881.1	6.03789720645486e-05	0.300495314984068	0.576	0.346	0.75038986481821
FBXO9	0.275164779506905	0.30002375319721	0.136	0.085	1
USP20	0.280879824210577	0.297734442918745	0.212	0.162	1
SAMD8	0.0830690979137255	0.297692849143867	0.129	0.132	1
HIF1A	0.00580177504499769	0.294927609181775	0.629	0.46	1
TOB2	1.21137419724238e-05	0.294890971298983	0.333	0.132	0.150549585233282
TYK2	0.0249709474116324	0.294834139479612	0.364	0.235	1
AMPD2	0.238705297726232	0.294395929853545	0.182	0.129	1
CHD4	0.0122908447958985	0.292517859673549	0.326	0.199	1
IFRD1	0.00250002525070337	0.290644433228425	0.727	0.551	1
HTT	0.0497280634823513	0.290540993515723	0.235	0.136	1
HILPDA	0.0933780949015382	0.290023148313891	0.114	0.055	1
ENPP1	0.0610583938880159	0.289673231141421	0.159	0.081	1
NCOA1	0.125190366088269	0.289511763768497	0.235	0.151	1
AFF3	5.61131833292064e-05	0.289379929418026	0.326	0.14	0.697374642415377
NFE2L2	0.0681177499354244	0.288758474218873	0.667	0.548	1
LIMD1	0.0915092321095869	0.288668651463864	0.144	0.074	1
CALR	0.287493798743182	0.286486165729852	0.455	0.382	1
HIST1H2BD	0.0776233970928923	0.285463148752214	0.136	0.066	1
RPL22	0.0390467850705831	0.284676405551733	0.159	0.077	1
ARNTL	0.185468318962442	0.283464714068099	0.28	0.202	1
NEK1	0.000195866287887949	0.282399219248308	0.197	0.059	1
RPS9	0.000286235168517156	0.282349535282419	0.932	0.801	1
NUCB2	0.00612758599665876	0.28222706626089	0.174	0.074	1
CDK5RAP1	0.400651888278375	0.282002424437858	0.136	0.092	1
EFHC1	0.0151046531235882	0.281911690431577	0.114	0.037	1
JAML	7.55575449688645e-07	0.281710838061076	0.636	0.371	0.00939029168873048
ZMYM2	0.00543107789962449	0.281348225063847	0.409	0.25	1
SUGP2	0.110012219074454	0.280241021068206	0.258	0.169	1
TGIF1	0.0915740763620933	0.277984818361177	0.129	0.062	1
IRF2BP2	0.0106136172087141	0.276851939778101	0.447	0.331	1
JADE1	0.0146622374781091	0.276638393803	0.197	0.092	1
DENND4A	0.00130311245039322	0.275491973520035	0.788	0.61	1
IP6K2	0.0616382985656294	0.275196765036317	0.318	0.21	1
RGS2	0.0183421616374271	0.274529559163172	0.568	0.419	1
RPL15	0.0138466456028673	0.274391475484957	0.864	0.801	1
RPL10	0.0014437860311662	0.274269548317728	0.879	0.842	1
MAN2A2	0.0723576194272468	0.273785080943788	0.265	0.18	1
HUWE1	0.0207544290015767	0.27356318702453	0.439	0.324	1
RPL24	0.0334592306194007	0.27294092328826	0.811	0.728	1
CHMP1B	0.000845826441661608	0.272859131432832	0.629	0.43	1
MMADHC	0.0496089871929117	0.272427286600329	0.212	0.118	1
EGR1	0.061185114374071	0.272251448736487	0.295	0.195	1
EVA1C	0.0294370467803874	0.271520532087659	0.167	0.077	1
FUNDC2	0.196428749925243	0.271170565906984	0.197	0.158	1
MAPK8	0.18957642165047	0.271126045849259	0.212	0.14	1
PCM1	0.00107910918139783	0.270634287706601	0.424	0.243	1
DUSP1	7.56414986143246e-05	0.270218207222228	1	0.978	0.940072544778826
SRGN	0.0183201126379981	0.270205856060312	0.977	0.967	1
DRAM2	0.141523529907973	0.269686751564177	0.182	0.11	1
TSPAN5	0.00841041297170406	0.269662569823048	0.121	0.048	1
HNRNPR	0.0927417533783114	0.269590435563575	0.432	0.331	1
OXSR1	0.117976947200439	0.266794659719957	0.227	0.143	1
HIPK1	0.000160512646822741	0.265975288243204	0.455	0.246	1
COX14	0.246015616011957	0.265822205310256	0.152	0.107	1
PRKRA	0.0165367237624676	0.265492582627242	0.227	0.118	1
TPM4	0.00762141298542573	0.265454398786467	0.485	0.324	1
NSD1	0.55430872913223	0.265154052941843	0.258	0.21	1
NIPSNAP2	0.193902000840799	0.264160778248879	0.167	0.103	1
TTC3	0.00318498561385737	0.263688611336648	0.53	0.353	1
COPB1	0.000960234557832459	0.262488082284971	0.492	0.305	1
PPWD1	0.578193584369506	0.261472048436896	0.114	0.085	1
RTF1	0.130957559600965	0.260868344316465	0.242	0.162	1
SRRT	0.0135389220995059	0.260711890746707	0.311	0.18	1
ZNF33B	0.0154258590250791	0.260257277648459	0.106	0.037	1
RORC	2.88217735212165e-05	0.260041649048617	0.22	0.07	0.358197001321679
DDX10	0.00635389103835749	0.258877878132056	0.129	0.04	1
NFKBID	0.00224715824756642	0.258192822257401	0.78	0.621	1
PSMB4	0.121499620345382	0.258189252882483	0.432	0.327	1
TUBB4B	0.234179960064264	0.258060512301815	0.561	0.482	1
SLC19A2	0.0642619729157314	0.257849469105429	0.197	0.118	1
ZNF652	0.364551107471859	0.257686645683786	0.197	0.151	1
PIK3CA	0.938769553407678	0.256712493892047	0.106	0.114	1
RIPOR1	0.55139550218453	0.256678820118162	0.167	0.129	1
APLP2	0.00763128120490297	0.256385295788784	0.356	0.21	1
KTN1	0.0521951631078099	0.255680714660845	0.553	0.471	1
TWISTNB	0.743613648272497	0.254727493796492	0.205	0.173	1
SVIL	1.35176941145431e-05	0.254205579981437	0.333	0.129	0.167997902455542
NGDN	0.0971187644048672	0.25355376430389	0.235	0.147	1
TBXAS1	0.168252620232453	0.253298601629037	0.114	0.059	1
GNA13	0.00136973782484729	0.253172156531489	0.386	0.213	1
TAF15	0.0718401114862204	0.25089700107506	0.212	0.125	1
VAV3	0.00258153563119019	0.250665865459614	0.182	0.066	1
TBC1D14	0.0783081126010604	0.250140615284695	0.136	0.066	1
CSF2	7.86636589357002e-06	-1.48232351830416	0.053	0.232	0.0977631953252882
FCER1G	1.59501502930352e-15	-1.32866669118032	0.182	0.577	1.98228467841841e-11
ITK	0.000778384745309073	-1.23615574373176	0.068	0.191	1
LGALS1	8.38684194342616e-11	-1.09992652632184	0.038	0.298	1.042316716729e-06
EGR2	0.00851343518856345	-1.08754349663946	0.076	0.165	1
XCL2	1.55969004905994e-07	-1.07315564207349	0.212	0.489	0.0019383827929717
TMSB4X	6.40303753263231e-30	-1.05507745614079	0.939	0.985	7.95769504555543e-26
IL32	1.97017303940236e-14	-1.05488958056107	0.091	0.452	2.44853105336925e-10
SAMSN1	5.85690467218339e-10	-1.02767469545887	0.152	0.467	7.27896112658952e-06
FAM129A	5.056723286777e-06	-1.02239499357553	0.318	0.496	0.0628449570080646
S100A4	3.07796650963988e-13	-0.966522138320082	0.538	0.794	3.82529677818044e-09
IFITM2	3.72987410733522e-12	-0.920715053943056	0.439	0.721	4.63548754059621e-08
XCL1	5.42498821515398e-08	-0.913294617048607	0.439	0.654	0.000674217535379336
RPA1	0.0365537849982327	-0.878490004702088	0.106	0.147	1
IFITM1	2.24372996363386e-12	-0.870489282193308	0.523	0.768	2.78850759880416e-08
CD69	9.45246287052573e-07	-0.85332335650034	0.803	0.853	0.0117475208554894
RBPJ	0.00307889187379509	-0.836575401850749	0.273	0.382	1
TNFSF13B	0.0199217852540612	-0.819091949925692	0.121	0.21	1
EMP3	3.8414467802736e-10	-0.799501034678153	0.167	0.489	4.77415005852403e-06
TXNIP	6.23974381155192e-06	-0.799132242877548	0.311	0.544	0.0775475360899673
S100A11	1.31027535012133e-08	-0.793826867277685	0.265	0.507	0.000162841020513079
MVP	0.00173791267108842	-0.789600635115419	0.106	0.228	1
P2RY10	0.00713671741160673	-0.775833859028727	0.121	0.25	1
EML3	0.0011251295533817	-0.764229561536836	0.038	0.151	1
S100A10	2.70357066930783e-09	-0.756650998703947	0.235	0.54	3.35999762781577e-05
IPCEF1	0.00563587956834277	-0.753690434386518	0.083	0.143	1
COPB2	0.301388276228746	-0.746988062852378	0.114	0.151	1
NR1H2	0.000947592374037427	-0.738408927075861	0.159	0.279	1
LAT2	7.88111615179853e-05	-0.736878518163596	0.144	0.342	0.979465115345521
HSPA6	0.0902716716029883	-0.729160167370442	0.076	0.136	1
IL18RAP	9.54993790881292e-05	-0.715389084827664	0.045	0.176	1
CD247	0.066965349937444	-0.697310646736763	0.098	0.169	1
SELL	0.00385862020113611	-0.692474599100974	0.144	0.287	1
S100A6	2.58551193416403e-07	-0.692217915211547	0.417	0.599	0.00321327423177906
ACVR2A	0.000941994939741395	-0.669346065732459	0.023	0.114	1
BATF	0.00444412820919128	-0.660517079215055	0.083	0.169	1
INSIG2	0.0904945059297315	-0.654188217091112	0.076	0.121	1
ARHGAP25	0.000685849743303831	-0.653787410499414	0.03	0.143	1
WDR61	0.0395953604511044	-0.653671053976072	0.068	0.103	1
PSMB8	0.00581420053935585	-0.636786518936133	0.106	0.206	1
CD99	8.81912748120891e-07	-0.636413442025968	0.348	0.533	0.0109604116336464
GATA3	0.000654088788664243	-0.636204076055531	0.303	0.415	1
NUDT14	0.000175254626976834	-0.624755084444842	0.061	0.206	1
TNFRSF18	4.24396691089577e-06	-0.616414067947453	0.553	0.732	0.0527440207686126
ABHD2	0.203455547214982	-0.614328627926322	0.098	0.158	1
IL16	0.105152218348811	-0.608345765071672	0.106	0.18	1
ANXA1	1.95154605763421e-10	-0.60435387698699	0.492	0.816	2.4253814404278e-06
STK17A	0.0322925597797358	-0.602785271134523	0.311	0.393	1
MLLT10	0.0374792466097212	-0.598395588335393	0.197	0.199	1
SH3BGRL3	7.61207852475084e-09	-0.598187822981681	0.674	0.805	9.46029119056035e-05
PAM	0.112886975668841	-0.591427843137638	0.091	0.143	1
CST7	6.32515016333173e-05	-0.589302264762439	0.008	0.107	0.786089662298867
ATP6V0E1	0.00012417171225233	-0.583703834022745	0.189	0.342	1
CYTH4	0.0640744750011584	-0.574530962170231	0.136	0.228	1
PIH1D1	0.171513520358957	-0.573643830692845	0.098	0.143	1
GMFG	7.94863007774242e-05	-0.570283417604688	0.341	0.482	0.987855746061827
TMEM71	0.271791324662711	-0.567808372647806	0.114	0.132	1
PFN1	1.2944754080957e-08	-0.566181558141874	0.644	0.816	0.000160877403718133
PLAC8	1.6960649861448e-06	-0.564940537569678	0.106	0.294	0.0210786956478076
PGGHG	1.79339743748408e-09	-0.563553552670295	0.242	0.559	2.22883433530521e-05
C1orf162	0.00752300646938601	-0.56138335807531	0.068	0.162	1
NCR3	0.0851881894138219	-0.558136463081603	0.091	0.118	1
SH2D3A	0.039569269210134	-0.554918768234556	0.114	0.191	1
VDAC3	0.0926073694746362	-0.54865546241796	0.083	0.147	1
ARHGDIB	4.26907970444389e-05	-0.546086318798475	0.758	0.875	0.530561225668286
MADD	0.15813398341925	-0.545801897738679	0.152	0.221	1
SH3BP2	0.00654111525938878	-0.544922281293567	0.106	0.191	1
IL4R	0.000289409895261808	-0.544908182407664	0.561	0.581	1
POLR2F	0.015300014020823	-0.544841732858044	0.098	0.188	1
PSMB9	0.00361151003134257	-0.54298783183654	0.182	0.301	1
DOCK8	0.0145843430132361	-0.536980195628081	0.364	0.434	1
HMOX2	0.0325759264810535	-0.534594014216824	0.061	0.136	1
TNFRSF4	1.40001485813925e-06	-0.531294803774784	0.22	0.467	0.0173993846569546
TMC8	0.0782954183104225	-0.528950106554545	0.424	0.496	1
ITM2B	8.28651615718848e-07	-0.528740606158998	0.636	0.732	0.0102984822801538
LCK	0.0049769619206054	-0.527134071947875	0.091	0.206	1
LTB	1.40665980478352e-05	-0.522593193177814	0.492	0.474	0.174819680538496
TIMP1	0.00267604582250708	-0.522324080931647	0.288	0.423	1
BCL2A1	0.109280816910802	-0.522174533510982	0.106	0.176	1
LGALS3	0.19606722797371	-0.521937730109587	0.114	0.173	1
LSM14A	0.190916651289	-0.512874893968546	0.197	0.246	1
CHFR	0.0360769992343637	-0.511761336171886	0.083	0.132	1
CTDSP1	0.00777551930782014	-0.509848787957366	0.106	0.206	1
DHX8	0.154549141063467	-0.508994521584362	0.106	0.132	1
MPZL3	0.00151935760057588	-0.508384340752348	0.197	0.327	1
ALDH3A2	0.0359119831521411	-0.508182104285266	0.038	0.107	1
EAPP	0.0283087653390555	-0.506055045357304	0.053	0.121	1
ATP6V0B	0.126439159804743	-0.505768595823243	0.197	0.261	1
MYL12A	1.84187511363623e-05	-0.505644421238415	0.545	0.621	0.228908239122711
GRK6	0.0723708983710252	-0.505599443217797	0.098	0.165	1
GNG2	0.0798686204142542	-0.500089755785512	0.197	0.261	1
HIST1H4C	0.000313573711887113	-0.497819896126304	0.447	0.607	1
SKAP1	0.00951428925499911	-0.49488523660261	0.098	0.21	1
SP140	0.0892027043277687	-0.493418185309264	0.068	0.132	1
ARHGDIA	0.0217783121457957	-0.493362020472904	0.326	0.379	1
IL2RA	0.000105893870194178	-0.492197206422022	0.083	0.254	1
GLOD4	0.359677704790554	-0.487441687009367	0.091	0.129	1
SELPLG	0.000175510247828054	-0.484418638509584	0.053	0.195	1
ELOVL1	0.034211254898324	-0.483433874196887	0.038	0.103	1
PPFIBP1	0.104981883331245	-0.479449391664014	0.098	0.103	1
MFSD6	0.137498783313726	-0.476155646515727	0.083	0.151	1
NDUFB10	0.00410301250577145	-0.476036886097325	0.129	0.217	1
TNFRSF14	0.0363189605059448	-0.473745125229803	0.189	0.228	1
NDUFS2	0.350393087868687	-0.47323841462204	0.106	0.125	1
PAXX	0.000275708260878972	-0.470681833597569	0.22	0.331	1
BTN3A2	0.100359939028071	-0.465536251246198	0.136	0.191	1
GLIPR2	0.00733262778596718	-0.465142762222176	0.212	0.221	1
ITGAX	0.100457400497438	-0.458891766956284	0.136	0.224	1
CTSW	0.000371770332432432	-0.457865139222474	0.606	0.632	1
HLA-E	3.82477472450214e-07	-0.456261933760304	0.795	0.86	0.00475343002761126
WIPF1	0.0161351868854031	-0.453698656873167	0.326	0.449	1
UBL5	0.00036497181718581	-0.453198526573705	0.485	0.522	1
SELENOW	0.00452619580824183	-0.448733345653967	0.212	0.287	1
EIF4E2	0.0266348664673601	-0.444659121464542	0.061	0.136	1
SP2	0.0875298105783383	-0.444215474510517	0.076	0.136	1
RCAN3	0.00618933007272518	-0.443800526440921	0.083	0.162	1
PTPN6	0.247893291345984	-0.43879754294485	0.182	0.206	1
KCNAB2	0.039900247538428	-0.438687720398621	0.152	0.21	1
MED15	0.122509133138067	-0.438226777529823	0.197	0.199	1
TMBIM1	0.056218922466427	-0.438138482957095	0.106	0.184	1
CD63	0.0113309725521968	-0.437690771948539	0.417	0.533	1
TNFSF10	0.00714473472384497	-0.435609146914721	0.03	0.118	1
INTS10	0.0394276826534944	-0.43107563377917	0.098	0.132	1
SCAMP3	0.183394291875374	-0.429358945761788	0.076	0.136	1
ARHGAP9	0.00168739398446328	-0.429160281130099	0.508	0.562	1
MYL12B	0.00128767104065004	-0.428657765301424	0.432	0.504	1
DNAJB1	0.000734733449285379	-0.428462260431277	0.826	0.765	1
UFL1	0.359344370947662	-0.427792845233789	0.076	0.121	1
CORO1A	0.0153601291664961	-0.42674391698954	0.417	0.482	1
MDH1	0.130524108186087	-0.426004796960729	0.152	0.184	1
IL2RB	0.000122906941973716	-0.425910428547769	0.22	0.36	1
HCST	8.15688616662154e-09	-0.424322796502568	0.045	0.276	0.000101373781278772
RNPEPL1	0.196082082494458	-0.42317482437528	0.083	0.129	1
PDHA1	0.0791125663300921	-0.421714389556719	0.159	0.18	1
AP2A2	0.330977293926567	-0.421227175347644	0.083	0.11	1
CDC123	0.254783858313037	-0.421176107481	0.091	0.121	1
TCF7	6.3448468260077e-05	-0.421173785365102	0.258	0.482	0.788537563536237
CAPG	0.00486346939147626	-0.420917632532158	0.341	0.39	1
ACTB	4.07011024385537e-05	-0.418767177236481	0.985	0.982	0.505833301106345
CIB1	0.00638406297748125	-0.417816234573014	0.182	0.301	1
PPIE	0.00951652314175686	-0.417541764573184	0.045	0.14	1
ABCA7	0.742922280825537	-0.416608516588429	0.136	0.162	1
CYSLTR1	0.00898932258824713	-0.416049730083516	0.152	0.206	1
NAGK	0.361225826852773	-0.415708308268748	0.167	0.184	1
CD48	0.0442290929877	-0.413284083606207	0.129	0.221	1
CLEC2B	0.0166416549148808	-0.412530443130687	0.212	0.331	1
PIM1	0.0108409220961807	-0.412338201617182	0.152	0.268	1
LTA4H	0.0244867244754899	-0.409762263821085	0.28	0.294	1
CD164	0.000424446212581958	-0.409224276578725	0.303	0.438	1
HAPLN3	0.000911775218530421	-0.407651404987056	0.098	0.243	1
CDC42SE2	0.00873967389337855	-0.406787624892725	0.326	0.434	1
PSMD5	0.19666243765708	-0.405058291001373	0.068	0.118	1
ATP9B	0.552558636887214	-0.403993013887139	0.167	0.151	1
MAT2B	0.0137573909154074	-0.402731818253099	0.114	0.184	1
SELENOS	0.0569499543654715	-0.402328787443665	0.144	0.243	1
SCML4	0.0251897160967606	-0.402259202211129	0.235	0.327	1
MAX	0.260405516550841	-0.402239698906301	0.144	0.21	1
AL096870.1	0.164983854758286	-0.401742623083358	0.106	0.132	1
HMGXB4	0.0213024836040982	-0.400282554517613	0.03	0.103	1
YWHAB	0.0159292825956422	-0.395462923842637	0.326	0.404	1
FERMT3	0.00419172229292678	-0.395408273314096	0.152	0.162	1
TNFAIP8	0.583638621901432	-0.394751613121986	0.167	0.184	1
STOM	0.0066133238320389	-0.393093114765359	0.197	0.279	1
LY6E	0.00308719131475096	-0.392871801778354	0.106	0.202	1
TMEM175	0.110077329225747	-0.392714406294427	0.068	0.118	1
SRPK2	0.153454686417942	-0.391675965748959	0.159	0.165	1
CAPZA2	0.278443008261397	-0.390769716085383	0.265	0.279	1
ACAP1	0.000208972478840886	-0.389962549312477	0.28	0.489	1
DCK	0.0879921974837541	-0.386740786286532	0.114	0.114	1
RNF114	0.378924646244883	-0.386205241234231	0.189	0.246	1
MAEA	0.039039964650237	-0.383943906626845	0.098	0.165	1
TYROBP	0.000493310766361345	-0.383470706203933	0.636	0.702	1
STK17B	0.000107079852748852	-0.383151289515479	0.417	0.603	1
AP2B1	0.290306705249825	-0.382412142270088	0.182	0.162	1
PPP3CA	0.000509660753592458	-0.382113005487893	0.189	0.368	1
TMCO1	0.0569744078631168	-0.381113604003136	0.106	0.18	1
CD53	0.00131751551245444	-0.380213055775581	0.712	0.787	1
ZAP70	0.00483176258528213	-0.380094979411088	0.205	0.353	1
COPS6	0.120136816798287	-0.379721152679681	0.098	0.147	1
APC	0.367370864923492	-0.379224480497595	0.068	0.11	1
USP1	0.396765761040437	-0.377183712165244	0.083	0.11	1
FAM136A	0.0878961407237672	-0.376807965267386	0.091	0.129	1
EXOC4	0.070531397781707	-0.37581532217331	0.136	0.173	1
ARL6IP5	0.00290181508733259	-0.372047662927039	0.28	0.36	1
LIMK2	0.206835125439043	-0.371888715613083	0.076	0.121	1
APOBEC3G	0.0532709940365084	-0.370821110164832	0.083	0.169	1
PSD4	0.0764026224203639	-0.368281740793445	0.152	0.232	1
TAF7	0.0210439843722729	-0.365918664804402	0.53	0.529	1
NUP54	0.205338197908717	-0.361992012937531	0.083	0.118	1
PIGG	0.0241717961663142	-0.361418033563816	0.129	0.147	1
SNRPA1	0.184763917219473	-0.360278138626063	0.106	0.158	1
UBE2B	0.00031909875631911	-0.36012936384133	0.273	0.368	1
JUNB	3.99510682420982e-05	-0.359934256680324	0.902	0.915	0.496511876112796
KLF11	0.542509775071186	-0.359720184531118	0.098	0.136	1
ZNF292	0.226564353719522	-0.358264735367801	0.333	0.375	1
CD226	0.0826296815504935	-0.358199114674487	0.068	0.132	1
INPP5K	0.0278612987640598	-0.358149411029123	0.098	0.173	1
ATP6AP2	0.0479469481819836	-0.357011437143884	0.258	0.276	1
ITGAE	0.32685260238314	-0.35673676498483	0.136	0.165	1
MCUB	0.0279401596603349	-0.35628004908414	0.121	0.184	1
SMIM3	0.0206598277365533	-0.355388397758646	0.068	0.129	1
SH2D1B	0.0224967519721397	-0.353737367298892	0.076	0.173	1
CALM3	0.036799479410628	-0.353060794396045	0.197	0.246	1
MAPKAPK3	0.334734244176255	-0.352754802333835	0.098	0.136	1
HBP1	0.0204045265254616	-0.352139129416577	0.189	0.254	1
CFL1	0.000241412465552156	-0.351838995790011	0.871	0.912	1
CIR1	0.00341245153499059	-0.351424747614939	0.053	0.162	1
ATP2A2	0.365222702392367	-0.350518597818935	0.174	0.169	1
LGALS8	0.421600842523113	-0.350346284756512	0.098	0.143	1
EVL	0.00052856870445056	-0.350116966206913	0.159	0.335	1
TSN	0.455677771246919	-0.349395003015778	0.098	0.125	1
SIGIRR	0.245379773341598	-0.349191669662403	0.159	0.224	1
NCF4	0.196259746851287	-0.349055945038706	0.076	0.114	1
CYBA	0.0010808905523821	-0.345305323976721	0.28	0.331	1
HLA-C	1.81100874074519e-05	-0.345276275912789	0.962	0.978	0.225072166299812
HNRNPF	0.00147338985493367	-0.344333798201434	0.197	0.228	1
C6orf89	0.0426397318270901	-0.344281606955024	0.061	0.11	1
CLEC2D	0.0511803372627001	-0.343917050996509	0.152	0.254	1
GSTO1	0.107091379882242	-0.343447299415149	0.114	0.125	1
KLRF2	0.408055407251147	-0.342998805297166	0.083	0.118	1
DRG1	0.0981693212662059	-0.341895605736656	0.053	0.114	1
CD2	0.114845309085098	-0.341451725686356	0.152	0.173	1
ATP5MC1	0.0432590615858195	-0.341301623608221	0.144	0.169	1
HGS	0.162760340112684	-0.340869071291789	0.114	0.114	1
ALOX5AP	0.196349425212859	-0.340839130914843	0.212	0.25	1
TBCC	0.0333536503063894	-0.340127639895869	0.129	0.173	1
ITM2A	0.129543816947611	-0.339755510787566	0.174	0.254	1
CCDC12	0.0135274512741677	-0.339550159745706	0.159	0.243	1
CD7	3.34322820086699e-05	-0.33893322778874	0.098	0.287	0.415496400803749
RRBP1	0.00844055968552344	-0.338768437251113	0.121	0.243	1
RGCC	0.199178966036067	-0.338515778532889	0.553	0.614	1
ABRACL	0.00711808914644888	-0.337614874238084	0.22	0.29	1
USP8	0.332141736945158	-0.337572988745424	0.25	0.254	1
USP3	0.595136684707798	-0.337400691024538	0.174	0.191	1
DDX42	0.0909022341485498	-0.335308550866518	0.144	0.129	1
TSPAN32	0.0399389042253293	-0.335270331281952	0.152	0.261	1
SRRM1	0.0836197478152041	-0.334810949522586	0.576	0.559	1
BANF1	0.00812873599787787	-0.334432938644879	0.129	0.232	1
TAPBP	0.00011767259473556	-0.33435151231749	0.258	0.449	1
RGS10	0.000653433560148846	-0.334124332975966	0.023	0.129	1
STX4	0.371244233026206	-0.333649266591931	0.129	0.162	1
NECAP2	0.00572054068777495	-0.333255735462714	0.152	0.162	1
GLRX	0.0444881678687095	-0.332757536616251	0.038	0.107	1
CCL5	0.352640427136749	-0.33255869979274	0.083	0.114	1
NNT	0.017807492993864	-0.332507839064005	0.106	0.077	1
ARHGAP15	0.0216396634759296	-0.332465696327489	0.265	0.397	1
NDUFA12	0.030582243719711	-0.3324172427067	0.106	0.176	1
ANXA5	0.179898378001364	-0.330525773798679	0.091	0.14	1
RAD54L2	0.242255987587202	-0.330435897027905	0.114	0.136	1
GRK2	4.71492901034439e-05	-0.329887296490952	0.129	0.327	0.585971377405601
TES	0.0130234141722094	-0.329639890950797	0.212	0.254	1
CARD19	0.0356346709033224	-0.329515675683646	0.265	0.324	1
HSPA1B	0.0307261155802864	-0.329402050870133	0.47	0.482	1
BTG2	0.047250979089092	-0.329141149984467	0.795	0.794	1
HEBP2	0.217616173933592	-0.326647538350908	0.083	0.132	1
BIN2	0.0122786711188818	-0.325850212672199	0.364	0.364	1
CRLF3	0.224775949262794	-0.325009016687855	0.121	0.147	1
LRRFIP1	0.00587915527451821	-0.324903625676271	0.356	0.515	1
CREBRF	0.0166584110728063	-0.324227757869065	0.061	0.154	1
NAA60	0.0894138977703001	-0.321919004232594	0.061	0.129	1
FBXW5	0.0342843759310157	-0.321454871990289	0.083	0.162	1
RNF149	0.0933582508846306	-0.321261157194383	0.326	0.327	1
MMS19	0.397870691818646	-0.32102083110531	0.091	0.129	1
UNC13D	0.49443402647799	-0.320814869804767	0.136	0.158	1
FTSJ1	0.348371612470197	-0.319521897533721	0.061	0.103	1
HOPX	0.0924676011717942	-0.318104901892307	0.136	0.221	1
SF3B6	0.147076887571697	-0.317890518376467	0.144	0.195	1
SLC4A10	0.67446429661282	-0.317058241942821	0.174	0.165	1
CAP1	0.00809366524988668	-0.316467308862071	0.136	0.224	1
YPEL3	0.168897112556311	-0.316204453915042	0.136	0.195	1
CDK9	0.226678825759062	-0.316199769616167	0.098	0.158	1
SLC6A6	0.321786354350266	-0.315376605762173	0.136	0.14	1
DPP4	0.0032091780242774	-0.314950454735703	0.023	0.11	1
PSMB3	0.0449655730383224	-0.314878606618888	0.242	0.294	1
RAC2	0.0135715591734844	-0.313080989914296	0.432	0.544	1
GADD45B	0.285046585919333	-0.312709436555356	0.72	0.713	1
WDR74	0.144692489048727	-0.312566821321491	0.091	0.107	1
AKAP13	0.0274607902820045	-0.310782169380743	0.689	0.662	1
PDCD5	0.0659151015047417	-0.310465883155417	0.053	0.121	1
ICOS	0.017113077068237	-0.310178098040652	0.273	0.415	1
ITGB1	0.0167405621517498	-0.309985503341784	0.197	0.268	1
TMEM258	0.0156002793499971	-0.309626532704634	0.174	0.283	1
ARPC2	0.00124438961259671	-0.309349681951537	0.697	0.713	1
HSH2D	0.0343075090646881	-0.308632995661795	0.159	0.21	1
AIP	0.233320318181148	-0.307561145960749	0.106	0.143	1
PLP2	0.00493663772837295	-0.306188756786093	0.402	0.401	1
ARRDC2	0.0514100562592254	-0.306144759430422	0.288	0.401	1
CCDC130	0.178552326261904	-0.305904569100091	0.068	0.125	1
POLR2E	0.00420911735989785	-0.305512529089895	0.227	0.268	1
A2M	0.0170300395731602	-0.303983798847829	0.03	0.103	1
MED10	0.0763373263272722	-0.303177197790009	0.106	0.188	1
LIMD2	2.28220369064464e-06	-0.303094487690786	0.053	0.239	0.0283632274673316
METTL17	0.0982709613952606	-0.302836729049896	0.083	0.147	1
VAMP8	0.0157722442178296	-0.302612359852851	0.402	0.419	1
GNPAT	0.242815914160547	-0.302607475637772	0.114	0.14	1
ADAM8	0.00515676773061378	-0.302080510402888	0.098	0.213	1
GPR65	0.0246450562197514	-0.300262080301282	0.167	0.265	1
ECD	0.0678114615063823	-0.300120949299183	0.235	0.165	1
SDHD	0.0358290944141881	-0.299749671971701	0.083	0.165	1
IFITM3	0.0406856718840858	-0.299157945900329	0.098	0.191	1
HAT1	0.209841094237256	-0.298455616640117	0.076	0.132	1
EDF1	0.000921551168756113	-0.29770165651539	0.492	0.5	1
PPIL2	0.355468372326008	-0.297223877812789	0.068	0.11	1
ITGB2	0.136173782692244	-0.295671122625672	0.174	0.239	1
VPS29	0.000594948620672664	-0.294593298590375	0.333	0.327	1
LAMTOR1	0.200914852395042	-0.294567099957848	0.106	0.169	1
DNAJB9	0.0561760343974817	-0.2934901906974	0.167	0.195	1
DOK2	0.061495888121445	-0.29252671975324	0.144	0.224	1
PLD3	0.115816137763099	-0.29194862283037	0.174	0.184	1
SVIP	0.212755938875075	-0.291345811550727	0.197	0.232	1
RAB29	0.00117257667859862	-0.290852490455591	0.015	0.107	1
SMIM7	0.207005812304249	-0.290422749561926	0.121	0.114	1
CRBN	0.0763976193044483	-0.290215271989244	0.106	0.173	1
CASP8	0.276674350719142	-0.289899047786408	0.22	0.232	1
PSMA3	0.285100977408901	-0.289542171212988	0.265	0.316	1
PIK3IP1	0.218906953648008	-0.288728268389659	0.386	0.438	1
CYTIP	0.0854671592422246	-0.288619970550423	0.47	0.507	1
PIP4K2A	0.0197933085439283	-0.288447194884355	0.379	0.485	1
DEF6	0.0503967704930411	-0.288400761268159	0.197	0.283	1
FLOT1	0.0499513880050233	-0.287894371497272	0.114	0.21	1
FUCA2	0.0401735376796594	-0.287372900969309	0.053	0.125	1
KLHDC4	0.623715215189185	-0.287072715886013	0.098	0.118	1
EXOSC8	0.324720593057861	-0.28528862634105	0.091	0.125	1
TRIM27	0.0510560344146672	-0.285183533950316	0.129	0.125	1
MRPL20	0.123425117798514	-0.285157009109541	0.167	0.213	1
SLC44A2	0.439958233755471	-0.284952361681122	0.205	0.191	1
ATP5MF	0.068466753191874	-0.284606713225224	0.129	0.195	1
FKBP2	0.0783679831943326	-0.284587628772269	0.205	0.239	1
TMED9	0.305251343191849	-0.284310035750381	0.114	0.147	1
MFGE8	0.0895907282293703	-0.28415216682969	0.091	0.154	1
COPE	0.113785192802621	-0.283837751624239	0.356	0.412	1
DCXR	0.0708705321305558	-0.283007671320895	0.295	0.309	1
TAGAP	0.0731671794589726	-0.282411241501563	0.258	0.357	1
ATG16L2	0.00999093609209486	-0.282256164026659	0.129	0.169	1
FIS1	0.115393080997623	-0.282108434900009	0.129	0.176	1
TBCB	0.229975967241364	-0.281300513127907	0.265	0.305	1
MT-ND4	4.49243790762056e-05	-0.280948950130997	1	0.989	0.558320183159083
POLR2G	0.355305856279858	-0.280557264855555	0.152	0.188	1
CIAO2B	0.0496239565420725	-0.279830286256786	0.242	0.279	1
CCNDBP1	0.208290456016909	-0.279818111292928	0.182	0.246	1
LMBRD1	0.578846474663996	-0.278895420711147	0.083	0.11	1
MORC3	0.436084204480333	-0.276277691315461	0.106	0.151	1
CLIC1	0.00700788186759328	-0.274828726991862	0.614	0.636	1
M6PR	0.219671527331872	-0.273600891276663	0.182	0.202	1
C15orf39	0.525374467425371	-0.273338754451899	0.144	0.14	1
IL18R1	0.260271272678273	-0.271708964259648	0.417	0.426	1
EDEM1	0.367052197760299	-0.271465102851844	0.167	0.217	1
PARK7	0.0891039613263639	-0.2708753341644	0.258	0.276	1
NT5C	0.0170647919040609	-0.270607125578995	0.068	0.162	1
RPS17	0.309954605147418	-0.270175079783358	0.394	0.349	1
ARPC5L	0.0112533114244338	-0.269334660574971	0.083	0.132	1
TSEN54	0.484899030841727	-0.268609235240605	0.288	0.305	1
GUSB	0.0542147624707175	-0.268391491846605	0.091	0.176	1
TMEM173	0.138792923561265	-0.267609695800167	0.136	0.188	1
HCLS1	0.00485899712342454	-0.266819384140535	0.303	0.283	1
MRPL54	0.0100548052304494	-0.266753269151924	0.053	0.151	1
R3HDM4	0.0227123899136145	-0.266677932290758	0.114	0.188	1
TUFM	0.10372240956553	-0.266662993609163	0.174	0.213	1
ZFAND2A	0.267689574565079	-0.266546147604233	0.227	0.283	1
CSNK1G3	0.496952286384061	-0.265911255411981	0.159	0.176	1
SLC2A3	0.00398324004257422	-0.265621370706405	0.508	0.54	1
NDUFB4	0.0939128361215819	-0.264580439036785	0.197	0.232	1
HPRT1	0.316860552926405	-0.26424351103574	0.068	0.114	1
DDIT3	0.0669754823359334	-0.263959008363252	0.106	0.195	1
PTGDR	0.00756258678280189	-0.26328420196268	0.053	0.147	1
DDOST	0.031609969335642	-0.262886439661691	0.318	0.32	1
RFTN1	0.853306766503061	-0.262757350812625	0.159	0.169	1
FCMR	0.0144403536953344	-0.26243109620656	0.114	0.154	1
RAD23A	0.00157058872756256	-0.262240998698678	0.182	0.195	1
RNF5	0.0161349652241939	-0.26123257718308	0.061	0.143	1
HOXB2	0.0409279888965596	-0.260749397601413	0.038	0.107	1
SNRPG	0.130714668435779	-0.260654741813343	0.167	0.25	1
CYB561D2	0.0487462666397507	-0.260551671453526	0.061	0.103	1
SLC39A10	0.49871315113086	-0.260327205666006	0.152	0.199	1
PRPF3	0.0347035874281917	-0.26003255918819	0.136	0.154	1
ACTG1	0.00543240047980279	-0.26002941003143	0.697	0.706	1
SMG7	0.283463616697439	-0.259569379695759	0.152	0.143	1
ARIH2	0.4085828621003	-0.25944514898834	0.235	0.29	1
PPID	0.110169694477474	-0.258376180577821	0.091	0.118	1
NOP53	0.0519574174122898	-0.258278432324644	0.333	0.441	1
FIBP	0.429734825527466	-0.257062364282729	0.129	0.176	1
IL2RG	0.00532062119726289	-0.256698428699388	0.515	0.676	1
MAGED2	0.0964932704698303	-0.256605389524088	0.083	0.158	1
CNN2	0.0378452514432581	-0.256026373156626	0.038	0.107	1
CPSF1	0.357136033181097	-0.255651002997064	0.106	0.118	1
OPTN	0.0866986301983599	-0.255587397518248	0.061	0.114	1
UBE2L6	0.298581860320328	-0.255492021744289	0.189	0.235	1
AP1G2	0.033656075694851	-0.254169688975495	0.22	0.32	1
NOL7	0.102701555879133	-0.25362720320698	0.091	0.162	1
COA1	0.163355135576464	-0.252127597998138	0.174	0.232	1
PFKP	0.718974747694904	-0.252062030542622	0.091	0.107	1
C9orf78	0.246453885951865	-0.251900677767913	0.174	0.224	1
SUMO1	0.0225486150139304	-0.251823924794619	0.159	0.254	1
OSBPL9	0.18755252179787	-0.250971405476378	0.114	0.132	1
COX6B1	0.0196204014404152	-0.250500846753008	0.348	0.342	1
MON1B	0.434359724886529	-0.250268526051496	0.076	0.11	1

## Sheet: Cluster 4
MAST differential expression analysis between cluster 4 vs cluster 9
	p_val	avg_logFC	pct.1	pct.2	p_val_adj
SELL	1.47225665023841e-09	1.17577255846396	0.397	0.328	1.8297205649163e-05
RPS4Y1	3.64808877637039e-06	0.999287726122292	0.207	0.03	0.0453384473127312
DDX3Y	4.16337565197546e-07	0.937862032734852	0.247	0.052	0.00517424326027511
CASP1	0.00585696294102947	0.891273715077029	0.121	0.075	1
LTB	2.51309456714592e-14	0.874307791805267	0.874	0.948	3.12327392804895e-10
BIRC3	1.7883710555574e-07	0.857415762436785	0.431	0.493	0.00222258754784674
CCR7	0.00182352908992795	0.783027712520654	0.184	0.164	1
VIRMA	0.121556597752103	0.766841277893385	0.086	0.104	1
EPS15L1	0.000935477454473395	0.719806280831494	0.126	0.134	1
PLCG2	3.79749914310547e-07	0.718906177468366	0.172	0.291	0.00471953193505147
EXOSC8	1.70785762166979e-05	0.689638014543068	0.224	0.231	0.212252545221122
SRA1	0.0143098885010163	0.662279848134279	0.138	0.142	1
ATP5IF1	7.07355733993243e-08	0.655528759745774	0.408	0.47	0.000879101706206802
ZNF292	8.52904311381523e-10	0.642964095219472	0.339	0.545	1.05998947818496e-05
GNLY	0.00426361363324717	0.639726494259694	0.402	0.261	1
FKBP5	0.000145918096137757	0.638062660923082	0.293	0.216	1
POLR2B	0.00280774415370811	0.635707566619884	0.161	0.216	1
TTC1	8.27132289107072e-05	0.633682177348801	0.253	0.254	1
PACSIN2	0.00628134983504421	0.632829251916415	0.132	0.194	1
AL096870.1	0.000507408306029548	0.628828899289602	0.149	0.157	1
CCL5	0.000596915737255486	0.626660298708991	0.161	0.149	1
PFDN2	0.0195943304217797	0.622594942190079	0.132	0.127	1
PPP1CB	8.47195988103477e-06	0.617766139245525	0.569	0.701	0.1052895174015
WASHC3	0.0018473074140675	0.617340777703439	0.103	0.134	1
H3F3B	3.42629774102219e-08	0.613234436385617	0.948	0.985	0.000425820283254237
CD74	1.85350439038485e-09	0.60618098306617	0.851	0.925	2.30353525637029e-05
EMP3	2.45282475375552e-07	0.605074271416908	0.241	0.291	0.00304837060396736
PPOX	0.0113270193182964	0.601127467724478	0.138	0.157	1
NFE2L2	0.000943239783037736	0.596916942602447	0.247	0.336	1
RESF1	0.000672098568169377	0.595440398795603	0.402	0.478	1
VMP1	0.000535628104866761	0.585659425591003	0.247	0.343	1
IKZF1	7.66522679417261e-05	0.585590957702516	0.259	0.366	0.952634385979771
DHX15	2.79149082460725e-05	0.584227506866948	0.132	0.254	0.346926479682189
C6orf62	4.05568417312649e-08	0.576516710900381	0.816	0.873	0.00050404042903616
B2M	1.38121760903078e-34	0.575256102671749	1	1	1.71657724450345e-30
TMEM126B	0.103122515630976	0.57315538580303	0.138	0.119	1
HLA-DMA	0.122651861608288	0.570468034570135	0.103	0.075	1
RNF167	6.20158357152618e-06	0.564769963050099	0.207	0.209	0.0770732806269274
CDC42SE2	1.61262200405555e-09	0.562417594586087	0.655	0.746	2.00416662664024e-05
PAM	0.294768553741307	0.560546607995635	0.126	0.157	1
PSMB6	2.09823811000351e-06	0.557988038244837	0.27	0.313	0.0260769032311236
CLEC2D	4.12669491422206e-08	0.555304699082165	0.368	0.47	0.000512865643939518
NDUFA9	0.000389942734237077	0.551876042584725	0.172	0.179	1
NDUFB8	6.78331645601292e-10	0.548305379934572	0.46	0.47	8.43030569153285e-06
DCK	0.000125384030783708	0.543566812472702	0.149	0.224	1
NMT2	0.000205511696278698	0.543130108835526	0.218	0.291	1
LAGE3	2.04573900960337e-05	0.539669059413214	0.126	0.157	0.254244444113507
ATP5ME	6.20508668162348e-07	0.532588095715845	0.5	0.515	0.00771168172792165
ZNF195	0.000165886934689468	0.532034802720085	0.282	0.455	1
SEH1L	0.00724160460432169	0.531911450221378	0.075	0.119	1
PPIE	3.27995799765015e-06	0.52771800794385	0.23	0.328	0.0407633179947961
HNRNPL	1.28195609659979e-10	0.522688085623745	0.713	0.575	1.59321503685422e-06
NMI	0.000162380389054947	0.522462012301957	0.138	0.127	1
NELL2	0.121865985695322	0.521550350269297	0.19	0.134	1
SMAD3	0.00179434937128529	0.520999369211313	0.063	0.112	1
SAR1A	3.02790460535629e-06	0.515736100003543	0.437	0.291	0.037630798435368
EAPP	1.41132648129018e-07	0.514732822686132	0.161	0.284	0.00175399655094744
AHNAK	0.00752817249228465	0.510151365876675	0.115	0.134	1
NOSIP	2.70695934292754e-07	0.505785103719343	0.161	0.261	0.00336420907139035
ANAPC11	7.34023106223161e-15	0.498885515728134	0.276	0.41	9.12243916414145e-11
DUSP11	1.62162525758395e-05	0.495938919109963	0.121	0.179	0.201535587012533
CSNK2A2	1.78586593364886e-05	0.493411019043273	0.184	0.231	0.221947418233881
MT-CO2	1.27120263954028e-09	0.492657398858906	1	1	1.57985064042066e-05
ARL5A	0.000357801420273603	0.486046121113839	0.115	0.194	1
TRPM7	0.00490147021724891	0.483817230516538	0.155	0.209	1
ARL6IP5	2.22623692444992e-05	0.483209630970515	0.523	0.619	0.276676724970636
NUCB2	8.74843448312748e-05	0.481438254232139	0.161	0.239	1
PRKCA	0.00105696351389276	0.48030994245743	0.144	0.172	1
OCIAD2	4.76136478701124e-07	0.480082438379608	0.322	0.373	0.00591742415729756
GABPB2	0.000116617081354597	0.478674183298057	0.052	0.104	1
SPECC1	0.000101987808453802	0.477242224755071	0.161	0.261	1
ISCU	2.41249466453123e-11	0.475931067920934	0.316	0.373	2.99824836907941e-07
SCAF11	3.56397658129448e-13	0.474111710460764	0.408	0.709	4.42931009523278e-09
FAM177A1	0.000104977178751324	0.473853350362587	0.201	0.306	1
RAD21	2.2805609187706e-10	0.471393071778517	0.195	0.388	2.8342811098481e-06
ARHGDIB	9.34893545716492e-09	0.469515147133219	0.902	0.963	0.000116188569861646
PON2	0.0396901494000222	0.467477699463911	0.138	0.119	1
NUDC	1.33580126015756e-05	0.464767439562525	0.253	0.328	0.166013380612382
CAB39	0.0050024706623019	0.463536989407595	0.161	0.119	1
C1orf162	0.000643340552158401	0.462394613615853	0.138	0.157	1
DNPH1	0.0130679291580068	0.461860596416951	0.115	0.112	1
CRBN	5.0343487531925e-07	0.457930508970967	0.241	0.299	0.00625668863046764
CTNNB1	5.94892954175278e-06	0.457779387950957	0.638	0.627	0.0739332963449036
PPIP5K2	1.88031120795092e-05	0.452582778009343	0.224	0.351	0.23368507692414
PTPRC	1.18079664139346e-06	0.451928871869004	0.839	0.963	0.014674940659238
RNF181	1.40090247903558e-08	0.449678694489711	0.247	0.366	0.000174104160094541
DRG1	0.0011625083161743	0.447821663763585	0.132	0.149	1
ZBTB8OS	0.426773205550902	0.447569840624632	0.144	0.157	1
GTF3A	2.75094597912521e-07	0.446446679674935	0.27	0.351	0.00341887566285681
CALM2	1.08100222086352e-10	0.446097895457942	0.609	0.799	1.34346956008918e-06
ACP1	8.1060109872505e-06	0.44567668480395	0.19	0.291	0.100741504549549
PIK3IP1	9.67100725923438e-13	0.442746039719141	0.471	0.627	1.20191278217765e-08
RIMKLB	0.350767081345574	0.442401042864248	0.178	0.172	1
GPATCH8	0.00419114600798923	0.441745821194206	0.086	0.134	1
UQCR10	1.36633937741282e-06	0.441448824728784	0.42	0.478	0.0169808657824865
ISG20	0.182759466556177	0.440989953703349	0.144	0.082	1
PPCS	2.56776429467768e-05	0.440273909717564	0.247	0.328	0.319121746542542
ATP5PF	2.3888803853751e-08	0.440138090522654	0.448	0.604	0.000296890054294418
RIPK2	0.0459548282262594	0.439993574734764	0.178	0.119	1
RBM6	0.0028789654636726	0.439660751068953	0.511	0.634	1
KANSL2	0.0217948310482637	0.439222332131441	0.138	0.157	1
CD69	1.12162715077516e-07	0.437757074605301	0.753	0.933	0.00139395822298336
CTSO	0.0214384987165932	0.4370342557538	0.132	0.09	1
MPC1	0.0159533905081314	0.43665437031216	0.138	0.149	1
TAB2	0.174498235545385	0.436319745169285	0.115	0.164	1
DUT	2.39206765544352e-05	0.436054879660701	0.155	0.231	0.297286168218521
UGGT1	0.00734396143736532	0.434641761296321	0.121	0.172	1
NPC1	0.0791321532738795	0.433528440813944	0.092	0.104	1
RAP1GDS1	0.54644047112698	0.433522790394406	0.213	0.216	1
SCLT1	0.0390874166274911	0.433155865884051	0.092	0.142	1
SLC35F5	0.50708082341216	0.432542981308472	0.103	0.09	1
PRKAR1A	2.33615339539489e-09	0.429669615921906	0.471	0.672	2.90337143979677e-05
IFITM1	4.36271302844618e-09	0.429076238529997	0.77	0.881	5.42197975175291e-05
IK	1.35732999096127e-08	0.428682916426834	0.27	0.478	0.000168688971276667
TBCC	0.000152676545694545	0.425725831213478	0.138	0.172	1
NCOA1	0.0224388701017029	0.425537850244424	0.086	0.157	1
CHST11	0.0247231845698211	0.424191112128162	0.069	0.112	1
CARD16	2.71359814411393e-05	0.423999841168694	0.149	0.194	0.337245977350479
IP6K2	1.79091631609096e-06	0.422894225534368	0.132	0.254	0.0222575079763785
ALG5	0.0891093523891829	0.421072996517713	0.092	0.104	1
DPM3	6.9226416019384e-05	0.419007229130419	0.109	0.149	0.860345898288905
PTBP2	0.00183800122783296	0.418184002800097	0.138	0.134	1
AIG1	0.00806347399156203	0.417202427698835	0.069	0.112	1
VDAC3	0.000324771049055901	0.413413015983894	0.161	0.209	1
CCDC174	2.38380137755037e-06	0.412865761825395	0.172	0.254	0.029625883520196
PCNP	2.10289004933717e-08	0.412717142557926	0.27	0.381	0.000261347175331623
MORC3	0.0428842258392336	0.412462000952728	0.092	0.149	1
PWWP2A	0.00422182606294544	0.411984841819559	0.132	0.157	1
S100A11	2.70214334440827e-11	0.40399799441251	0.402	0.597	3.3582237484306e-07
TXNDC12	0.000579945296036621	0.402550335854886	0.195	0.284	1
SET	0.000235801838962385	0.40218053717284	0.805	0.933	1
TRIM21	2.92105335446309e-05	0.401988944092627	0.109	0.179	0.363028510892673
POLR1C	0.000887448857634952	0.400118680119288	0.069	0.134	1
SDCBP	0.000162933988005271	0.399966466969916	0.149	0.231	1
SCML4	1.3478231845898e-06	0.398962305302698	0.471	0.597	0.0167507465380821
BRIX1	0.000163259638644338	0.395521635637007	0.138	0.149	1
FCF1	0.0767763246130593	0.394775178553264	0.126	0.097	1
CNOT8	2.51835226249148e-07	0.39421633382225	0.149	0.321	0.00312980819182442
ISOC1	0.0174740525620671	0.392520321993223	0.126	0.164	1
TTC14	0.000177598144989631	0.392020733903707	0.155	0.149	1
RAD54L2	5.38372279851369e-05	0.390204560415631	0.144	0.216	0.669089069399281
SMC2	0.00113574425132766	0.389817976703635	0.069	0.127	1
UFL1	0.0696546496596402	0.389582505214915	0.121	0.172	1
TRIAP1	0.119192762186707	0.388076470521204	0.126	0.134	1
SON	4.57019656980512e-11	0.387888465947688	0.862	0.888	5.67984029695381e-07
RPS14	5.04582893349014e-08	0.387526795857782	0.971	0.993	0.000627095619854155
SLIRP	0.0185452057221923	0.385791287315764	0.224	0.276	1
SDCCAG8	0.00064080302447366	0.385634126621134	0.155	0.239	1
TMEM179B	0.00101023806434141	0.385514682708163	0.236	0.269	1
HIST1H4C	1.18841856167305e-05	0.385302493569794	0.374	0.485	0.147696658844726
IFITM3	3.42615187941067e-05	0.38521266653073	0.402	0.53	0.425802155573158
HLA-E	7.83409375866916e-08	0.384203525056429	0.902	0.963	0.000973621172327404
BCAS2	0.000519914255335205	0.383440344918702	0.161	0.216	1
CSTF1	0.0355370022864891	0.382850418485326	0.086	0.112	1
DECR1	0.54044185352026	0.378907169145833	0.132	0.127	1
SERINC1	3.10204309151575e-05	0.377419669350621	0.322	0.418	0.385521915413577
CNOT6	1.03964489570482e-06	0.377251197130694	0.063	0.187	0.0129207067638195
TRMT10B	0.000732842579331501	0.37704771826308	0.098	0.172	1
AMZ2	5.61248307070322e-08	0.376013314857192	0.121	0.254	0.000697519396026996
PSMD1	5.90430361249333e-05	0.375212217072238	0.132	0.216	0.733786852960671
AEBP2	0.0109068216976661	0.373905218531725	0.195	0.276	1
HACD3	9.3868681507211e-05	0.372392375694646	0.075	0.104	1
GNL3	0.112290854266934	0.36931016186922	0.115	0.172	1
NDUFA2	3.46859814080306e-06	0.369187621808336	0.218	0.343	0.0431077376939005
IDH3B	8.45205284965177e-05	0.367717976742259	0.138	0.254	1
PSMD5	1.19825199927718e-05	0.367211329205095	0.075	0.149	0.148918758470168
DHRS7	7.54725559470267e-07	0.366835688995046	0.339	0.44	0.00937972925309648
H2AFZ	2.72788716631951e-08	0.366807023739321	0.345	0.463	0.000339021817030189
UFD1	1.72907057695253e-08	0.365071251224767	0.184	0.246	0.00021488889130366
PCDH9	4.71364223429603e-06	0.364417319408928	0.46	0.552	0.058581145687831
U2SURP	0.000106226284401258	0.363784329441091	0.241	0.381	1
ANKRD10	3.70423437980362e-06	0.362869403082904	0.695	0.806	0.0460362248721994
JKAMP	0.0250374168572981	0.361456948333996	0.178	0.187	1
SRSF6	0.000642124710903343	0.360418112921213	0.707	0.836	1
DAZAP2	1.09268856557856e-08	0.36000035695351	0.741	0.888	0.000135799334930103
NDUFS2	0.00319329864183865	0.358626170014429	0.172	0.239	1
NUB1	6.80777095082241e-05	0.358250541156627	0.126	0.149	0.846069773768209
EIF2S3	2.28550888931754e-06	0.357540346450471	0.489	0.537	0.0284043044764384
THYN1	5.16014586628273e-08	0.357402643344372	0.155	0.254	0.000641302928261618
SMIM27	0.00468292968446191	0.356294482205811	0.138	0.134	1
PSMD10	3.26129464203501e-06	0.356277130268767	0.103	0.164	0.0405313698112111
PSMD4	1.27577135165436e-09	0.355546738408745	0.259	0.381	1.58552863583604e-05
GMFG	2.86465823842385e-11	0.355135304031948	0.517	0.731	3.56019725871317e-07
UFM1	0.000231808472283361	0.354543605103768	0.276	0.44	1
CCT3	0.000216413831447833	0.354524445349585	0.19	0.239	1
TIMM23	0.00316463147809036	0.354437695122077	0.144	0.209	1
HLA-B	0.000626425761115003	0.35323640636643	0.931	1	1
STAG2	0.000495833416201191	0.352448509647026	0.213	0.358	1
COX6A1	1.78919382843239e-09	0.35056433002463	0.448	0.552	2.22361008997577e-05
PLEKHF1	3.23094305593337e-10	0.350324623609692	0.218	0.381	4.015416029914e-06
ATP5MG	1.17288331908728e-08	0.349352065102485	0.701	0.843	0.000145765938896168
TERF2IP	2.3377995552292e-05	0.348755825038184	0.224	0.306	0.290541728723885
RPL21	0.000216467053301148	0.348466274871857	0.247	0.336	1
C5orf15	0.00314067531645144	0.348324192623442	0.195	0.239	1
TC2N	0.00253328638058574	0.347631259096609	0.126	0.067	1
MRPL32	0.331905656268	0.347401857341515	0.144	0.149	1
TMSB4X	2.6374458828765e-08	0.346336106047368	1	1	0.000327781774323891
DNAJC9	0.00331475396822764	0.346124144787007	0.109	0.134	1
ZCCHC17	0.0133180383245303	0.346114698456584	0.109	0.134	1
CSNK1G3	0.000384061788641676	0.345819479816988	0.121	0.224	1
STMP1	3.67148544589585e-05	0.345253941308693	0.201	0.343	0.456292211215937
ARAP2	0.0014837015430528	0.345136445829503	0.069	0.112	1
NDUFB2	2.377712954156e-05	0.343658379175569	0.448	0.567	0.295502165942507
MNAT1	0.00402493777688682	0.343558642921737	0.08	0.119	1
ARHGEF6	0.000417831671548261	0.343059539803037	0.23	0.246	1
TMSB10	1.14607909298576e-07	0.342638389127297	0.805	0.955	0.0014243470967627
BUB3	6.34709751044107e-09	0.342399160766773	0.322	0.366	7.88817278597616e-05
ITGB3BP	0.0179871199511671	0.34192550086596	0.069	0.112	1
RGCC	9.57330661919223e-05	0.340126190041409	0.08	0.127	1
MRPS31	0.000139380917466995	0.338695741644396	0.103	0.164	1
DUSP2	0.0561658010275655	0.3384520392006	0.178	0.194	1
SLC25A5	0.000572939451460965	0.338363435214623	0.322	0.358	1
HIF1A	0.00364349192716096	0.3380248803415	0.397	0.552	1
ALG8	0.0673690102259515	0.337883348284034	0.109	0.134	1
PIH1D1	1.57918297619623e-07	0.335689357357001	0.155	0.261	0.00196260860281668
DCAF6	0.209550842937268	0.335189044111692	0.195	0.254	1
DHRS3	6.40959044418318e-05	0.33411275329435	0.316	0.433	0.796583900403085
R3HCC1	0.0348487693958149	0.332766680900287	0.109	0.164	1
AC139530.1	0.00276440330508979	0.332720005502791	0.098	0.112	1
PUM2	0.000116625451472972	0.331872153374149	0.322	0.358	1
RPL18A	3.60699232072125e-08	0.330995484282856	0.782	0.799	0.000448277005619236
PMVK	0.000303575089887278	0.330862025372591	0.103	0.157	1
ANKRD12	1.54918824712976e-08	0.330833961635986	0.368	0.604	0.000192533115353287
SPINK2	0.00123036591994646	0.330115315094624	0.345	0.388	1
ZNF706	3.62210165602681e-06	0.330007042505308	0.201	0.313	0.0450154793811012
RAB10	9.10532815291657e-08	0.329085673642681	0.19	0.336	0.00113161018284447
USP9Y	0.00115493858246472	0.326950957059896	0.115	0.015	1
MAPRE2	0.000109921731890861	0.326776989485444	0.351	0.545	1
COX7B	6.86686502372137e-09	0.325691755970429	0.339	0.5	8.53413985148092e-05
PAN3	2.22318924682167e-07	0.323214876701728	0.351	0.478	0.00276297959594997
PRPF6	5.49257921717833e-06	0.322999786788584	0.259	0.336	0.0682617745110923
ETFDH	0.173237829367383	0.322586062419858	0.063	0.104	1
LDOC1	5.50432353869685e-05	0.320210953869379	0.098	0.127	0.684077329389245
TEFM	0.00293445383243743	0.31960802355056	0.063	0.112	1
SCNM1	0.00256708146533561	0.319551782592498	0.121	0.187	1
MT-ND6	9.8210657937901e-07	0.31708868696446	0.937	1	0.0122056205685223
ASTE1	0.00472920416199436	0.316907966301212	0.069	0.127	1
KRT10	0.000954619028584465	0.31685578567037	0.195	0.291	1
DDX17	6.17030162455374e-07	0.316806338231344	0.316	0.418	0.00766845085899538
APOBEC3G	0.000282303453335403	0.316726091293662	0.144	0.254	1
STRBP	0.0194264975322355	0.316223530808595	0.057	0.149	1
TRAF3IP3	5.70062368732183e-10	0.314909825860009	0.391	0.575	7.08473511860357e-06
TUT4	2.50241466884387e-06	0.313826338353983	0.276	0.433	0.0311000095043916
COMMD10	0.00426006333470029	0.313783440483862	0.149	0.172	1
MARK3	0.00286213442377753	0.313661400747603	0.149	0.172	1
MRPL48	0.000395098936360141	0.310485480483747	0.098	0.112	1
TXN	4.54756007562925e-06	0.310281794475775	0.276	0.373	0.0565170766199204
MRPS14	0.00493194758414384	0.310192870665714	0.132	0.187	1
LAT2	0.00070079460419877	0.310037002399114	0.397	0.53	1
RSL1D1	2.48374066174874e-08	0.308070864470757	0.316	0.396	0.000308679289442134
PEF1	9.74367003596627e-05	0.307223876877773	0.103	0.164	1
ETS1	0.000232213520176621	0.307060802200225	0.201	0.179	1
PPFIBP1	1.0900163022688e-05	0.306761076723655	0.046	0.142	0.135467226045966
PIP4K2A	5.42463175946422e-05	0.306407163127415	0.592	0.701	0.674173235066214
ABCB7	0.0155809679508794	0.306330196102017	0.103	0.075	1
SMDT1	4.56567542222825e-05	0.306235369472445	0.207	0.321	0.567422141474528
CHP1	0.00164580053812554	0.305891125665944	0.31	0.425	1
BAG1	0.619382480917739	0.305787897596105	0.098	0.119	1
ATRAID	5.14479752968688e-07	0.305568772941982	0.259	0.351	0.00639395436989486
PFN1	7.6209305686432e-05	0.305555615324621	0.971	0.993	0.947129251070977
CNBP	3.74660187771883e-21	0.305062072720594	0.523	0.821	4.65627681362896e-17
SNW1	4.76064189782205e-05	0.304807204112268	0.19	0.284	0.591652575061324
AVL9	0.0425950250286645	0.30454131818391	0.098	0.142	1
UQCRQ	1.92597850457631e-10	0.304516372915965	0.517	0.649	2.39360608548743e-06
CLDND1	0.0201424813743927	0.303866458456689	0.345	0.403	1
ACD	0.0177310490561216	0.303750707087058	0.115	0.134	1
2001-09-01	4.87955390070891e-12	0.30333127947838	0.414	0.672	6.06430958780103e-08
FUNDC2	0.000988620449183775	0.303046367383061	0.167	0.224	1
CHCHD5	0.0237391737143063	0.30246410146098	0.098	0.134	1
SVIP	6.54704703863905e-06	0.302384912799748	0.195	0.313	0.0813667005962061
POP5	7.69060821240365e-05	0.302318106991364	0.121	0.187	0.955788788637525
TRIM28	0.348644416232401	0.300863759144239	0.103	0.082	1
ANAPC16	2.73284736949897e-08	0.30062508879554	0.466	0.694	0.000339638271081332
EXOSC1	0.00137565583346323	0.30020851711647	0.092	0.157	1
MRPL16	0.00010450859995652	0.300104658362868	0.103	0.149	1
BEX5	8.26922312548853e-05	0.299740408841002	0.115	0.187	1
PRPS1	0.0333811222875638	0.298176723055877	0.138	0.164	1
PAPOLA	8.19681094293073e-09	0.297514555351555	0.322	0.552	0.000101869966398743
WBP4	0.0114372635116887	0.297131343708514	0.149	0.127	1
NAE1	0.00159781579300738	0.296456908336057	0.08	0.164	1
PSME2	1.24804416893537e-07	0.29620738457172	0.534	0.724	0.00155106929315288
IL1R1	4.75988667795562e-06	0.294973261806394	0.247	0.455	0.0591558716336324
SRI	2.6045501784705e-11	0.29373017922335	0.379	0.59	3.23693496180314e-07
PDCD10	9.07888830210283e-05	0.292181733416744	0.144	0.231	1
TRAPPC1	5.1024569851298e-10	0.292136323652812	0.42	0.597	6.34133354111932e-06
ELMO1	0.00126001592685486	0.291733539635164	0.155	0.201	1
LAMTOR1	5.35173345429129e-07	0.290256549566315	0.121	0.276	0.00665113433699321
NDUFA12	2.25202204037585e-13	0.289055543103733	0.253	0.463	2.7988129917791e-09
MGMT	0.00748030473377678	0.289053681040589	0.086	0.119	1
ARF6	0.0271038237508635	0.288414535016222	0.483	0.485	1
EIF5A	3.04302334092538e-09	0.287906614538225	0.667	0.828	3.78186940810206e-05
SNX10	0.00134596866938137	0.287462770159101	0.121	0.224	1
RUNX2	3.07797135494496e-05	0.287364876281431	0.247	0.381	0.38253027999256
GHITM	1.77038551543313e-08	0.287067985774741	0.31	0.47	0.00022002351185803
ABI1	0.00233567174592295	0.287012455895724	0.161	0.216	1
CAPZA2	1.62331564965189e-06	0.286890398466361	0.23	0.463	0.0201745668938737
TIMM8B	1.0038031346209e-06	0.285756786085085	0.184	0.254	0.0124752653570685
DNAJB1	2.0997280088072e-06	0.285714610868297	0.247	0.403	0.0260954196934559
ATP6V1D	4.12969881893738e-05	0.285061851675502	0.086	0.149	0.513238969217538
RPF1	0.0442485989476449	0.284521397039185	0.092	0.142	1
NDUFA6	4.52695847016652e-05	0.284443644701508	0.213	0.328	0.562610398672295
MRPS7	0.00527316730819028	0.284191300985184	0.178	0.201	1
UROD	0.0423616871986542	0.283990023431688	0.115	0.119	1
HENMT1	0.0172123907563793	0.283843592582401	0.086	0.112	1
UTRN	4.06605981548104e-06	0.282762407090158	0.282	0.5	0.0505329913867984
LSM5	0.000241624147004216	0.282679543384007	0.155	0.172	1
ORC3	0.0760101462731241	0.282234520116096	0.121	0.127	1
RPL5	0.00128375025994432	0.281948073210671	0.851	0.918	1
TMBIM6	0.000354069338128526	0.281822664546322	0.736	0.866	1
PSPC1	0.00532505153793486	0.281265909699069	0.149	0.239	1
VTA1	0.000331876155770565	0.281239295281196	0.207	0.194	1
BTG1	5.04455671645644e-09	0.28105290541501	0.782	0.94	6.26937508721206e-05
CWF19L2	5.18157307578629e-05	0.280230955567291	0.241	0.299	0.64396590185872
TMEM156	0.000553148555128451	0.280117969439617	0.121	0.201	1
JTB	1.95200841311725e-10	0.280009946460813	0.322	0.515	2.42595605582212e-06
S100A6	7.19837427061769e-10	0.279280244285557	0.293	0.5	8.94613954352366e-06
NDUFA1	6.13181082976375e-08	0.27837162681854	0.391	0.552	0.000762061449923039
CYC1	4.86554759993418e-08	0.277970196241018	0.138	0.269	0.000604690255719819
CFAP20	0.000135231310468766	0.277607852148054	0.121	0.209	1
SH2D1B	1.85631145739167e-10	0.277505974911141	0.483	0.694	2.30702387924636e-06
NSMCE4A	0.0390321201898681	0.277315575054493	0.08	0.119	1
ELOVL1	0.000584787030804347	0.277011352376611	0.132	0.201	1
BET1L	0.00354785557059124	0.276335667656005	0.046	0.104	1
HMG20A	0.011899041195105	0.275831172083467	0.115	0.209	1
ABHD3	0.00572364120536491	0.273934408623845	0.109	0.172	1
PLSCR1	0.0870275944472462	0.273303953196448	0.172	0.172	1
UBE2B	0.000532154795457137	0.272872576879484	0.276	0.351	1
YWHAB	5.38728204588895e-05	0.272595819625985	0.523	0.664	0.669531412663079
MLLT10	0.00763435134016536	0.271349613543716	0.086	0.179	1
BICC1	0.0159950456575001	0.270505294354652	0.144	0.06	1
PHC3	4.91615874858294e-06	0.270431877003127	0.23	0.403	0.0610980209273888
SSU72	0.0512211298618384	0.270172422729207	0.218	0.269	1
LARP4B	0.0109117517779766	0.270083018280308	0.109	0.164	1
CNOT9	5.52789229315716e-07	0.269301176994999	0.414	0.604	0.00687006454193572
PNISR	3.33698576498e-13	0.269295343687264	0.385	0.634	4.14720590871715e-09
GIMAP4	0.0653442503840349	0.267137375370538	0.121	0.134	1
PABPC1	1.58356832627229e-08	0.266749476314355	0.856	1	0.000196805871589121
GALNT1	0.9080901009641	0.266731756870458	0.109	0.119	1
TTC39C	1.8750034649728e-07	0.266195375639587	0.431	0.567	0.0023302543062682
NDUFAB1	0.00189397779716092	0.266083067384946	0.155	0.246	1
SESN1	0.000110052037646356	0.265814290257561	0.155	0.187	1
PIN1	1.6054832714009e-06	0.265770493029517	0.155	0.306	0.0199529460969704
PSMC3	1.4919350887463e-06	0.265005188948704	0.213	0.343	0.018541769282939
STT3A	0.0621114297162287	0.264918953592931	0.27	0.381	1
GCC2	1.75419625188647e-08	0.264526224781232	0.316	0.41	0.000218011510184451
UBE2D4	0.0738379538818116	0.262012217831027	0.075	0.104	1
ECH1	2.42883933685022e-08	0.261896575726255	0.494	0.694	0.000301856152783746
NDUFC1	0.0043634984523917	0.261796578514162	0.098	0.142	1
CUTC	0.0394491573960347	0.261514626016902	0.103	0.172	1
DOCK5	0.0653225087295955	0.261033264787584	0.414	0.5	1
M6PR	5.77783045555456e-10	0.260906087352187	0.253	0.403	7.18068769016321e-06
SPOP	0.085031769200496	0.260626946699893	0.167	0.187	1
MRPL27	3.32924716252882e-05	0.25882823401749	0.086	0.172	0.413758837359081
DNAJC3	8.92183426337095e-06	0.258817952671775	0.27	0.343	0.110880556225174
CNOT6L	0.00327110800187814	0.258557060388506	0.167	0.112	1
EMC9	0.00192355996917384	0.258538254574556	0.057	0.104	1
ERG28	0.153644572869411	0.258372991733406	0.138	0.104	1
ITK	0.00745115761487778	0.257701128685668	0.115	0.216	1
SMAP2	3.59211197796304e-06	0.257537709908207	0.161	0.306	0.0446427676621246
BROX	1.38915497271306e-06	0.25748889257902	0.236	0.336	0.017264418000878
PRKRA	0.000543688802461855	0.257253760838427	0.144	0.239	1
YME1L1	3.81303752636856e-06	0.255933270294348	0.345	0.47	0.0473884303777084
VAMP2	1.40852674697565e-10	0.255829052641026	0.425	0.575	1.75051704114134e-06
SELENOS	6.48001059170428e-09	0.255767097433164	0.276	0.44	8.05335716337008e-05
ANKRD49	0.000717715890470924	0.255670741438047	0.144	0.231	1
ZNF441	0.0358117712861687	0.255505931883728	0.19	0.246	1
SRSF3	0.000241868581020846	0.255404851319016	0.764	0.903	1
WTAP	1.27352472121312e-07	0.254717432605673	0.305	0.425	0.00158273652352367
SH3BGRL3	0.000106211865385127	0.253545726888956	0.707	0.828	1
EIF2A	0.00646890525004055	0.253538107186362	0.161	0.261	1
TAF7	1.7589586518797e-08	0.252730868740657	0.305	0.53	0.00021860338125561
NOP58	0.0251249278249658	0.251910711036072	0.299	0.366	1
NUDT5	0.00497099786907346	0.251497318817821	0.126	0.149	1
YTHDF3	0.00150263838448473	0.250129438544661	0.167	0.216	1
ZFP36	5.22531637754495e-18	-1.31166547912173	0.437	0.858	6.49402319401286e-14
CAPN1	3.11657494401139e-09	-1.03428608111541	0.046	0.299	3.87327934041736e-05
SGK3	1.65966512804208e-08	-1.03338388529726	0.011	0.201	0.000206263182113069
CCL20	8.50649489667491e-09	-1.00915143073927	0.08	0.358	0.000105718718575876
FES	9.08083758697282e-13	-0.965643274689707	0.149	0.545	1.12856649530898e-08
TNFAIP3	7.60192429302391e-16	-0.920955287601106	0.494	0.91	9.44767151137011e-12
RGS1	1.3451295301547e-10	-0.909674322649499	0.385	0.761	1.67172698007626e-06
ATP9B	0.000675355203509053	-0.899951603247397	0.029	0.134	1
TMEM94	2.30703474326386e-06	-0.896735404541739	0.023	0.187	0.0286718277892833
MIGA2	3.51998296838684e-05	-0.894611677806479	0.023	0.164	0.437463483311117
LEPROT	4.92304911774603e-09	-0.87093137999064	0.029	0.246	6.11836544353476e-05
MOV10	1.75333767531993e-07	-0.869413595001481	0.011	0.172	0.00217904806288761
CD247	1.09061982229949e-05	-0.86542380024225	0.149	0.388	0.135542231515381
KLF11	4.11250463715561e-06	-0.854727176221866	0.017	0.157	0.0511102076305699
IVD	1.35130014641362e-12	-0.851934287233596	0.046	0.351	1.67939582196285e-08
LTB4R	7.4582080616969e-08	-0.826167489784237	0.034	0.239	0.000926906097907691
SECISBP2L	3.28813846032269e-06	-0.822908760376837	0.04	0.224	0.0408649847848904
TOM1	0.000152728015258018	-0.800510855663186	0.023	0.149	1
SLC8B1	0.00012288195626581	-0.775874013326996	0.023	0.149	1
TPCN1	3.46917287951786e-05	-0.769643331819743	0.023	0.164	0.431148805466479
UNC13D	6.66394990903726e-08	-0.765864917677026	0.069	0.313	0.000828195694695151
SMARCA2	8.50226130089337e-05	-0.76332399479424	0.08	0.261	1
WDFY1	2.05299140257828e-07	-0.755140011166868	0.046	0.254	0.00255145771512429
ESYT1	2.81074910298402e-17	-0.753871133992555	0.138	0.59	3.49319898518854e-13
GSN	4.82076136134672e-19	-0.753702888874717	0.293	0.806	5.99124221988171e-15
PPP1R15A	1.85565624696287e-13	-0.753460404057415	0.563	0.888	2.30620958372546e-09
ENPP1	1.3331833286041e-14	-0.737834121698661	0.138	0.56	1.65688024078918e-10
SH3TC1	9.24401689059201e-08	-0.73000847699048	0.023	0.209	0.00114884641916277
TP53I13	1.74810680322919e-08	-0.720469809851075	0.132	0.433	0.000217254713505324
ERLEC1	3.60870056491998e-06	-0.716851904058445	0.052	0.246	0.0448489306208256
PRAM1	8.3784834620619e-08	-0.710968609607294	0.063	0.306	0.00104127792466505
CXCR4	5.06333776185979e-13	-0.708758078447897	0.575	0.91	6.29271617043935e-09
KRT81	6.42849210329469e-16	-0.708669142275263	0.19	0.649	7.98932998597464e-12
GABARAPL1	3.15945920526883e-06	-0.707314299767812	0.052	0.246	0.039265759003081
TSEN54	3.97899148488731e-11	-0.699236626280744	0.115	0.455	4.94509061741795e-07
SH3BP2	1.33323441015636e-05	-0.696087412199849	0.04	0.209	0.165694372494232
FOS	2.14976121220979e-10	-0.692311467636299	0.73	0.963	2.67172323453433e-06
SGSM2	0.000187848601988283	-0.689822525761366	0.023	0.142	1
AQP3	1.32428672706046e-15	-0.688333775458765	0.029	0.358	1.64582354439074e-11
GALNT11	1.52889380901969e-09	-0.687145034476741	0.052	0.299	1.90010922584968e-05
TSTA3	4.31513987026919e-08	-0.682116585021374	0.069	0.321	0.000536285583077055
NKIRAS2	3.02107644580362e-05	-0.680413113962887	0.034	0.187	0.375459380684474
KDM3A	0.00174716115203201	-0.679629719133304	0.029	0.134	1
MYADM	0.000254368826979432	-0.676918549569893	0.086	0.254	1
ZAP70	1.27933353482672e-13	-0.675666005620614	0.155	0.567	1.58995571708265e-09
JUN	3.53371950748551e-10	-0.671918480918232	0.19	0.545	4.39170660390299e-06
OXSR1	1.08517463376135e-05	-0.667141919148589	0.017	0.157	0.134865503483861
MX1	0.00168450690529959	-0.666573371067811	0.034	0.119	1
SPRY1	3.66102566338986e-07	-0.66350418024152	0.167	0.448	0.00454992269446091
FURIN	2.42620143756724e-10	-0.663023474673204	0.075	0.381	3.01528314660856e-06
METTL23	1.64376155511519e-07	-0.659938212305556	0.057	0.269	0.00204286686069716
AHR	9.24042709071455e-14	-0.659420522949335	0.368	0.799	1.148400278834e-09
CHMP6	0.000712414755239239	-0.652761433137064	0.063	0.201	1
SP2	6.17004614346205e-06	-0.651792578179325	0.029	0.194	0.0766813334709463
ZNF143	0.000581567294918472	-0.650193360763875	0.017	0.119	1
TEX264	3.67797472525462e-06	-0.649669611813637	0.011	0.142	0.0457098698854644
KLF6	1.4542281685549e-09	-0.648256359584539	0.73	0.94	1.80731476788003e-05
KRT86	8.74559017982119e-15	-0.646666666456446	0.379	0.821	1.08690194754818e-10
NMD3	1.20555366823962e-06	-0.639300338388762	0.052	0.254	0.0149826209888819
IL2RB	5.2164071544442e-15	-0.638184122229079	0.322	0.776	6.48295081154325e-11
WDR74	4.22658942092115e-07	-0.638103475585575	0.161	0.433	0.00525280533232081
CEP68	8.8771365066359e-05	-0.632950834698066	0.04	0.187	1
ATP5F1B	3.64932223670746e-13	-0.630258952373378	0.345	0.769	4.53537767578004e-09
TAGLN2	2.17624140587718e-15	-0.628467364389585	0.316	0.776	2.70463281922416e-11
PSMG2	3.8448556974952e-07	-0.623294165571512	0.04	0.239	0.00477838666084704
TMX1	8.60810638292542e-06	-0.622396700338408	0.069	0.269	0.106981546126997
ADGRE5	6.43233683551468e-05	-0.618487672466864	0.092	0.284	0.799410821917765
ZNF778	0.213390420208128	-0.613525252759165	0.092	0.142	1
DPP7	1.98396443304579e-09	-0.612013658139996	0.086	0.373	2.46567099738931e-05
BTG2	3.22776853437597e-14	-0.60609242541584	0.149	0.552	4.01147073452246e-10
ATF4	2.22276360007899e-14	-0.601853813370769	0.115	0.515	2.76245060217817e-10
TMC8	2.13154924563399e-09	-0.594361882614809	0.161	0.493	2.64908940247392e-05
DUSP22	0.00959159128166744	-0.591642881505754	0.103	0.231	1
ARNTL	1.06619415578194e-08	-0.588790054890246	0.075	0.328	0.000132506609680579
EPS8L2	4.31755513623617e-07	-0.587731415106707	0.057	0.276	0.00536585752331431
WDR7	0.000304611752781907	-0.587543709828177	0.023	0.142	1
GAPDH	1.71809828762232e-16	-0.582120224890684	0.448	0.896	2.13525255185701e-12
RASSF5	2.98280470477391e-13	-0.582012544734467	0.218	0.634	3.70702968709301e-09
VMA21	0.0192408208066546	-0.580528135751379	0.046	0.134	1
KIAA1324	3.05471930864936e-13	-0.571491166848871	0.241	0.649	3.79640515678942e-09
RPS6KA1	4.26401958102826e-08	-0.558590801989108	0.063	0.299	0.000529932353530192
SEC13	1.05247279116681e-08	-0.554122055823319	0.052	0.269	0.000130801318486212
TCIRG1	2.03283492596367e-20	-0.550322834630643	0.161	0.672	2.52640724598764e-16
ORAI2	0.000771094637844156	-0.548596163673199	0.069	0.216	1
NFKBIZ	1.59667043413995e-10	-0.547763412555061	0.115	0.44	1.98434201554913e-06
TSPAN4	1.76999540011012e-06	-0.542619258646647	0.069	0.284	0.0219975028325686
LMNA	0.0237296828515431	-0.541975312371315	0.046	0.127	1
PIM1	7.64080104460086e-06	-0.54147039523086	0.069	0.269	0.0949598753822995
UXT	7.01681493856576e-05	-0.537323263883361	0.098	0.291	0.872049760564953
FAM129A	0.000276947320253756	-0.531535506070006	0.063	0.216	1
MFSD9	0.00104213358088838	-0.527644782871105	0.017	0.104	1
CSRNP1	1.58519490625191e-12	-0.526264069292003	0.126	0.5	1.97008022948987e-08
WASHC4	4.04072129897227e-06	-0.525166915506782	0.046	0.231	0.0502180843036274
UBQLN1	1.26218391673842e-15	-0.523906211557182	0.098	0.515	1.5686421717225e-11
RARA	0.000152972303398718	-0.523813090336541	0.023	0.149	1
PTPN7	9.83548525192496e-16	-0.522554166462118	0.322	0.784	1.22235410710923e-11
GPAA1	2.6602942980236e-08	-0.522517429217658	0.075	0.313	0.000330621375358373
LTA	2.74469651074118e-09	-0.52119207592186	0.086	0.351	3.41110882354914e-05
AC022966.1	0.000430092200665707	-0.519642979336894	0.069	0.224	1
PPIL2	0.00599202470519049	-0.518673194493506	0.04	0.142	1
CRADD	1.636921396109e-06	-0.517483959816798	0	0.104	0.0203436591108426
SUGP2	0.00539681498620551	-0.517005044265048	0.086	0.216	1
ADCY7	3.85588224383743e-10	-0.516732536764811	0.069	0.358	4.79209045264116e-06
MAPKAPK3	2.19345205544887e-05	-0.512538561119572	0.103	0.313	0.272602221451185
TENT2	1.75920997562353e-09	-0.511849657859319	0.138	0.44	2.18634615770492e-05
HSD17B4	0.0108620910589433	-0.511604629118799	0.063	0.172	1
MGA	0.00451632778237181	-0.510412565959634	0.075	0.201	1
GPR68	1.8553523684236e-14	-0.509018018287784	0.086	0.455	2.30583192347685e-10
PRKAR2A	0.0399768345467772	-0.507825652117468	0.057	0.142	1
BST2	4.28993221722925e-14	-0.504908885621159	0.339	0.761	5.33152775957251e-10
MPDU1	5.143155284019e-05	-0.504131027601598	0.023	0.149	0.639191338697881
DOCK2	1.4085906429829e-08	-0.503514604159416	0.109	0.388	0.000175059645109915
MVP	1.33454657151322e-10	-0.501097338642001	0.109	0.433	1.65857447907663e-06
SLC4A10	1.19351406439243e-06	-0.500046686914781	0.287	0.575	0.0148329927922691
MATN2	1.33600015132425e-07	-0.4977332099028	0.057	0.284	0.00166038098806578
JUNB	1.30338905445374e-09	-0.495721927910895	0.379	0.739	1.61985191687511e-05
PSMD2	4.94545106210176e-05	-0.495539019844311	0.098	0.291	0.614620657998006
CD46	3.68048956172043e-11	-0.494676894037678	0.172	0.545	4.57411242730615e-07
ODF2	2.06072704475902e-06	-0.49341654025371	0.017	0.157	0.0256107157122651
ZBTB16	3.133662164194e-07	-0.491422880046107	0.092	0.336	0.0038945153376603
TYMP	0.000938129375607586	-0.488801071198101	0.029	0.142	1
BORCS5	3.1685073384808e-08	-0.486373183142035	0.098	0.351	0.000393782092026393
PLEKHB2	2.24504049913612e-08	-0.485470384902403	0.069	0.313	0.000279013633232637
UHRF1BP1L	3.00209766506836e-05	-0.483164994116009	0.011	0.134	0.373100697814696
TYK2	1.48801871668305e-07	-0.481215599289293	0.075	0.299	0.00184930966109369
ACAP1	1.23992405566025e-17	-0.480981002839706	0.247	0.731	1.54097761637455e-13
GRAMD1A	9.61280874220574e-11	-0.479367416847394	0.052	0.343	1.19467987048133e-06
LIF	8.75999731097946e-10	-0.479280496780238	0.08	0.373	1.08869246580853e-05
ACTG1	5.42607802451401e-16	-0.477499277532276	0.517	0.933	6.74352976886601e-12
PFKP	5.0614591769353e-09	-0.475565559059405	0.023	0.194	6.2903814650952e-05
MED15	0.00107029919797877	-0.474303675387446	0.052	0.179	1
ALDOC	6.7368104115304e-08	-0.474205016826462	0.063	0.276	0.000837250797944998
ZNF181	0.00245935204394473	-0.473989434474726	0.063	0.157	1
TRIR	1.24561201191595e-06	-0.472982754884895	0.126	0.381	0.0154804660840914
TYW1	0.00404718850850347	-0.470383764406248	0.115	0.246	1
ALDH3A2	0.000286819154007012	-0.469721031316151	0.034	0.157	1
BCKDHB	0.0122374133179383	-0.468472507501223	0.029	0.112	1
MPZL1	0.00392160281269838	-0.46615766692315	0.057	0.172	1
TRADD	2.01608595722058e-08	-0.465853317191006	0.04	0.269	0.000250559162763374
ACSF3	0.00777632373694159	-0.465782973951692	0.052	0.157	1
DHRS1	0.00027429190033436	-0.465400756482166	0.011	0.104	1
DDX42	0.0116447328098787	-0.464463678431352	0.08	0.164	1
CLPTM1	1.10489241422077e-13	-0.464051484733578	0.057	0.351	1.37316029239358e-09
TBC1D10C	4.69045315669133e-12	-0.46365429904506	0.172	0.552	5.82929518313599e-08
ARHGAP9	6.40509776642857e-15	-0.463379295487054	0.305	0.754	7.96025550411743e-11
TAP1	1.00822417832303e-10	-0.461172894417463	0.069	0.366	1.25302100881986e-06
GTF3C5	0.0103504943714513	-0.461144891598726	0.034	0.119	1
RPL23	8.55268455710455e-16	-0.454784096610749	0.58	0.963	1.06292763675695e-11
KCNAB2	3.06939583633607e-07	-0.454565837830079	0.069	0.284	0.00381464514539847
RNF111	0.0325730157782854	-0.454138972134257	0.075	0.172	1
CLSTN3	6.26950536779088e-09	-0.454053224027287	0.149	0.455	7.7917412710905e-05
SPPL2B	0.000150635423703243	-0.451924349753694	0.034	0.172	1
CD300LF	1.37685339409144e-07	-0.451593502037798	0.282	0.597	0.00171115339817685
NGDN	1.83556287635588e-07	-0.450689183154242	0.063	0.276	0.00228123754273508
DHX30	0.000100761631223179	-0.447801362379347	0.063	0.231	1
PLD3	1.35690544864748e-10	-0.447697134578255	0.103	0.388	1.68636209157909e-06
PIK3CD	1.66122827302223e-09	-0.444937926042601	0.138	0.463	2.06457449771202e-05
PIM2	4.14476391601725e-09	-0.444330155189191	0.586	0.888	5.15111259482624e-05
CENPX	0.000888360260448041	-0.443979987607948	0.075	0.224	1
RNF14	0.000548388288183183	-0.443034333187411	0.057	0.201	1
ARID5A	8.33162291047636e-12	-0.442648068227188	0.115	0.433	1.035454095314e-07
USP20	0.000673503649384375	-0.442467203214767	0.109	0.276	1
GPR18	2.01683821974603e-05	-0.441637400856049	0.046	0.209	0.250652653950037
MPG	1.60741513962861e-12	-0.440100175407913	0.253	0.657	1.99769553553044e-08
TSC22D3	3.39181601999959e-08	-0.439892540802672	0.822	0.985	0.000421534894965549
CD52	5.92371848240198e-08	-0.438260772671812	0.816	0.985	0.000736199732992918
TULP4	0.000137901618200998	-0.436731849152673	0.052	0.201	1
NOL4L	3.81868943862345e-14	-0.43651259285559	0.149	0.567	4.74586723432123e-10
MFSD1	3.39217123685388e-06	-0.436421445296812	0.04	0.201	0.04215790413162
EEF1AKMT3	0.000284494554079841	-0.435868505587446	0.011	0.112	1
ANXA6	2.81256377795018e-10	-0.432971377033896	0.201	0.552	3.49545426323649e-06
ACTB	2.25521656164833e-11	-0.429257648293047	0.994	1	2.80278314281654e-07
RPLP1	6.23761161680821e-12	-0.428479979839671	0.937	1	7.75210371736925e-08
FHL1	0.000840334012006629	-0.427304120149591	0.011	0.104	1
PSEN1	3.16764813473629e-05	-0.426539521394169	0.069	0.254	0.393675310185027
VIM	2.55279592540533e-17	-0.425934500065089	0.282	0.761	3.17261477609375e-13
CTSD	5.08994215157779e-16	-0.423434391023805	0.328	0.791	6.32578010598087e-12
CD82	1.20194874296944e-09	-0.422716854789425	0.138	0.403	1.49378189776241e-05
ERGIC3	2.58176150381588e-06	-0.422352803825376	0.121	0.358	0.0320861319694237
MTG2	0.004340982315729	-0.422123635697924	0.023	0.112	1
CCDC77	0.00334728981007384	-0.42189440796982	0.029	0.127	1
RPS4X	7.72690024179557e-15	-0.420570315719212	0.511	0.918	9.60299162050354e-11
CD63	4.31155527520527e-15	-0.420143330671976	0.322	0.754	5.35840089602511e-11
SHARPIN	0.0007647705086504	-0.419358735059359	0.052	0.187	1
MAFF	9.85051520763988e-08	-0.419283029922531	0.069	0.313	0.00122422203000548
MSN	9.82771413969548e-16	-0.418579058941716	0.27	0.716	1.22138831328135e-11
RASAL3	2.83324988826717e-16	-0.417307804762588	0.086	0.463	3.52116296113844e-12
NAALADL1	1.70389543356095e-05	-0.414976263613726	0.029	0.149	0.211760124482955
FN3KRP	2.27066879775556e-07	-0.414706582638678	0.023	0.187	0.00282198718185061
RPS27L	6.59342328661667e-07	-0.414158941621722	0.155	0.418	0.00819430646060719
PTGDR	2.0837196572285e-13	-0.41366489226855	0.167	0.56	2.58964679000358e-09
CAT	4.96217624268864e-14	-0.413168778811895	0.293	0.709	6.16699263441344e-10
GMDS	0.000708686334948739	-0.4131203076789	0.017	0.119	1
RPS16	1.54449751620024e-21	-0.410688285665938	0.402	0.903	1.91950151313366e-17
CTSB	3.78766791836977e-07	-0.409899733050476	0.063	0.261	0.00470731368894995
TMEM175	0.000366368213401703	-0.40979533730145	0.069	0.216	1
PHB2	1.03434968399842e-07	-0.40947485784931	0.086	0.306	0.00128548978727323
RSPRY1	0.0179554038520323	-0.408533978241215	0.063	0.164	1
PRMT7	0.00312926480433222	-0.40822370387598	0.034	0.127	1
DUSP6	1.1292912156589e-09	-0.407730650681446	0.161	0.463	1.40348312282088e-05
CYB5R3	1.74799075321867e-10	-0.407196796460819	0.086	0.373	2.17240290810016e-06
IL18R1	5.174579471434e-09	-0.402185360714837	0.167	0.485	6.43096736709818e-05
SLC35B2	0.000194412405329402	-0.401204537658067	0.023	0.142	1
INSIG2	8.55484248151711e-07	-0.401123432442541	0.052	0.239	0.0106319582360295
PDLIM2	2.09143579283187e-09	-0.400923525601754	0.04	0.254	2.59923640333145e-05
GPX4	1.9634974297731e-13	-0.39984604854423	0.218	0.59	2.440234605722e-09
SLC35B1	9.13860069455732e-05	-0.399776025033585	0.04	0.187	1
DOK7	0.00289672700795061	-0.399342741812911	0.017	0.104	1
IRF7	8.2079889987496e-08	-0.398385464480304	0.115	0.366	0.0010200888727646
MFSD10	7.52780243645576e-06	-0.397590895535612	0.017	0.164	0.0935555286802722
FOXN2	0.000211885419223929	-0.396832089340915	0.034	0.164	1
MT-ND1	1.35430660056438e-10	-0.395378039861526	0.897	0.993	1.68313224318142e-06
SLC25A38	2.15396444827769e-07	-0.395034788464916	0.052	0.261	0.00267694701631951
NUP85	0.0802907715971908	-0.39466715380741	0.08	0.157	1
SLC25A6	4.23440973777841e-17	-0.394618670991645	0.241	0.687	5.26252442211101e-13
PTBP1	2.1138358023477e-08	-0.39309547781903	0.092	0.366	0.000262707513515772
2009-09-01	7.58239273236823e-14	-0.39156346490489	0.172	0.56	9.42339768778723e-10
DYNLL1	2.22855028950909e-09	-0.391358468416722	0.224	0.545	2.7696422998019e-05
TUBB4B	1.21782720261382e-07	-0.390902283350154	0.052	0.276	0.00151351564740845
CCNL1	3.39418528684378e-10	-0.390523325714412	0.328	0.694	4.21829347448945e-06
FXR1	0.0040470576195052	-0.390173277785472	0.052	0.164	1
MAPK8	0.000447298829531165	-0.389714146506622	0.023	0.134	1
SLC35A5	0.00662235073470929	-0.388273361382206	0.023	0.104	1
CA2	2.38729243215593e-06	-0.388120805250469	0.092	0.313	0.0296692703468339
PRPF8	1.83096252241123e-06	-0.387421160859897	0.144	0.396	0.0227552022285268
PCBP3	1.15061160694411e-05	-0.387048018677746	0.006	0.127	0.142998010511014
MAEA	2.78418259622757e-08	-0.386416222676683	0.08	0.328	0.000346018213059162
P4HB	3.12903406834619e-17	-0.385211080573607	0.195	0.634	3.88876354014064e-13
JADE2	0.000101490965417266	-0.384014203024044	0.034	0.172	1
ARL6IP6	0.000145589439605113	-0.383760667336759	0.046	0.194	1
NDUFAF1	0.00177012788245145	-0.383463459653539	0.029	0.134	1
RABGGTA	0.000652013502483774	-0.382752590309138	0.023	0.134	1
TUFM	5.65524188737305e-09	-0.382387186669056	0.103	0.373	7.02833461762722e-05
CSNK1D	1.03770740579065e-07	-0.382029385247894	0.144	0.418	0.00128966276391662
DAP3	3.13853837078615e-06	-0.381795929264068	0.103	0.313	0.0390057548721302
TGIF1	0.000425574680296156	-0.381291860235805	0.052	0.194	1
DCAF11	5.97571703539484e-09	-0.380413740721441	0.213	0.522	7.42662113158871e-05
GTF3C1	0.000353464942515794	-0.378397857151949	0.034	0.157	1
GPAT4	0.000862690457599809	-0.377994623351958	0.046	0.172	1
POMT1	0.0045889562271531	-0.375762927406595	0.08	0.209	1
ASMTL	0.000314949893829251	-0.375296441443974	0.029	0.149	1
WIPI1	0.00264056035114686	-0.375047114198985	0.034	0.142	1
PSMD13	2.22713960115147e-11	-0.374951304147371	0.121	0.433	2.76788909631104e-07
WIPF2	0.000637764540766814	-0.374400923275769	0.052	0.187	1
LDLRAD4	5.98298914187197e-08	-0.37273594545139	0.293	0.619	0.000743565890551848
UCP2	1.00589819537763e-14	-0.371822787067744	0.247	0.642	1.25013027721532e-10
SSNA1	0.00183983771920629	-0.370878341691116	0.057	0.187	1
CZIB	1.19064815128981e-05	-0.370655958281802	0.034	0.179	0.147973752242297
BCAS3	0.14910705474822	-0.370525861214533	0.052	0.112	1
VPS51	8.62845302557908e-05	-0.370336851416321	0.046	0.201	1
DERA	3.66719356886832e-05	-0.369946547664139	0.029	0.172	0.455758816738955
EDF1	2.95694222208708e-14	-0.369159259631673	0.287	0.701	3.67488779360982e-10
CTDSP1	5.84316777257642e-05	-0.369005990583861	0.069	0.239	0.726188890775797
MFN2	0.0447854647887249	-0.368970461971006	0.034	0.104	1
PPP1R7	2.05675801468217e-07	-0.368182928258305	0.103	0.313	0.002556138860647
CCNG1	0.0163964728213453	-0.367765081827709	0.057	0.157	1
RNF40	1.06724820794132e-05	-0.367549690294805	0.063	0.231	0.132637607282947
EIF2B3	0.000947697380416691	-0.367414744973731	0.04	0.157	1
TNFRSF18	2.63155163147422e-12	-0.36697478943466	0.414	0.806	3.27049236759616e-08
EHD1	1.49134956771623e-10	-0.365820863136505	0.086	0.388	1.85344924275773e-06
TRIM27	0.00254261472115696	-0.365756656441793	0.08	0.216	1
TYROBP	3.19793630228673e-09	-0.365337730371557	0.511	0.843	3.97439523648195e-05
RNF4	0.000162155219773795	-0.36516280830076	0.086	0.246	1
CCT8	2.54742348587234e-08	-0.364700363156148	0.098	0.343	0.000316593790824215
RAB11B	2.63191000234639e-12	-0.3635739230743	0.155	0.5	3.2709377509161e-08
DLL1	2.9213190805314e-12	-0.36349325503247	0.04	0.336	3.63061535328442e-08
CORO1A	1.00695446616695e-08	-0.36327356901532	0.414	0.754	0.000125144301055229
CBR4	3.17441822896019e-05	-0.362926431513788	0.046	0.209	0.394516697495172
SASH3	2.06057592956356e-07	-0.362846691242936	0.247	0.545	0.00256088376526159
COX8A	2.85024971667794e-10	-0.361690753265502	0.282	0.627	3.54229034788735e-06
BHLHE40	1.06195294479665e-06	-0.36109983775965	0.086	0.313	0.0131979511979328
EIF1	8.31823569603266e-09	-0.359506018790473	0.799	0.985	0.000103379033230294
FASTK	2.21766732350281e-08	-0.359011821321653	0.034	0.254	0.00027561169496493
NFYC	3.27029379161603e-06	-0.358744577621625	0.052	0.224	0.0406432112422041
SLC39A10	0.000308481512013796	-0.35871538342116	0.086	0.254	1
RPS19BP1	1.32035298298711e-08	-0.357892187696427	0.109	0.351	0.000164093468725638
ATG9B	6.22239411617447e-05	-0.357450741087357	0.006	0.104	0.773319140758164
SLC9A3R1	8.95585872785108e-15	-0.357214410972462	0.374	0.791	1.11303412269733e-10
FERMT3	1.57230608448557e-07	-0.357063068778416	0.161	0.44	0.00195406200179866
RAB35	0.00368978227674911	-0.356851948145458	0.029	0.127	1
GTF2H5	0.000169598739790592	-0.356733899902521	0.011	0.119	1
TBXAS1	0.000549832477029622	-0.355501653202064	0.04	0.164	1
AFAP1L1	0.00201621849353729	-0.355500669666839	0.052	0.172	1
TBC1D15	0.00259863910207998	-0.355178949226276	0.046	0.157	1
RNF34	8.14974105589074e-08	-0.354799082211531	0.057	0.276	0.0010128498184261
ARHGAP5	0.00229425383008489	-0.35338312764202	0.029	0.119	1
NXF1	1.2190271327479e-11	-0.353260216776733	0.121	0.448	1.5150069205791e-07
FGD3	2.8579010753338e-16	-0.352866697323184	0.144	0.552	3.55179945642484e-12
STX16	1.67023257935289e-05	-0.352673181916085	0.098	0.299	0.207576504961977
LDLRAD3	5.27304014416045e-05	-0.352157486435739	0.046	0.201	0.655333429116261
FLII	0.000450409434638136	-0.351992480781098	0.098	0.261	1
STK10	2.4065321652943e-11	-0.350592995697886	0.057	0.366	2.99083817502775e-07
LCLAT1	2.19023895479666e-05	-0.350167282750772	0.023	0.157	0.272202897302129
MED11	0.00104743608659213	-0.349832134956703	0.029	0.134	1
MLST8	0.0115261566429419	-0.349303111619765	0.04	0.127	1
SQSTM1	6.2445166266079e-18	-0.347862249573679	0.126	0.545	7.7606852635483e-14
TALDO1	3.43672786160236e-10	-0.347113500583956	0.086	0.351	4.27116538639942e-06
APEX1	1.07949735471348e-07	-0.345289657626554	0.069	0.291	0.00134159931243791
PDK3	2.76984022166089e-07	-0.34491411037771	0.086	0.328	0.00344235742748016
LRRC41	0.0057580131988083	-0.343945545417323	0.04	0.134	1
CD83	0.00561021889868705	-0.343264768047361	0.063	0.179	1
TMIGD2	1.00947247153275e-16	-0.342614657845232	0.264	0.687	1.25457238762091e-12
HIF1AN	0.00892024676277261	-0.342565014207796	0.057	0.157	1
CD40LG	0.000989095721577182	-0.342141013086928	0.023	0.127	1
SGTA	5.37609892039211e-05	-0.342025602925174	0.029	0.172	0.668141573826332
KDM4C	1.86897478917569e-08	-0.341497699833217	0.086	0.358	0.000232276186798755
PLIN3	1.57368007953705e-05	-0.341377641920649	0.057	0.239	0.195576960284865
MCRIP1	0.000959020973570547	-0.341025498025247	0.086	0.239	1
RPLP2	4.84367181527594e-10	-0.339765231591933	0.69	0.955	6.01971533202494e-06
RPL15	8.08681217800521e-12	-0.339178691225901	0.707	0.978	1.00502901748249e-07
FBXO7	2.11646374062227e-09	-0.339034916979659	0.075	0.321	2.63034113684535e-05
UBE2F	0.0305584217140406	-0.338962020061154	0.069	0.164	1
RBM17	6.54217973432648e-08	-0.337955779163962	0.109	0.381	0.000813062097382095
F2R	1.50364755372506e-07	-0.337657887413315	0.063	0.299	0.0018687331797695
XPNPEP1	3.91578800518329e-06	-0.336926476967187	0.029	0.157	0.048665413328418
PSTPIP1	3.75550596443828e-05	-0.336381306022741	0.052	0.209	0.46673428126039
MRPL13	6.37107921369679e-06	-0.335128229976833	0.057	0.231	0.0791797724678238
CDC37	9.73312646413244e-11	-0.335110185248229	0.178	0.507	1.20963295696238e-06
PCGF3	0.000633410670056646	-0.33388338643368	0.075	0.224	1
FIS1	2.24906044588444e-08	-0.332884071390415	0.103	0.343	0.000279513232214519
NR2C2	0.0227229796343562	-0.33253133120029	0.034	0.112	1
SEC61A1	2.05457994698235e-10	-0.331952391026626	0.103	0.388	2.55343195810966e-06
RCAN3	2.28342252491617e-07	-0.331136665264358	0.046	0.261	0.00283783751396582
PBXIP1	1.65085903343707e-11	-0.33104580889355	0.339	0.731	2.05168760675559e-07
MRPL33	1.3643987090124e-05	-0.329807858966885	0.155	0.373	0.169567471556061
ACOT7	7.60557482173715e-08	-0.32939370167235	0.052	0.269	0.000945220838845493
GRAMD2B	0.000430744317556958	-0.329193553596886	0.075	0.231	1
RPS11	1.76141771162234e-07	-0.328959197782462	0.718	0.933	0.00218908993200425
GTF2E1	0.000835330292087309	-0.32809535809731	0.034	0.134	1
CXXC1	4.79428753390566e-08	-0.327799869199454	0.069	0.291	0.000595834054713796
NUPL2	0.00410683829608678	-0.327034659330681	0.057	0.164	1
ZNF362	0.0852488014602639	-0.32679789855856	0.04	0.104	1
RORC	1.21261657455582e-08	-0.326712060408161	0.08	0.321	0.000150703987885797
UQCRH	4.14678551677751e-11	-0.326405265604143	0.121	0.396	5.15362504025109e-07
FOSB	5.20862799441262e-09	-0.325793779442955	0.322	0.657	6.473282871456e-05
TNFRSF25	8.78365464390464e-16	-0.324835077139643	0.374	0.821	1.09163259914447e-11
MOB3A	9.23251081874917e-08	-0.323806589334315	0.086	0.336	0.00114741644455415
TBRG4	0.00391396951938306	-0.323192114620623	0.057	0.172	1
IST1	1.43958813260723e-05	-0.322606633848708	0.207	0.455	0.178912013120426
DDAH2	0.0227680601761149	-0.322562053834551	0.029	0.104	1
DGKA	1.38972217119333e-07	-0.322244668446544	0.247	0.552	0.00172714671435908
NUCB1	8.68099015812912e-10	-0.322172500239561	0.126	0.425	1.07887345685229e-05
MDM1	0.0720580211914348	-0.322046797659757	0.046	0.112	1
ZNF493	0.0162625218555201	-0.321968138196276	0.052	0.142	1
PRXL2B	0.0139714458781503	-0.321748438183191	0.052	0.149	1
TMEM60	5.36095889012592e-06	-0.321606043877418	0.006	0.119	0.0666259970864849
DENND5A	1.62969846022187e-07	-0.321524094007525	0.04	0.254	0.00202538924636373
TRPT1	0.0281810533758123	-0.319988896864225	0.052	0.134	1
RPS3	2.01280749146707e-12	-0.319564969496079	0.701	0.985	2.50151715039527e-08
UBASH3A	0.00187722236135652	-0.31901212683654	0.052	0.172	1
TPD52L2	0.000957603372634662	-0.318869105443047	0.057	0.187	1
SSR2	2.71524096588478e-07	-0.318545317463905	0.213	0.47	0.0033745014724016
PREX1	4.40606745382189e-12	-0.318437928772299	0.201	0.582	5.47586063160984e-08
APOL3	1.36329371890276e-06	-0.318420692489388	0.046	0.239	0.0169430143385235
SCYL1	4.79527692832232e-07	-0.318110349745526	0.046	0.254	0.00595957016651897
CHCHD7	0.0149053726222377	-0.317801829927394	0.092	0.209	1
APH1B	0.00034642681157739	-0.31736351043671	0.029	0.134	1
LHPP	0.00499576835203211	-0.31702895707778	0.023	0.112	1
NCL	1.20276493542161e-13	-0.315905307067795	0.328	0.746	1.49479626174197e-09
RBL2	3.66820014873845e-15	-0.315027193193833	0.356	0.784	4.55883914485215e-11
EIPR1	1.87589043198613e-06	-0.314936124544789	0.092	0.313	0.0233135662887236
GYG1	1.16570249312712e-06	-0.313950567801437	0.092	0.291	0.0144873505845839
SFI1	3.62489073444785e-05	-0.31392698817121	0.092	0.284	0.450501420477178
CA13	0.000253136359269961	-0.313655451615025	0.017	0.112	1
EIF4G2	1.24089983523339e-18	-0.313325973489389	0.477	0.925	1.54219031522806e-14
TAPBP	1.40001681658761e-17	-0.313183974257134	0.356	0.821	1.73994089965508e-13
RPL10	2.24215072079759e-09	-0.313038809968938	0.632	0.918	2.78654491580725e-05
RPS21	7.26581711422421e-14	-0.312188142669526	0.391	0.806	9.02995750955785e-10
STXBP2	3.70808150784898e-12	-0.311785557163753	0.075	0.343	4.60840369795472e-08
DGLUCY	0.0449017838198001	-0.311608815185624	0.034	0.104	1
NR1H2	8.43054366899158e-09	-0.311279569770775	0.092	0.306	0.000104774796718227
FAHD2A	0.00706523267226626	-0.310341426875708	0.023	0.104	1
SAMD8	0.018990108478985	-0.309979002433192	0.04	0.127	1
GPATCH3	0.00506291591847159	-0.309743472275496	0.029	0.112	1
PCED1A	0.0318846886387853	-0.309577678558682	0.04	0.119	1
SUN1	0.000491013442312291	-0.30945221663544	0.103	0.269	1
XCL2	3.56867539899353e-05	-0.309258053180292	0.259	0.47	0.443514978586915
RBM14	9.15172382336306e-06	-0.309186052181737	0.046	0.224	0.113737623676756
GSTP1	1.29613601916609e-12	-0.308853874955906	0.201	0.545	1.61083784461962e-08
ENG	0.000129903701744942	-0.30836528203857	0.098	0.276	1
PRR5	8.23691785645205e-10	-0.307443468796039	0.144	0.448	1.02368415119986e-05
CD53	3.74587082410105e-10	-0.307379096014005	0.374	0.716	4.65536826019278e-06
AP1S1	4.69729697291311e-07	-0.307046861657174	0.034	0.209	0.00583780067793641
CDK16	0.000172726429259681	-0.306836861258068	0.023	0.119	1
TMED9	7.3625250926334e-08	-0.306003023317135	0.115	0.366	0.000915014618512479
IL23R	6.61435765767512e-19	-0.304642153670033	0.362	0.836	8.22032369695864e-15
NINJ2	0.000650892240882516	-0.304244350216479	0.029	0.134	1
DUS3L	0.100740924564327	-0.304025307420611	0.057	0.127	1
JUP	3.95218378723512e-05	-0.303717368770974	0.029	0.172	0.49117740107758
NCR1	1.83715217996396e-07	-0.30320664211805	0.121	0.373	0.00228321272925922
XCL1	0.000387602032308745	-0.302611086732956	0.408	0.634	1
JUND	9.25342677255289e-10	-0.301551072251984	0.552	0.881	1.15001587929287e-05
RCOR3	0.00221500237770624	-0.301435561269062	0.086	0.216	1
AKAP13	6.22384191118465e-07	-0.301429703451116	0.379	0.679	0.00773499072722028
NADSYN1	0.0351280427407971	-0.301400196435213	0.092	0.194	1
RPS13	5.38896622107112e-12	-0.301210474767038	0.649	0.963	6.69740721954719e-08
NIPSNAP1	1.6068536061315e-06	-0.301159578825257	0.017	0.164	0.0199699766170022
OAZ2	0.000879336442524079	-0.300579199825381	0.069	0.209	1
MCL1	4.04726253543595e-07	-0.299635665698428	0.161	0.41	0.0050299378790398
TRABD	9.71670494828037e-10	-0.299392272843612	0.063	0.321	1.20759209097228e-05
TMEM68	0.0263453070111471	-0.298998570884751	0.052	0.134	1
CXXC5	9.48343343554572e-07	-0.298717266001337	0.138	0.373	0.0117860110736962
TUFT1	1.38682768074239e-05	-0.298539118213118	0.017	0.157	0.172354944162664
PEBP1	2.10704896826578e-14	-0.298477568391506	0.218	0.612	2.61864045776072e-10
RPL30	1.54613235328038e-12	-0.298438949001144	0.58	0.933	1.92153328865686e-08
CD300C	7.48243482323275e-05	-0.298424688512373	0.023	0.142	0.929916999831367
B9D2	0.00173465035205183	-0.29776087188998	0.052	0.172	1
PARP10	1.01080091427175e-06	-0.296963822316292	0.034	0.216	0.0125622337625693
ZFP36L2	3.0978429765088e-07	-0.29678327175819	0.632	0.896	0.00384999925120513
QTRT1	3.77169526429825e-05	-0.29663431584794	0.052	0.216	0.468746287446987
ARF1	8.42908376516979e-10	-0.296265689350327	0.31	0.649	1.0475665303353e-05
NAGK	6.02092320743656e-06	-0.296226170557302	0.115	0.321	0.0748280336220215
ROGDI	7.95648691169772e-05	-0.295731698664405	0.011	0.127	0.988832193385793
CMTM3	0.0162390038744828	-0.2954243110574	0.086	0.194	1
HSPA8	2.87404031037204e-17	-0.295302565441834	0.5	0.925	3.57185729773037e-13
RPL36	1.08361023215348e-10	-0.294747503983713	0.701	0.97	1.34671079652035e-06
DHX8	0.000140050957788757	-0.294561361198691	0.08	0.239	1
CNDP2	0.000438631351166894	-0.294401629381694	0.144	0.328	1
PNP	3.55833730710429e-08	-0.294331086511988	0.144	0.418	0.000442230160526921
YPEL2	0.000129503328778627	-0.293394391572958	0.04	0.172	1
ABCA7	0.00925745042604511	-0.292091629533002	0.057	0.164	1
PWWP3A	0.000244465918601297	-0.291646369050465	0.144	0.336	1
BCAT2	4.73693612367861e-05	-0.29162715504432	0.023	0.149	0.588706421450777
TOMM40	7.83270554089297e-05	-0.29149047467255	0.052	0.187	0.973448644622178
MAD1L1	0.0216444216812706	-0.291436169657878	0.04	0.119	1
COPG1	5.88292327086901e-05	-0.290718526363895	0.069	0.246	0.7311297041036
MAN2A2	0.0036079593541964	-0.290309702951995	0.034	0.134	1
IKBKE	4.07372104300201e-05	-0.290081973659901	0.052	0.201	0.506282051224289
SYTL1	1.02533590138573e-08	-0.28961382797939	0.069	0.306	0.000127428745824218
EEF1AKMT2	0.00581106887468772	-0.289601109085636	0.063	0.179	1
PEX16	5.33426631450379e-05	-0.288383205701095	0.057	0.224	0.662942617566531
BCS1L	0.023877285625481	-0.287502136478046	0.034	0.112	1
TP53	0.00896572118685751	-0.28749207026108	0.069	0.179	1
GADD45B	2.58010380879114e-07	-0.28715335537907	0.184	0.44	0.00320655301356563
FXYD5	2.81223760893815e-10	-0.285917379209468	0.764	0.993	3.49504890038833e-06
WBP2	1.65704093158691e-13	-0.285877109851789	0.167	0.53	2.05937046977621e-09
DBNL	9.33851546312633e-07	-0.285112236278779	0.178	0.44	0.0116059070175734
HSPD1	1.16885441239854e-07	-0.284956405314591	0.126	0.388	0.00145265226372891
C7orf50	0.00271044414022378	-0.284476946952826	0.075	0.209	1
HIST1H2AC	9.34094751433577e-06	-0.284470920939692	0.023	0.172	0.116089295708165
KLF10	0.000375177854593488	-0.284442547260058	0.034	0.164	1
FOXO1	0.00012328344782094	-0.283501109613737	0.023	0.142	1
DAXX	8.80464561699178e-07	-0.283192791370977	0.075	0.276	0.0109424135727974
C9orf16	1.48268773674287e-05	-0.282786219018207	0.103	0.306	0.184268431922404
MT-CO3	5.49184366707917e-08	-0.282182838141966	0.994	1	0.000682526330944599
TANGO2	1.21979906985887e-06	-0.282115396766956	0.057	0.224	0.015159662840206
CALHM2	6.21343836800082e-08	-0.28177914089736	0.034	0.224	0.000772206120375142
IL2	0.000448585668143829	-0.280969388725911	0.017	0.112	1
HDAC6	0.00013442785351634	-0.280114683581482	0.034	0.164	1
JAML	1.27280691740074e-13	-0.279125397460572	0.563	0.933	1.58184443694564e-09
ABTB1	4.42675674937142e-09	-0.278540147268187	0.069	0.306	5.5015732881188e-05
COMMD4	4.61987979901369e-06	-0.278404686836645	0.029	0.172	0.0574158661421422
KDSR	1.54471711186562e-08	-0.278189284505474	0.08	0.336	0.000191977442662659
SLC25A39	2.59639828474957e-09	-0.278087523346125	0.195	0.493	3.22680378828676e-05
UBA2	0.0715022940780179	-0.278065264415767	0.063	0.142	1
PCID2	0.000922296815822694	-0.277888685698545	0.057	0.187	1
STXBP3	0.000921688682170243	-0.277883852016252	0.126	0.299	1
PPIF	0.00567237396414024	-0.277806530718141	0.023	0.104	1
TPM4	1.10945618985771e-05	-0.277565066770649	0.213	0.455	0.137883215275517
TRAPPC6A	4.98749658930294e-08	-0.276897470506358	0.092	0.321	0.000619846076118569
RBCK1	0.000275708205221843	-0.276880800197757	0.08	0.231	1
MRPL18	8.23016132820955e-09	-0.276247486561487	0.115	0.366	0.000102284444986988
STYX	6.41964291514439e-05	-0.276176970044105	0.103	0.291	0.797833221494145
ICOS	5.32137723961012e-07	-0.274889310251046	0.144	0.403	0.00661340763338746
ATP5F1C	4.05782755560275e-06	-0.274882104455747	0.23	0.493	0.0504306808610309
CRTAM	1.03998302808834e-08	-0.274834184273595	0.086	0.313	0.000129249090730819
GGT1	0.000505167789534057	-0.274579531460387	0.029	0.149	1
FBXO9	0.00435632822482972	-0.274270725427917	0.04	0.134	1
BZW1	1.83565502037767e-10	-0.274140596262122	0.322	0.672	2.28135205932537e-06
EML3	0.000993939171529083	-0.273544867618677	0.034	0.142	1
MIF4GD	0.0150497678378655	-0.273507810071242	0.034	0.119	1
ARHGAP4	7.96362034908992e-06	-0.273128402202139	0.069	0.269	0.0989718736984895
MT-CO1	4.71744536450383e-10	-0.272996748115542	1	1	5.86284109900535e-06
B4GALT3	5.23418438629099e-06	-0.27287203787567	0.011	0.134	0.0650504435528244
ZNF664	0.00158160749355811	-0.272694705468347	0.029	0.127	1
TLN1	6.68169760154888e-10	-0.272543094769841	0.247	0.597	8.30401377920494e-06
MLF2	1.41534706704284e-10	-0.27208848650279	0.08	0.336	1.75899333492084e-06
VDAC1	2.68584794485231e-10	-0.271617240161008	0.132	0.448	3.33797182586245e-06
HIST1H1C	0.00700505544997606	-0.2705458028531	0.034	0.127	1
GIMAP6	2.42282588117729e-07	-0.270269274697242	0.287	0.575	0.00301108800512714
LPXN	1.39514510171155e-11	-0.269683360074876	0.241	0.604	1.73388633240712e-07
KDM6B	0.000367681393742981	-0.269445254511976	0.08	0.231	1
CENPT	1.91805855200764e-05	-0.269340197583276	0.092	0.284	0.238376316843509
AC004151.1	1.47183789854196e-14	-0.269228703431996	0.149	0.515	1.82920014030795e-10
SH3BGRL	1.4892508986999e-14	-0.26877232738061	0.172	0.552	1.85084101690424e-10
THAP6	0.103435613747549	-0.268520090473699	0.046	0.104	1
SIGLEC7	1.00175240179985e-06	-0.268428683514836	0.115	0.336	0.0124497788495686
SARS	0.000250346977099955	-0.268225155002357	0.121	0.299	1
CASC3	2.82449958138005e-12	-0.268185970453709	0.052	0.313	3.51028807973912e-08
CAPN12	6.05810803838166e-14	-0.268162397241387	0.04	0.328	7.52901667010073e-10
DXO	5.47921747903708e-05	-0.267899321404315	0.023	0.149	0.680957148294728
SPCS1	7.0776527377915e-07	-0.267757469298125	0.155	0.388	0.00879610682252728
ERP29	3.51545463386905e-10	-0.26717219384809	0.098	0.366	4.36900701897246e-06
ATP5MC2	2.26958154366217e-09	-0.267043632785163	0.333	0.672	2.82063594246334e-05
CCDC115	5.99782105688795e-07	-0.26693950528022	0.126	0.343	0.00745409200950034
POLR3C	0.000311489580933297	-0.266763133520726	0.046	0.187	1
CD3E	6.03898905733508e-11	-0.266105283136887	0.236	0.582	7.50525560045604e-07
MPST	0.0183511978827842	-0.26492433459296	0.034	0.112	1
SCAND1	1.17251988468656e-10	-0.264564137530955	0.103	0.366	1.45720771268845e-06
CTSC	0.00270151313674651	-0.264503621554389	0.132	0.291	1
ERN1	8.28228449448203e-14	-0.264402536336417	0.167	0.56	1.02932231697423e-09
PLAAT4	3.20599062100576e-07	-0.263530272785989	0.121	0.336	0.00398440514378595
MVB12B	3.61691100537114e-08	-0.263043663988631	0.006	0.172	0.000449509699747525
DDX10	4.57649333576876e-05	-0.262832672206588	0.011	0.127	0.568766591769341
CBR1	0.000186070917326866	-0.262451568201545	0.017	0.104	1
RHOG	0.00758840026928403	-0.262245917587985	0.063	0.164	1
FBXO25	0.000550803638352443	-0.261229651329005	0.04	0.142	1
SOAT1	6.48605204051269e-11	-0.261118485407862	0.098	0.403	8.06086547594918e-07
STIM1	0.000186319636050718	-0.261020232009065	0.092	0.254	1
ALKBH6	7.08571851151575e-05	-0.260946926323029	0.046	0.201	0.880613096611178
RPS24	1.00570883875923e-07	-0.260494747868717	0.644	0.91	0.00124989494480997
TXN2	1.23055090437944e-09	-0.260399774649254	0.086	0.321	1.52932866396277e-05
BATF	0.000801896437053423	-0.259857213649483	0.08	0.216	1
ARF5	6.25814080592104e-11	-0.259569261668583	0.109	0.373	7.77761739359867e-07
EEF2	2.81823329536977e-08	-0.259063400615348	0.408	0.739	0.000350250033948554
RNF11	0.000697857748262752	-0.258110809565282	0.029	0.142	1
CUEDC2	0.0388752799612582	-0.257900362580004	0.052	0.134	1
SRRM2	4.46790625532277e-11	-0.256840775515658	0.144	0.5	5.55271389411514e-07
RPLP0	1.44727416480183e-10	-0.256734426156371	0.609	0.925	1.79867233201571e-06
BCL7B	0.00221281382510595	-0.256728070275263	0.052	0.172	1
CALM1	2.17551067116377e-08	-0.256432320349254	0.73	0.963	0.000270372466212234
PCK2	0.00478409479734737	-0.256080953307095	0.023	0.112	1
GNA15	1.01385210389727e-07	-0.255813654146344	0	0.127	0.00126001539472353
AP2S1	1.72293293924616e-05	-0.255758498489781	0.115	0.313	0.214126105689513
CREBRF	0.000511979993348453	-0.255732958169682	0.063	0.209	1
ARL13B	0.0181642039275343	-0.255316649480688	0.052	0.142	1
PRPSAP2	0.00988444316006002	-0.255164272843524	0.052	0.149	1
PGK1	1.53350054284505e-15	-0.255095871704091	0.253	0.642	1.90583447464782e-11
DEGS1	0.00223184680600215	-0.254868768184322	0.213	0.396	1
PTPN22	3.77766669435158e-07	-0.254415956857585	0.264	0.567	0.00469488416774015
CTSW	2.81278831889301e-10	-0.25421935449561	0.546	0.873	3.49573332272023e-06
IL4R	2.10477599615947e-10	-0.25392585609127	0.23	0.56	2.61581560802699e-06
EDC3	2.77379525828317e-06	-0.253881124996557	0.006	0.134	0.0344727274699432
PITRM1	0.211089592561909	-0.253816897785759	0.075	0.134	1
EMSY	0.00015753704171627	-0.253224761919081	0.011	0.119	1
SNX20	2.04963811586966e-06	-0.253087030970566	0.126	0.358	0.0254729025040282
USP14	0.000151891432189767	-0.252634532224384	0.052	0.194	1
NDRG3	0.000151689358128722	-0.25260279907184	0.075	0.224	1
DPM1	2.82458849147859e-06	-0.252552728097134	0.052	0.209	0.0351039857720959
MBD6	0.000108743892847098	-0.252488611930015	0.029	0.149	1
POLG2	0.000604476844028349	-0.25244356697143	0.023	0.134	1
IGFBP4	0.000118765680525728	-0.252086143292267	0.052	0.201	1
PRKCQ	0.000156854887021655	-0.25206727598041	0.023	0.149	1
NR2C2AP	0.0130078920442634	-0.251512277814694	0.04	0.127	1
BRD2	3.10682136576373e-10	-0.251371339086732	0.126	0.448	3.86115759337117e-06
FNBP1	1.0808082220141e-10	-0.251237889763016	0.207	0.56	1.34322845831913e-06
SPOCK2	7.12563442422847e-14	-0.251221570697201	0.218	0.604	8.85573846243114e-10
NAP1L4	3.40350406836548e-06	-0.250609532794304	0.161	0.396	0.0422987485616462
RARG	7.38104932885949e-06	-0.250118491234109	0.023	0.179	0.0917316810590658
SMARCB1	1.21217155208834e-06	-0.250057169326914	0.092	0.306	0.0150648680493539

## Sheet: Cluster 9
MAST differential expression analysis between cluster 9 vs cluster 4
	p_val	avg_logFC	pct.1	pct.2	p_val_adj
ZFP36	5.22531637754495e-18	1.31166547912173	0.858	0.437	6.49402319401286e-14
CAPN1	3.11657494401135e-09	1.03428608111541	0.299	0.046	3.8732793404173e-05
SGK3	1.65966512804222e-08	1.03338388529726	0.201	0.011	0.000206263182113087
CCL20	8.50649489667491e-09	1.00915143073927	0.358	0.08	0.000105718718575876
FES	9.08083758697308e-13	0.965643274689707	0.545	0.149	1.12856649530901e-08
TNFAIP3	7.60192429302391e-16	0.920955287601106	0.91	0.494	9.44767151137011e-12
RGS1	1.3451295301547e-10	0.909674322649499	0.761	0.385	1.67172698007626e-06
ATP9B	0.000675355203509024	0.899951603247397	0.134	0.029	1
TMEM94	2.30703474326399e-06	0.896735404541739	0.187	0.023	0.0286718277892849
MIGA2	3.51998296838709e-05	0.894611677806479	0.164	0.023	0.437463483311148
LEPROT	4.92304911774582e-09	0.87093137999064	0.246	0.029	6.1183654435345e-05
MOV10	1.75333767532003e-07	0.869413595001481	0.172	0.011	0.00217904806288773
CD247	1.09061982229953e-05	0.86542380024225	0.388	0.149	0.135542231515385
KLF11	4.11250463715555e-06	0.854727176221866	0.157	0.017	0.0511102076305692
IVD	1.35130014641358e-12	0.851934287233596	0.351	0.046	1.6793958219628e-08
LTB4R	7.4582080616968e-08	0.826167489784237	0.239	0.034	0.000926906097907678
SECISBP2L	3.28813846032269e-06	0.822908760376837	0.224	0.04	0.0408649847848904
TOM1	0.00015272801525802	0.800510855663186	0.149	0.023	1
SLC8B1	0.000122881956265797	0.775874013326996	0.149	0.023	1
TPCN1	3.46917287951801e-05	0.769643331819743	0.164	0.023	0.431148805466498
UNC13D	6.66394990903745e-08	0.765864917677026	0.313	0.069	0.000828195694695174
SMARCA2	8.50226130089386e-05	0.76332399479424	0.261	0.08	1
WDFY1	2.05299140257834e-07	0.755140011166868	0.254	0.046	0.00255145771512436
ESYT1	2.8107491029841e-17	0.753871133992555	0.59	0.138	3.49319898518864e-13
GSN	4.82076136134672e-19	0.753702888874717	0.806	0.293	5.99124221988171e-15
PPP1R15A	1.85565624696292e-13	0.753460404057415	0.888	0.563	2.30620958372552e-09
ENPP1	1.33318332860407e-14	0.737834121698661	0.56	0.138	1.65688024078913e-10
SH3TC1	9.24401689059214e-08	0.73000847699048	0.209	0.023	0.00114884641916279
TP53I13	1.74810680322909e-08	0.720469809851075	0.433	0.132	0.000217254713505312
ERLEC1	3.60870056491998e-06	0.716851904058445	0.246	0.052	0.0448489306208256
PRAM1	8.37848346206142e-08	0.710968609607294	0.306	0.063	0.00104127792466499
CXCR4	5.06333776186008e-13	0.708758078447897	0.91	0.575	6.29271617043971e-09
KRT81	6.42849210329469e-16	0.708669142275263	0.649	0.19	7.98932998597464e-12
GABARAPL1	3.15945920526896e-06	0.707314299767812	0.246	0.052	0.0392657590030826
TSEN54	3.9789914848872e-11	0.699236626280744	0.455	0.115	4.94509061741781e-07
SH3BP2	1.33323441015632e-05	0.696087412199849	0.209	0.04	0.165694372494227
FOS	2.14976121220988e-10	0.692311467636299	0.963	0.73	2.67172323453444e-06
SGSM2	0.000187848601988283	0.689822525761366	0.142	0.023	1
AQP3	1.3242867270605e-15	0.688333775458765	0.358	0.029	1.64582354439078e-11
GALNT11	1.52889380901967e-09	0.687145034476741	0.299	0.052	1.90010922584965e-05
TSTA3	4.31513987026919e-08	0.682116585021374	0.321	0.069	0.000536285583077055
NKIRAS2	3.02107644580362e-05	0.680413113962887	0.187	0.034	0.375459380684474
KDM3A	0.00174716115203189	0.679629719133304	0.134	0.029	1
MYADM	0.000254368826979428	0.676918549569893	0.254	0.086	1
ZAP70	1.27933353482676e-13	0.675666005620614	0.567	0.155	1.58995571708269e-09
JUN	3.53371950748556e-10	0.671918480918232	0.545	0.19	4.39170660390305e-06
OXSR1	1.08517463376144e-05	0.667141919148589	0.157	0.017	0.134865503483872
MX1	0.00168450690529954	0.666573371067811	0.119	0.034	1
SPRY1	3.66102566338975e-07	0.66350418024152	0.448	0.167	0.00454992269446078
FURIN	2.42620143756724e-10	0.663023474673204	0.381	0.075	3.01528314660856e-06
METTL23	1.64376155511521e-07	0.659938212305556	0.269	0.057	0.00204286686069719
AHR	9.24042709071481e-14	0.659420522949335	0.799	0.368	1.14840027883404e-09
CHMP6	0.00071241475523925	0.652761433137064	0.201	0.063	1
SP2	6.17004614346187e-06	0.651792578179325	0.194	0.029	0.0766813334709441
ZNF143	0.000581567294918489	0.650193360763875	0.119	0.017	1
TEX264	3.67797472525441e-06	0.649669611813637	0.142	0.011	0.0457098698854618
KLF6	1.4542281685549e-09	0.648256359584539	0.94	0.73	1.80731476788003e-05
KRT86	8.74559017982143e-15	0.646666666456446	0.821	0.379	1.08690194754821e-10
NMD3	1.20555366823958e-06	0.639300338388762	0.254	0.052	0.0149826209888815
IL2RB	5.21640715444405e-15	0.638184122229079	0.776	0.322	6.48295081154307e-11
WDR74	4.22658942092103e-07	0.638103475585575	0.433	0.161	0.00525280533232066
CEP68	8.87713650663584e-05	0.632950834698066	0.187	0.04	1
ATP5F1B	3.64932223670736e-13	0.630258952373378	0.769	0.345	4.53537767577991e-09
TAGLN2	2.17624140587718e-15	0.628467364389585	0.776	0.316	2.70463281922416e-11
PSMG2	3.84485569749526e-07	0.623294165571512	0.239	0.04	0.00477838666084711
TMX1	8.60810638292529e-06	0.622396700338408	0.269	0.069	0.106981546126996
ADGRE5	6.43233683551486e-05	0.618487672466864	0.284	0.092	0.799410821917787
ZNF778	0.213390420208122	0.613525252759165	0.142	0.092	1
DPP7	1.98396443304579e-09	0.612013658139996	0.373	0.086	2.46567099738931e-05
BTG2	3.22776853437588e-14	0.60609242541584	0.552	0.149	4.01147073452234e-10
ATF4	2.22276360007893e-14	0.601853813370769	0.515	0.115	2.7624506021781e-10
TMC8	2.13154924563417e-09	0.594361882614809	0.493	0.161	2.64908940247415e-05
DUSP22	0.00959159128166799	0.591642881505754	0.231	0.103	1
ARNTL	1.06619415578197e-08	0.588790054890246	0.328	0.075	0.000132506609680583
EPS8L2	4.31755513623629e-07	0.587731415106707	0.276	0.057	0.00536585752331447
WDR7	0.000304611752781907	0.587543709828177	0.142	0.023	1
GAPDH	1.71809828762232e-16	0.582120224890684	0.896	0.448	2.13525255185701e-12
RASSF5	2.98280470477382e-13	0.582012544734467	0.634	0.218	3.70702968709291e-09
VMA21	0.0192408208066546	0.580528135751379	0.134	0.046	1
KIAA1324	3.05471930864927e-13	0.571491166848871	0.649	0.241	3.79640515678931e-09
RPS6KA1	4.2640195810285e-08	0.558590801989108	0.299	0.063	0.000529932353530222
SEC13	1.05247279116686e-08	0.554122055823319	0.269	0.052	0.000130801318486217
TCIRG1	2.03283492596355e-20	0.550322834630643	0.672	0.161	2.5264072459875e-16
ORAI2	0.000771094637844134	0.548596163673199	0.216	0.069	1
NFKBIZ	1.5966704341399e-10	0.547763412555061	0.44	0.115	1.98434201554907e-06
TSPAN4	1.76999540011012e-06	0.542619258646647	0.284	0.069	0.0219975028325686
LMNA	0.0237296828515421	0.541975312371315	0.127	0.046	1
PIM1	7.64080104460075e-06	0.54147039523086	0.269	0.069	0.0949598753822981
UXT	7.01681493856576e-05	0.537323263883361	0.291	0.098	0.872049760564953
FAM129A	0.000276947320253752	0.531535506070006	0.216	0.063	1
MFSD9	0.0010421335808884	0.527644782871105	0.104	0.017	1
CSRNP1	1.58519490625188e-12	0.526264069292003	0.5	0.126	1.97008022948984e-08
WASHC4	4.04072129897221e-06	0.525166915506782	0.231	0.046	0.0502180843036267
UBQLN1	1.26218391673838e-15	0.523906211557182	0.515	0.098	1.56864217172246e-11
RARA	0.000152972303398716	0.523813090336541	0.149	0.023	1
PTPN7	9.83548525192412e-16	0.522554166462118	0.784	0.322	1.22235410710913e-11
GPAA1	2.66029429802375e-08	0.522517429217658	0.313	0.075	0.000330621375358392
LTA	2.7446965107411e-09	0.52119207592186	0.351	0.086	3.41110882354904e-05
AC022966.1	0.000430092200665713	0.519642979336894	0.224	0.069	1
PPIL2	0.00599202470519066	0.518673194493506	0.142	0.04	1
CRADD	1.63692139610906e-06	0.517483959816798	0.104	0	0.0203436591108434
SUGP2	0.00539681498620574	0.517005044265048	0.216	0.086	1
ADCY7	3.85588224383743e-10	0.516732536764811	0.358	0.069	4.79209045264116e-06
MAPKAPK3	2.19345205544887e-05	0.512538561119572	0.313	0.103	0.272602221451185
TENT2	1.75920997562363e-09	0.511849657859319	0.44	0.138	2.18634615770504e-05
HSD17B4	0.0108620910589437	0.511604629118799	0.172	0.063	1
MGA	0.00451632778237181	0.510412565959634	0.201	0.075	1
GPR68	1.85535236842355e-14	0.509018018287784	0.455	0.086	2.30583192347679e-10
PRKAR2A	0.0399768345467766	0.507825652117468	0.142	0.057	1
BST2	4.28993221722901e-14	0.504908885621159	0.761	0.339	5.33152775957221e-10
MPDU1	5.14315528401892e-05	0.504131027601598	0.149	0.023	0.639191338697872
DOCK2	1.4085906429829e-08	0.503514604159416	0.388	0.109	0.000175059645109915
MVP	1.33454657151322e-10	0.501097338642001	0.433	0.109	1.65857447907663e-06
SLC4A10	1.19351406439243e-06	0.500046686914781	0.575	0.287	0.0148329927922691
MATN2	1.33600015132427e-07	0.4977332099028	0.284	0.057	0.0016603809880658
JUNB	1.30338905445371e-09	0.495721927910895	0.739	0.379	1.61985191687506e-05
PSMD2	4.94545106210176e-05	0.495539019844311	0.291	0.098	0.614620657998006
CD46	3.68048956172064e-11	0.494676894037678	0.545	0.172	4.57411242730641e-07
ODF2	2.06072704475896e-06	0.49341654025371	0.157	0.017	0.0256107157122644
ZBTB16	3.133662164194e-07	0.491422880046107	0.336	0.092	0.0038945153376603
TYMP	0.000938129375607559	0.488801071198101	0.142	0.029	1
BORCS5	3.1685073384808e-08	0.486373183142035	0.351	0.098	0.000393782092026393
PLEKHB2	2.24504049913612e-08	0.485470384902403	0.313	0.069	0.000279013633232637
UHRF1BP1L	3.00209766506843e-05	0.483164994116009	0.134	0.011	0.373100697814704
TYK2	1.48801871668307e-07	0.481215599289293	0.299	0.075	0.00184930966109372
ACAP1	1.23992405566028e-17	0.480981002839706	0.731	0.247	1.5409776163746e-13
GRAMD1A	9.61280874220642e-11	0.479367416847394	0.343	0.052	1.19467987048141e-06
LIF	8.75999731097896e-10	0.479280496780238	0.373	0.08	1.08869246580847e-05
ACTG1	5.4260780245137e-16	0.477499277532276	0.933	0.517	6.74352976886562e-12
PFKP	5.0614591769353e-09	0.475565559059405	0.194	0.023	6.2903814650952e-05
MED15	0.00107029919797886	0.474303675387446	0.179	0.052	1
ALDOC	6.73681041153069e-08	0.474205016826462	0.276	0.063	0.000837250797945034
ZNF181	0.00245935204394469	0.473989434474726	0.157	0.063	1
TRIR	1.24561201191598e-06	0.472982754884895	0.381	0.126	0.0154804660840919
TYW1	0.00404718850850358	0.470383764406248	0.246	0.115	1
ALDH3A2	0.000286819154007003	0.469721031316151	0.157	0.034	1
BCKDHB	0.0122374133179387	0.468472507501223	0.112	0.029	1
MPZL1	0.00392160281269844	0.46615766692315	0.172	0.057	1
TRADD	2.01608595722067e-08	0.465853317191006	0.269	0.04	0.000250559162763384
ACSF3	0.00777632373694126	0.465782973951692	0.157	0.052	1
DHRS1	0.000274291900334346	0.465400756482166	0.104	0.011	1
DDX42	0.0116447328098782	0.464463678431352	0.164	0.08	1
CLPTM1	1.10489241422076e-13	0.464051484733578	0.351	0.057	1.37316029239356e-09
TBC1D10C	4.6904531566912e-12	0.46365429904506	0.552	0.172	5.82929518313582e-08
ARHGAP9	6.40509776642839e-15	0.463379295487054	0.754	0.305	7.9602555041172e-11
TAP1	1.008224178323e-10	0.461172894417463	0.366	0.069	1.25302100881982e-06
GTF3C5	0.0103504943714511	0.461144891598726	0.119	0.034	1
RPL23	8.55268455710407e-16	0.454784096610749	0.963	0.58	1.06292763675689e-11
KCNAB2	3.0693958363362e-07	0.454565837830079	0.284	0.069	0.00381464514539864
RNF111	0.0325730157782857	0.454138972134257	0.172	0.075	1
CLSTN3	6.26950536779088e-09	0.454053224027287	0.455	0.149	7.7917412710905e-05
SPPL2B	0.00015063542370325	0.451924349753694	0.172	0.034	1
CD300LF	1.37685339409137e-07	0.451593502037798	0.597	0.282	0.00171115339817675
NGDN	1.83556287635598e-07	0.450689183154242	0.276	0.063	0.00228123754273521
DHX30	0.000100761631223179	0.447801362379347	0.231	0.063	1
PLD3	1.35690544864744e-10	0.447697134578255	0.388	0.103	1.68636209157904e-06
PIK3CD	1.66122827302223e-09	0.444937926042601	0.463	0.138	2.06457449771202e-05
PIM2	4.14476391601725e-09	0.444330155189191	0.888	0.586	5.15111259482624e-05
CENPX	0.000888360260448053	0.443979987607948	0.224	0.075	1
RNF14	0.000548388288183183	0.443034333187411	0.201	0.057	1
ARID5A	8.33162291047683e-12	0.442648068227188	0.433	0.115	1.03545409531406e-07
USP20	0.000673503649384394	0.442467203214767	0.276	0.109	1
GPR18	2.01683821974606e-05	0.441637400856049	0.209	0.046	0.250652653950041
MPG	1.60741513962861e-12	0.440100175407913	0.657	0.253	1.99769553553044e-08
TSC22D3	3.39181601999935e-08	0.439892540802672	0.985	0.822	0.000421534894965519
CD52	5.92371848240198e-08	0.438260772671812	0.985	0.816	0.000736199732992918
TULP4	0.000137901618200993	0.436731849152673	0.201	0.052	1
NOL4L	3.81868943862367e-14	0.43651259285559	0.567	0.149	4.7458672343215e-10
MFSD1	3.39217123685398e-06	0.436421445296812	0.201	0.04	0.0421579041316212
EEF1AKMT3	0.000284494554079855	0.435868505587446	0.112	0.011	1
ANXA6	2.81256377795018e-10	0.432971377033896	0.552	0.201	3.49545426323649e-06
ACTB	2.25521656164845e-11	0.429257648293047	1	0.994	2.80278314281669e-07
RPLP1	6.23761161680782e-12	0.428479979839671	1	0.937	7.75210371736875e-08
FHL1	0.000840334012006647	0.427304120149591	0.104	0.011	1
PSEN1	3.16764813473634e-05	0.426539521394169	0.254	0.069	0.393675310185032
VIM	2.55279592540541e-17	0.425934500065089	0.761	0.282	3.17261477609384e-13
CTSD	5.08994215157764e-16	0.423434391023805	0.791	0.328	6.32578010598069e-12
CD82	1.20194874296944e-09	0.422716854789425	0.403	0.138	1.49378189776241e-05
ERGIC3	2.58176150381588e-06	0.422352803825376	0.358	0.121	0.0320861319694237
MTG2	0.00434098231572888	0.422123635697924	0.112	0.023	1
CCDC77	0.00334728981007394	0.42189440796982	0.127	0.029	1
RPS4X	7.72690024179535e-15	0.420570315719212	0.918	0.511	9.60299162050327e-11
CD63	4.31155527520527e-15	0.420143330671976	0.754	0.322	5.35840089602511e-11
SHARPIN	0.0007647705086504	0.419358735059359	0.187	0.052	1
MAFF	9.85051520764016e-08	0.419283029922531	0.313	0.069	0.00122422203000552
MSN	9.82771413969548e-16	0.418579058941716	0.716	0.27	1.22138831328135e-11
RASAL3	2.83324988826725e-16	0.417307804762588	0.463	0.086	3.52116296113854e-12
NAALADL1	1.70389543356102e-05	0.414976263613726	0.149	0.029	0.211760124482964
FN3KRP	2.27066879775562e-07	0.414706582638678	0.187	0.023	0.00282198718185069
RPS27L	6.59342328661685e-07	0.414158941621722	0.418	0.155	0.00819430646060743
PTGDR	2.08371965722841e-13	0.41366489226855	0.56	0.167	2.58964679000347e-09
CAT	4.9621762426885e-14	0.413168778811895	0.709	0.293	6.16699263441327e-10
GMDS	0.000708686334948769	0.4131203076789	0.119	0.017	1
RPS16	1.54449751620019e-21	0.410688285665938	0.903	0.402	1.9195015131336e-17
CTSB	3.78766791836987e-07	0.409899733050476	0.261	0.063	0.00470731368895008
TMEM175	0.000366368213401687	0.40979533730145	0.216	0.069	1
PHB2	1.03434968399842e-07	0.40947485784931	0.306	0.086	0.00128548978727323
RSPRY1	0.0179554038520316	0.408533978241215	0.164	0.063	1
PRMT7	0.00312926480433218	0.40822370387598	0.127	0.034	1
DUSP6	1.1292912156589e-09	0.407730650681446	0.463	0.161	1.40348312282088e-05
CYB5R3	1.74799075321862e-10	0.407196796460819	0.373	0.086	2.1724029081001e-06
IL18R1	5.17457947143415e-09	0.402185360714837	0.485	0.167	6.43096736709836e-05
SLC35B2	0.000194412405329393	0.401204537658067	0.142	0.023	1
INSIG2	8.55484248151699e-07	0.401123432442541	0.239	0.052	0.0106319582360293
PDLIM2	2.09143579283196e-09	0.400923525601754	0.254	0.04	2.59923640333156e-05
GPX4	1.96349742977315e-13	0.39984604854423	0.59	0.218	2.44023460572207e-09
SLC35B1	9.13860069455732e-05	0.399776025033585	0.187	0.04	1
DOK7	0.0028967270079508	0.399342741812911	0.104	0.017	1
IRF7	8.2079889987496e-08	0.398385464480304	0.366	0.115	0.0010200888727646
MFSD10	7.52780243645587e-06	0.397590895535612	0.164	0.017	0.0935555286802736
FOXN2	0.000211885419223916	0.396832089340915	0.164	0.034	1
MT-ND1	1.35430660056444e-10	0.395378039861526	0.993	0.897	1.68313224318149e-06
SLC25A38	2.15396444827766e-07	0.395034788464916	0.261	0.052	0.00267694701631947
NUP85	0.080290771597193	0.39466715380741	0.157	0.08	1
SLC25A6	4.23440973777877e-17	0.394618670991645	0.687	0.241	5.26252442211145e-13
PTBP1	2.11383580234758e-08	0.39309547781903	0.366	0.092	0.000262707513515757
2009-09-01	7.58239273236887e-14	0.39156346490489	0.56	0.172	9.42339768778804e-10
DYNLL1	2.22855028950915e-09	0.391358468416722	0.545	0.224	2.76964229980198e-05
TUBB4B	1.21782720261382e-07	0.390902283350154	0.276	0.052	0.00151351564740845
CCNL1	3.39418528684378e-10	0.390523325714412	0.694	0.328	4.21829347448945e-06
FXR1	0.0040470576195052	0.390173277785472	0.164	0.052	1
MAPK8	0.000447298829531152	0.389714146506622	0.134	0.023	1
SLC35A5	0.00662235073470906	0.388273361382206	0.104	0.023	1
CA2	2.38729243215586e-06	0.388120805250469	0.313	0.092	0.029669270346833
PRPF8	1.83096252241139e-06	0.387421160859897	0.396	0.144	0.0227552022285287
PCBP3	1.1506116069442e-05	0.387048018677746	0.127	0.006	0.142998010511025
MAEA	2.78418259622757e-08	0.386416222676683	0.328	0.08	0.000346018213059162
P4HB	3.1290340683461e-17	0.385211080573607	0.634	0.195	3.88876354014053e-13
JADE2	0.000101490965417273	0.384014203024044	0.172	0.034	1
ARL6IP6	0.000145589439605111	0.383760667336759	0.194	0.046	1
NDUFAF1	0.00177012788245145	0.383463459653539	0.134	0.029	1
RABGGTA	0.000652013502483774	0.382752590309138	0.134	0.023	1
TUFM	5.65524188737305e-09	0.382387186669056	0.373	0.103	7.02833461762722e-05
CSNK1D	1.03770740579065e-07	0.382029385247894	0.418	0.144	0.00128966276391662
DAP3	3.13853837078615e-06	0.381795929264068	0.313	0.103	0.0390057548721302
TGIF1	0.000425574680296119	0.381291860235805	0.194	0.052	1
DCAF11	5.97571703539484e-09	0.380413740721441	0.522	0.213	7.42662113158871e-05
GTF3C1	0.000353464942515799	0.378397857151949	0.157	0.034	1
GPAT4	0.000862690457599809	0.377994623351958	0.172	0.046	1
POMT1	0.00458895622715303	0.375762927406595	0.209	0.08	1
ASMTL	0.000314949893829251	0.375296441443974	0.149	0.029	1
WIPI1	0.0026405603511469	0.375047114198985	0.142	0.034	1
PSMD13	2.2271396011514e-11	0.374951304147371	0.433	0.121	2.76788909631096e-07
WIPF2	0.000637764540766796	0.374400923275769	0.187	0.052	1
LDLRAD4	5.98298914187197e-08	0.37273594545139	0.619	0.293	0.000743565890551848
UCP2	1.00589819537763e-14	0.371822787067744	0.642	0.247	1.25013027721532e-10
SSNA1	0.00183983771920632	0.370878341691116	0.187	0.057	1
CZIB	1.19064815128972e-05	0.370655958281802	0.179	0.034	0.147973752242287
BCAS3	0.149107054748218	0.370525861214533	0.112	0.052	1
VPS51	8.62845302557871e-05	0.370336851416321	0.201	0.046	1
DERA	3.66719356886827e-05	0.369946547664139	0.172	0.029	0.455758816738948
EDF1	2.95694222208725e-14	0.369159259631673	0.701	0.287	3.67488779361003e-10
CTDSP1	5.84316777257683e-05	0.369005990583861	0.239	0.069	0.726188890775849
MFN2	0.0447854647887281	0.368970461971006	0.104	0.034	1
PPP1R7	2.05675801468217e-07	0.368182928258305	0.313	0.103	0.002556138860647
CCNG1	0.016396472821346	0.367765081827709	0.157	0.057	1
RNF40	1.06724820794132e-05	0.367549690294805	0.231	0.063	0.132637607282947
EIF2B3	0.000947697380416705	0.367414744973731	0.157	0.04	1
TNFRSF18	2.63155163147407e-12	0.36697478943466	0.806	0.414	3.27049236759597e-08
EHD1	1.49134956771623e-10	0.365820863136505	0.388	0.086	1.85344924275773e-06
TRIM27	0.00254261472115696	0.365756656441793	0.216	0.08	1
TYROBP	3.19793630228692e-09	0.365337730371557	0.843	0.511	3.97439523648218e-05
RNF4	0.000162155219773793	0.36516280830076	0.246	0.086	1
CCT8	2.54742348587242e-08	0.364700363156148	0.343	0.098	0.000316593790824224
RAB11B	2.63191000234647e-12	0.3635739230743	0.5	0.155	3.27093775091619e-08
DLL1	2.9213190805314e-12	0.36349325503247	0.336	0.04	3.63061535328442e-08
CORO1A	1.00695446616692e-08	0.36327356901532	0.754	0.414	0.000125144301055225
CBR4	3.17441822896033e-05	0.362926431513788	0.209	0.046	0.394516697495189
SASH3	2.06057592956362e-07	0.362846691242936	0.545	0.247	0.00256088376526166
COX8A	2.85024971667786e-10	0.361690753265502	0.627	0.282	3.54229034788724e-06
BHLHE40	1.06195294479665e-06	0.36109983775965	0.313	0.086	0.0131979511979328
EIF1	8.31823569603266e-09	0.359506018790473	0.985	0.799	0.000103379033230294
FASTK	2.21766732350275e-08	0.359011821321653	0.254	0.034	0.000275611694964922
NFYC	3.27029379161613e-06	0.358744577621625	0.224	0.052	0.0406432112422052
SLC39A10	0.000308481512013796	0.35871538342116	0.254	0.086	1
RPS19BP1	1.32035298298711e-08	0.357892187696427	0.351	0.109	0.000164093468725638
ATG9B	6.22239411617452e-05	0.357450741087357	0.104	0.006	0.773319140758169
SLC9A3R1	8.95585872785108e-15	0.357214410972462	0.791	0.374	1.11303412269733e-10
FERMT3	1.57230608448557e-07	0.357063068778416	0.44	0.161	0.00195406200179866
RAB35	0.003689782276749	0.356851948145458	0.127	0.029	1
GTF2H5	0.000169598739790601	0.356733899902521	0.119	0.011	1
TBXAS1	0.000549832477029676	0.355501653202064	0.164	0.04	1
AFAP1L1	0.00201621849353735	0.355500669666839	0.172	0.052	1
TBC1D15	0.00259863910208009	0.355178949226276	0.157	0.046	1
RNF34	8.14974105589062e-08	0.354799082211531	0.276	0.057	0.00101284981842609
ARHGAP5	0.00229425383008482	0.35338312764202	0.119	0.029	1
NXF1	1.2190271327478e-11	0.353260216776733	0.448	0.121	1.51500692057897e-07
FGD3	2.8579010753338e-16	0.352866697323184	0.552	0.144	3.55179945642484e-12
STX16	1.6702325793528e-05	0.352673181916085	0.299	0.098	0.207576504961965
LDLRAD3	5.27304014415993e-05	0.352157486435739	0.201	0.046	0.655333429116196
FLII	0.000450409434638123	0.351992480781098	0.261	0.098	1
STK10	2.40653216529416e-11	0.350592995697886	0.366	0.057	2.99083817502758e-07
LCLAT1	2.19023895479672e-05	0.350167282750772	0.157	0.023	0.272202897302136
MED11	0.00104743608659214	0.349832134956703	0.134	0.029	1
MLST8	0.0115261566429418	0.349303111619765	0.127	0.04	1
SQSTM1	6.24451662660808e-18	0.347862249573679	0.545	0.126	7.76068526354853e-14
TALDO1	3.43672786160214e-10	0.347113500583956	0.351	0.086	4.27116538639914e-06
APEX1	1.07949735471351e-07	0.345289657626554	0.291	0.069	0.00134159931243795
PDK3	2.76984022166089e-07	0.34491411037771	0.328	0.086	0.00344235742748016
LRRC41	0.00575801319880847	0.343945545417323	0.134	0.04	1
CD83	0.00561021889868697	0.343264768047361	0.179	0.063	1
TMIGD2	1.00947247153272e-16	0.342614657845232	0.687	0.264	1.25457238762087e-12
HIF1AN	0.00892024676277235	0.342565014207796	0.157	0.057	1
CD40LG	0.000989095721577168	0.342141013086928	0.127	0.023	1
SGTA	5.37609892039234e-05	0.342025602925174	0.172	0.029	0.668141573826361
KDM4C	1.86897478917564e-08	0.341497699833217	0.358	0.086	0.000232276186798749
PLIN3	1.5736800795371e-05	0.341377641920649	0.239	0.057	0.195576960284871
MCRIP1	0.000959020973570615	0.341025498025247	0.239	0.086	1
RPLP2	4.84367181527581e-10	0.339765231591933	0.955	0.69	6.01971533202477e-06
RPL15	8.08681217800509e-12	0.339178691225901	0.978	0.707	1.00502901748247e-07
FBXO7	2.11646374062228e-09	0.339034916979659	0.321	0.075	2.63034113684537e-05
UBE2F	0.0305584217140406	0.338962020061154	0.164	0.069	1
RBM17	6.54217973432648e-08	0.337955779163962	0.381	0.109	0.000813062097382095
F2R	1.50364755372512e-07	0.337657887413315	0.299	0.063	0.00186873317976958
XPNPEP1	3.91578800518357e-06	0.336926476967187	0.157	0.029	0.0486654133284214
PSTPIP1	3.75550596443844e-05	0.336381306022741	0.209	0.052	0.46673428126041
MRPL13	6.37107921369661e-06	0.335128229976833	0.231	0.057	0.0791797724678215
CDC37	9.733126464133e-11	0.335110185248229	0.507	0.178	1.20963295696245e-06
PCGF3	0.000633410670056646	0.33388338643368	0.224	0.075	1
FIS1	2.24906044588444e-08	0.332884071390415	0.343	0.103	0.000279513232214519
NR2C2	0.0227229796343552	0.33253133120029	0.112	0.034	1
SEC61A1	2.05457994698235e-10	0.331952391026626	0.388	0.103	2.55343195810966e-06
RCAN3	2.28342252491604e-07	0.331136665264358	0.261	0.046	0.00283783751396566
PBXIP1	1.65085903343702e-11	0.33104580889355	0.731	0.339	2.05168760675553e-07
MRPL33	1.3643987090124e-05	0.329807858966885	0.373	0.155	0.169567471556061
ACOT7	7.60557482173758e-08	0.32939370167235	0.269	0.052	0.000945220838845547
GRAMD2B	0.00043074431755694	0.329193553596886	0.231	0.075	1
RPS11	1.76141771162229e-07	0.328959197782462	0.933	0.718	0.00218908993200418
GTF2E1	0.000835330292087359	0.32809535809731	0.134	0.034	1
CXXC1	4.7942875339056e-08	0.327799869199454	0.291	0.069	0.000595834054713787
NUPL2	0.00410683829608678	0.327034659330681	0.164	0.057	1
ZNF362	0.0852488014602602	0.32679789855856	0.104	0.04	1
RORC	1.21261657455582e-08	0.326712060408161	0.321	0.08	0.000150703987885797
UQCRH	4.14678551677704e-11	0.326405265604143	0.396	0.121	5.15362504025051e-07
FOSB	5.20862799441262e-09	0.325793779442955	0.657	0.322	6.473282871456e-05
TNFRSF25	8.78365464390439e-16	0.324835077139643	0.821	0.374	1.09163259914444e-11
MOB3A	9.23251081874943e-08	0.323806589334315	0.336	0.086	0.00114741644455418
TBRG4	0.00391396951938334	0.323192114620623	0.172	0.057	1
IST1	1.43958813260723e-05	0.322606633848708	0.455	0.207	0.178912013120426
DDAH2	0.0227680601761142	0.322562053834551	0.104	0.029	1
DGKA	1.3897221711933e-07	0.322244668446544	0.552	0.247	0.00172714671435903
NUCB1	8.68099015812912e-10	0.322172500239561	0.425	0.126	1.07887345685229e-05
MDM1	0.0720580211914379	0.322046797659757	0.112	0.046	1
ZNF493	0.0162625218555198	0.321968138196276	0.142	0.052	1
PRXL2B	0.0139714458781509	0.321748438183191	0.149	0.052	1
TMEM60	5.36095889012607e-06	0.321606043877418	0.119	0.006	0.0666259970864868
DENND5A	1.62969846022194e-07	0.321524094007525	0.254	0.04	0.00202538924636382
TRPT1	0.0281810533758097	0.319988896864225	0.134	0.052	1
RPS3	2.01280749146693e-12	0.319564969496079	0.985	0.701	2.50151715039509e-08
UBASH3A	0.0018772223613565	0.31901212683654	0.172	0.052	1
TPD52L2	0.000957603372634635	0.318869105443047	0.187	0.057	1
SSR2	2.71524096588485e-07	0.318545317463905	0.47	0.213	0.00337450147240169
PREX1	4.40606745382176e-12	0.318437928772299	0.582	0.201	5.47586063160968e-08
APOL3	1.36329371890272e-06	0.318420692489388	0.239	0.046	0.016943014338523
SCYL1	4.79527692832218e-07	0.318110349745526	0.254	0.046	0.0059595701665188
CHCHD7	0.0149053726222375	0.317801829927394	0.209	0.092	1
APH1B	0.000346426811577385	0.31736351043671	0.134	0.029	1
LHPP	0.00499576835203204	0.31702895707778	0.112	0.023	1
NCL	1.20276493542157e-13	0.315905307067795	0.746	0.328	1.49479626174193e-09
RBL2	3.66820014873855e-15	0.315027193193833	0.784	0.356	4.55883914485228e-11
EIPR1	1.87589043198618e-06	0.314936124544789	0.313	0.092	0.0233135662887243
GYG1	1.16570249312719e-06	0.313950567801437	0.291	0.092	0.0144873505845847
SFI1	3.62489073444805e-05	0.31392698817121	0.284	0.092	0.450501420477204
CA13	0.000253136359269961	0.313655451615025	0.112	0.017	1
EIF4G2	1.24089983523339e-18	0.313325973489389	0.925	0.477	1.54219031522806e-14
TAPBP	1.40001681658768e-17	0.313183974257134	0.821	0.356	1.73994089965517e-13
RPL10	2.24215072079766e-09	0.313038809968938	0.918	0.632	2.78654491580733e-05
RPS21	7.26581711422442e-14	0.312188142669526	0.806	0.391	9.02995750955811e-10
STXBP2	3.70808150784935e-12	0.311785557163753	0.343	0.075	4.60840369795518e-08
DGLUCY	0.0449017838197976	0.311608815185624	0.104	0.034	1
NR1H2	8.43054366899158e-09	0.311279569770775	0.306	0.092	0.000104774796718227
FAHD2A	0.00706523267226621	0.310341426875708	0.104	0.023	1
SAMD8	0.0189901084789842	0.309979002433192	0.127	0.04	1
GPATCH3	0.00506291591847181	0.309743472275496	0.112	0.029	1
PCED1A	0.0318846886387872	0.309577678558682	0.119	0.04	1
SUN1	0.000491013442312291	0.30945221663544	0.269	0.103	1
XCL2	3.56867539899353e-05	0.309258053180292	0.47	0.259	0.443514978586915
RBM14	9.15172382336332e-06	0.309186052181737	0.224	0.046	0.113737623676759
GSTP1	1.29613601916598e-12	0.308853874955906	0.545	0.201	1.61083784461948e-08
ENG	0.000129903701744941	0.30836528203857	0.276	0.098	1
PRR5	8.23691785645252e-10	0.307443468796039	0.448	0.144	1.02368415119992e-05
CD53	3.74587082410094e-10	0.307379096014005	0.716	0.374	4.65536826019265e-06
AP1S1	4.69729697291311e-07	0.307046861657174	0.209	0.034	0.00583780067793641
CDK16	0.000172726429259691	0.306836861258068	0.119	0.023	1
TMED9	7.36252509263319e-08	0.306003023317135	0.366	0.115	0.000915014618512453
IL23R	6.61435765767549e-19	0.304642153670033	0.836	0.362	8.2203236969591e-15
NINJ2	0.000650892240882498	0.304244350216479	0.134	0.029	1
DUS3L	0.100740924564324	0.304025307420611	0.127	0.057	1
JUP	3.95218378723528e-05	0.303717368770974	0.172	0.029	0.491177401077601
NCR1	1.83715217996396e-07	0.30320664211805	0.373	0.121	0.00228321272925922
XCL1	0.000387602032308745	0.302611086732956	0.634	0.408	1
JUND	9.25342677255289e-10	0.301551072251984	0.881	0.552	1.15001587929287e-05
RCOR3	0.00221500237770618	0.301435561269062	0.216	0.086	1
AKAP13	6.223841911185e-07	0.301429703451116	0.679	0.379	0.00773499072722072
NADSYN1	0.0351280427407986	0.301400196435213	0.194	0.092	1
RPS13	5.38896622107127e-12	0.301210474767038	0.963	0.649	6.69740721954738e-08
NIPSNAP1	1.60685360613156e-06	0.301159578825257	0.164	0.017	0.0199699766170031
OAZ2	0.000879336442524066	0.300579199825381	0.209	0.069	1
MCL1	4.04726253543584e-07	0.299635665698428	0.41	0.161	0.00502993787903966
TRABD	9.71670494828092e-10	0.299392272843612	0.321	0.063	1.20759209097235e-05
TMEM68	0.0263453070111467	0.298998570884751	0.134	0.052	1
CXXC5	9.48343343554572e-07	0.298717266001337	0.373	0.138	0.0117860110736962
TUFT1	1.38682768074245e-05	0.298539118213118	0.157	0.017	0.172354944162671
PEBP1	2.10704896826578e-14	0.298477568391506	0.612	0.218	2.61864045776072e-10
RPL30	1.54613235328025e-12	0.298438949001144	0.933	0.58	1.9215332886567e-08
CD300C	7.48243482323297e-05	0.298424688512373	0.142	0.023	0.929916999831393
B9D2	0.00173465035205187	0.29776087188998	0.172	0.052	1
PARP10	1.01080091427175e-06	0.296963822316292	0.216	0.034	0.0125622337625693
ZFP36L2	3.0978429765088e-07	0.29678327175819	0.896	0.632	0.00384999925120513
QTRT1	3.77169526429836e-05	0.29663431584794	0.216	0.052	0.468746287447
ARF1	8.42908376517003e-10	0.296265689350327	0.649	0.31	1.04756653033533e-05
NAGK	6.02092320743656e-06	0.296226170557302	0.321	0.115	0.0748280336220215
ROGDI	7.95648691169772e-05	0.295731698664405	0.127	0.011	0.988832193385793
CMTM3	0.0162390038744833	0.2954243110574	0.194	0.086	1
HSPA8	2.87404031037196e-17	0.295302565441834	0.925	0.5	3.57185729773027e-13
RPL36	1.0836102321535e-10	0.294747503983713	0.97	0.701	1.34671079652037e-06
DHX8	0.000140050957788761	0.294561361198691	0.239	0.08	1
CNDP2	0.000438631351166906	0.294401629381694	0.328	0.144	1
PNP	3.55833730710429e-08	0.294331086511988	0.418	0.144	0.000442230160526921
YPEL2	0.000129503328778624	0.293394391572958	0.172	0.04	1
ABCA7	0.00925745042604537	0.292091629533002	0.164	0.057	1
PWWP3A	0.000244465918601311	0.291646369050465	0.336	0.144	1
BCAT2	4.73693612367887e-05	0.29162715504432	0.149	0.023	0.588706421450811
TOMM40	7.83270554089297e-05	0.29149047467255	0.187	0.052	0.973448644622178
MAD1L1	0.0216444216812703	0.291436169657878	0.119	0.04	1
COPG1	5.88292327086901e-05	0.290718526363895	0.246	0.069	0.7311297041036
MAN2A2	0.0036079593541965	0.290309702951995	0.134	0.034	1
IKBKE	4.07372104300195e-05	0.290081973659901	0.201	0.052	0.506282051224282
SYTL1	1.02533590138573e-08	0.28961382797939	0.306	0.069	0.000127428745824218
EEF1AKMT2	0.00581106887468789	0.289601109085636	0.179	0.063	1
PEX16	5.33426631450379e-05	0.288383205701095	0.224	0.057	0.662942617566531
BCS1L	0.0238772856254806	0.287502136478046	0.112	0.034	1
TP53	0.00896572118685738	0.28749207026108	0.179	0.069	1
GADD45B	2.58010380879114e-07	0.28715335537907	0.44	0.184	0.00320655301356563
FXYD5	2.81223760893819e-10	0.285917379209468	0.993	0.764	3.49504890038838e-06
WBP2	1.65704093158691e-13	0.285877109851789	0.53	0.167	2.05937046977621e-09
DBNL	9.3385154631258e-07	0.285112236278779	0.44	0.178	0.0116059070175727
HSPD1	1.16885441239858e-07	0.284956405314591	0.388	0.126	0.00145265226372895
C7orf50	0.00271044414022378	0.284476946952826	0.209	0.075	1
HIST1H2AC	9.34094751433538e-06	0.284470920939692	0.172	0.023	0.11608929570816
KLF10	0.000375177854593482	0.284442547260058	0.164	0.034	1
FOXO1	0.000123283447820937	0.283501109613737	0.142	0.023	1
DAXX	8.80464561699165e-07	0.283192791370977	0.276	0.075	0.0109424135727972
C9orf16	1.48268773674287e-05	0.282786219018207	0.306	0.103	0.184268431922404
MT-CO3	5.49184366707903e-08	0.282182838141966	1	0.994	0.000682526330944582
TANGO2	1.21979906985885e-06	0.282115396766956	0.224	0.057	0.0151596628402058
CALHM2	6.21343836800064e-08	0.28177914089736	0.224	0.034	0.00077220612037512
IL2	0.000448585668143841	0.280969388725911	0.112	0.017	1
HDAC6	0.000134427853516334	0.280114683581482	0.164	0.034	1
JAML	1.2728069174007e-13	0.279125397460572	0.933	0.563	1.58184443694559e-09
ABTB1	4.42675674937161e-09	0.278540147268187	0.306	0.069	5.50157328811903e-05
COMMD4	4.61987979901376e-06	0.278404686836645	0.172	0.029	0.057415866142143
KDSR	1.54471711186567e-08	0.278189284505474	0.336	0.08	0.000191977442662665
SLC25A39	2.59639828474942e-09	0.278087523346125	0.493	0.195	3.22680378828658e-05
UBA2	0.071502294078024	0.278065264415767	0.142	0.063	1
PCID2	0.000922296815822721	0.277888685698545	0.187	0.057	1
STXBP3	0.000921688682170191	0.277883852016252	0.299	0.126	1
PPIF	0.00567237396414045	0.277806530718141	0.104	0.023	1
TPM4	1.10945618985771e-05	0.277565066770649	0.455	0.213	0.137883215275517
TRAPPC6A	4.98749658930308e-08	0.276897470506358	0.321	0.092	0.000619846076118587
RBCK1	0.000275708205221839	0.276880800197757	0.231	0.08	1
MRPL18	8.23016132820978e-09	0.276247486561487	0.366	0.115	0.000102284444986991
STYX	6.41964291514384e-05	0.276176970044105	0.291	0.103	0.797833221494077
ICOS	5.32137723960997e-07	0.274889310251046	0.403	0.144	0.00661340763338727
ATP5F1C	4.05782755560298e-06	0.274882104455747	0.493	0.23	0.0504306808610338
CRTAM	1.03998302808838e-08	0.274834184273595	0.313	0.086	0.000129249090730824
GGT1	0.000505167789534057	0.274579531460387	0.149	0.029	1
FBXO9	0.00435632822482978	0.274270725427917	0.134	0.04	1
BZW1	1.83565502037767e-10	0.274140596262122	0.672	0.322	2.28135205932537e-06
EML3	0.000993939171529041	0.273544867618677	0.142	0.034	1
MIF4GD	0.0150497678378648	0.273507810071242	0.119	0.034	1
ARHGAP4	7.96362034908981e-06	0.273128402202139	0.269	0.069	0.0989718736984881
MT-CO1	4.71744536450383e-10	0.272996748115542	1	1	5.86284109900535e-06
B4GALT3	5.2341843862911e-06	0.27287203787567	0.134	0.011	0.0650504435528257
ZNF664	0.00158160749355806	0.272694705468347	0.127	0.029	1
TLN1	6.68169760154888e-10	0.272543094769841	0.597	0.247	8.30401377920494e-06
MLF2	1.4153470670428e-10	0.27208848650279	0.336	0.08	1.75899333492079e-06
VDAC1	2.68584794485238e-10	0.271617240161008	0.448	0.132	3.33797182586254e-06
HIST1H1C	0.00700505544997577	0.2705458028531	0.127	0.034	1
GIMAP6	2.42282588117722e-07	0.270269274697242	0.575	0.287	0.00301108800512705
LPXN	1.39514510171155e-11	0.269683360074876	0.604	0.241	1.73388633240712e-07
KDM6B	0.000367681393742973	0.269445254511976	0.231	0.08	1
CENPT	1.91805855200764e-05	0.269340197583276	0.284	0.092	0.238376316843509
AC004151.1	1.47183789854192e-14	0.269228703431996	0.515	0.149	1.8292001403079e-10
SH3BGRL	1.48925089869978e-14	0.26877232738061	0.552	0.172	1.85084101690408e-10
THAP6	0.103435613747547	0.268520090473699	0.104	0.046	1
SIGLEC7	1.00175240179985e-06	0.268428683514836	0.336	0.115	0.0124497788495686
SARS	0.000250346977099955	0.268225155002357	0.299	0.121	1
CASC3	2.82449958138021e-12	0.268185970453709	0.313	0.052	3.51028807973932e-08
CAPN12	6.05810803838183e-14	0.268162397241387	0.328	0.04	7.52901667010094e-10
DXO	5.47921747903716e-05	0.267899321404315	0.149	0.023	0.680957148294738
SPCS1	7.0776527377915e-07	0.267757469298125	0.388	0.155	0.00879610682252728
ERP29	3.51545463386915e-10	0.26717219384809	0.366	0.098	4.36900701897258e-06
ATP5MC2	2.26958154366217e-09	0.267043632785163	0.672	0.333	2.82063594246334e-05
CCDC115	5.99782105688778e-07	0.26693950528022	0.343	0.126	0.00745409200950013
POLR3C	0.000311489580933315	0.266763133520726	0.187	0.046	1
CD3E	6.03898905733491e-11	0.266105283136887	0.582	0.236	7.50525560045582e-07
MPST	0.0183511978827829	0.26492433459296	0.112	0.034	1
SCAND1	1.17251988468659e-10	0.264564137530955	0.366	0.103	1.45720771268849e-06
CTSC	0.00270151313674659	0.264503621554389	0.291	0.132	1
ERN1	8.2822844944818e-14	0.264402536336417	0.56	0.167	1.0293223169742e-09
PLAAT4	3.20599062100585e-07	0.263530272785989	0.336	0.121	0.00398440514378607
MVB12B	3.61691100537104e-08	0.263043663988631	0.172	0.006	0.000449509699747512
DDX10	4.57649333576876e-05	0.262832672206588	0.127	0.011	0.568766591769341
CBR1	0.000186070917326874	0.262451568201545	0.104	0.017	1
RHOG	0.00758840026928392	0.262245917587985	0.164	0.063	1
FBXO25	0.000550803638352404	0.261229651329005	0.142	0.04	1
SOAT1	6.48605204051288e-11	0.261118485407862	0.403	0.098	8.0608654759494e-07
STIM1	0.000186319636050718	0.261020232009065	0.254	0.092	1
ALKBH6	7.08571851151585e-05	0.260946926323029	0.201	0.046	0.88061309661119
RPS24	1.00570883875923e-07	0.260494747868717	0.91	0.644	0.00124989494480997
TXN2	1.23055090437944e-09	0.260399774649254	0.321	0.086	1.52932866396277e-05
BATF	0.000801896437053389	0.259857213649483	0.216	0.08	1
ARF5	6.25814080592069e-11	0.259569261668583	0.373	0.109	7.77761739359823e-07
EEF2	2.81823329536969e-08	0.259063400615348	0.739	0.408	0.000350250033948545
RNF11	0.000697857748262752	0.258110809565282	0.142	0.029	1
CUEDC2	0.0388752799612571	0.257900362580004	0.134	0.052	1
SRRM2	4.4679062553229e-11	0.256840775515658	0.5	0.144	5.55271389411529e-07
RPLP0	1.44727416480187e-10	0.256734426156371	0.925	0.609	1.79867233201576e-06
BCL7B	0.00221281382510608	0.256728070275263	0.172	0.052	1
CALM1	2.1755106711639e-08	0.256432320349254	0.963	0.73	0.000270372466212249
PCK2	0.00478409479734739	0.256080953307095	0.112	0.023	1
GNA15	1.01385210389732e-07	0.255813654146344	0.127	0	0.00126001539472359
AP2S1	1.72293293924621e-05	0.255758498489781	0.313	0.115	0.214126105689519
CREBRF	0.000511979993348475	0.255732958169682	0.209	0.063	1
ARL13B	0.0181642039275343	0.255316649480688	0.142	0.052	1
PRPSAP2	0.00988444316006016	0.255164272843524	0.149	0.052	1
PGK1	1.53350054284509e-15	0.255095871704091	0.642	0.253	1.90583447464788e-11
DEGS1	0.00223184680600227	0.254868768184322	0.396	0.213	1
PTPN22	3.77766669435137e-07	0.254415956857585	0.567	0.264	0.00469488416773988
CTSW	2.81278831889301e-10	0.25421935449561	0.873	0.546	3.49573332272023e-06
IL4R	2.10477599615947e-10	0.25392585609127	0.56	0.23	2.61581560802699e-06
EDC3	2.77379525828305e-06	0.253881124996557	0.134	0.006	0.0344727274699418
PITRM1	0.2110895925619	0.253816897785759	0.134	0.075	1
EMSY	0.000157537041716274	0.253224761919081	0.119	0.011	1
SNX20	2.04963811586966e-06	0.253087030970566	0.358	0.126	0.0254729025040282
USP14	0.000151891432189769	0.252634532224384	0.194	0.052	1
NDRG3	0.000151689358128726	0.25260279907184	0.224	0.075	1
DPM1	2.82458849147851e-06	0.252552728097134	0.209	0.052	0.0351039857720949
MBD6	0.000108743892847096	0.252488611930015	0.149	0.029	1
POLG2	0.000604476844028366	0.25244356697143	0.134	0.023	1
IGFBP4	0.000118765680525721	0.252086143292267	0.201	0.052	1
PRKCQ	0.000156854887021655	0.25206727598041	0.149	0.023	1
NR2C2AP	0.0130078920442628	0.251512277814694	0.127	0.04	1
BRD2	3.10682136576373e-10	0.251371339086732	0.448	0.126	3.86115759337117e-06
FNBP1	1.08080822201412e-10	0.251237889763016	0.56	0.207	1.34322845831915e-06
SPOCK2	7.12563442422867e-14	0.251221570697201	0.604	0.218	8.85573846243139e-10
NAP1L4	3.40350406836539e-06	0.250609532794304	0.396	0.161	0.042298748561645
RARG	7.38104932885907e-06	0.250118491234109	0.179	0.023	0.0917316810590606
SMARCB1	1.21217155208831e-06	0.250057169326914	0.306	0.092	0.0150648680493535
SELL	1.47225665023841e-09	-1.17577255846396	0.328	0.397	1.8297205649163e-05
RPS4Y1	3.64808877637034e-06	-0.999287726122292	0.03	0.207	0.0453384473127306
DDX3Y	4.16337565197564e-07	-0.937862032734852	0.052	0.247	0.00517424326027533
CASP1	0.00585696294102922	-0.891273715077029	0.075	0.121	1
LTB	2.51309456714585e-14	-0.874307791805267	0.948	0.874	3.12327392804886e-10
BIRC3	1.7883710555574e-07	-0.857415762436785	0.493	0.431	0.00222258754784674
CCR7	0.00182352908992795	-0.783027712520654	0.164	0.184	1
VIRMA	0.121556597752103	-0.766841277893385	0.104	0.086	1
EPS15L1	0.000935477454473408	-0.719806280831494	0.134	0.126	1
PLCG2	3.79749914310536e-07	-0.718906177468366	0.291	0.172	0.00471953193505134
EXOSC8	1.70785762166974e-05	-0.689638014543068	0.231	0.224	0.212252545221116
SRA1	0.0143098885010165	-0.662279848134279	0.142	0.138	1
ATP5IF1	7.07355733993243e-08	-0.655528759745774	0.47	0.408	0.000879101706206802
ZNF292	8.52904311381499e-10	-0.642964095219472	0.545	0.339	1.05998947818493e-05
GNLY	0.00426361363324692	-0.639726494259694	0.261	0.402	1
FKBP5	0.000145918096137757	-0.638062660923082	0.216	0.293	1
POLR2B	0.00280774415370803	-0.635707566619884	0.216	0.161	1
TTC1	8.27132289107049e-05	-0.633682177348801	0.254	0.253	1
PACSIN2	0.00628134983504439	-0.632829251916415	0.194	0.132	1
AL096870.1	0.000507408306029548	-0.628828899289602	0.157	0.149	1
CCL5	0.000596915737255469	-0.626660298708991	0.149	0.161	1
PFDN2	0.0195943304217797	-0.622594942190079	0.127	0.132	1
PPP1CB	8.47195988103453e-06	-0.617766139245525	0.701	0.569	0.105289517401497
WASHC3	0.0018473074140675	-0.617340777703439	0.134	0.103	1
H3F3B	3.42629774102209e-08	-0.613234436385617	0.985	0.948	0.000425820283254225
CD74	1.85350439038472e-09	-0.60618098306617	0.925	0.851	2.30353525637013e-05
EMP3	2.45282475375552e-07	-0.605074271416908	0.291	0.241	0.00304837060396736
PPOX	0.0113270193182956	-0.601127467724478	0.157	0.138	1
NFE2L2	0.000943239783037789	-0.596916942602447	0.336	0.247	1
RESF1	0.000672098568169377	-0.595440398795603	0.478	0.402	1
VMP1	0.000535628104866761	-0.585659425591003	0.343	0.247	1
IKZF1	7.66522679417239e-05	-0.585590957702516	0.366	0.259	0.952634385979744
DHX15	2.79149082460717e-05	-0.584227506866948	0.254	0.132	0.346926479682179
C6orf62	4.05568417312649e-08	-0.576516710900381	0.873	0.816	0.00050404042903616
B2M	1.38121760903078e-34	-0.575256102671749	1	1	1.71657724450345e-30
TMEM126B	0.103122515630973	-0.57315538580303	0.119	0.138	1
HLA-DMA	0.122651861608288	-0.570468034570135	0.075	0.103	1
RNF167	6.20158357152618e-06	-0.564769963050099	0.209	0.207	0.0770732806269274
CDC42SE2	1.61262200405546e-09	-0.562417594586087	0.746	0.655	2.00416662664013e-05
PAM	0.294768553741299	-0.560546607995635	0.157	0.126	1
PSMB6	2.09823811000351e-06	-0.557988038244837	0.313	0.27	0.0260769032311236
CLEC2D	4.12669491422206e-08	-0.555304699082165	0.47	0.368	0.000512865643939518
NDUFA9	0.000389942734237066	-0.551876042584725	0.179	0.172	1
NDUFB8	6.78331645601292e-10	-0.548305379934572	0.47	0.46	8.43030569153285e-06
DCK	0.000125384030783716	-0.543566812472702	0.224	0.149	1
NMT2	0.00020551169627871	-0.543130108835526	0.291	0.218	1
LAGE3	2.04573900960343e-05	-0.539669059413214	0.157	0.126	0.254244444113514
ATP5ME	6.20508668162348e-07	-0.532588095715845	0.515	0.5	0.00771168172792165
ZNF195	0.000165886934689459	-0.532034802720085	0.455	0.282	1
SEH1L	0.00724160460432179	-0.531911450221378	0.119	0.075	1
PPIE	3.27995799765006e-06	-0.52771800794385	0.328	0.23	0.040763317994795
HNRNPL	1.28195609659982e-10	-0.522688085623745	0.575	0.713	1.59321503685426e-06
NMI	0.000162380389054952	-0.522462012301957	0.127	0.138	1
NELL2	0.121865985695324	-0.521550350269297	0.134	0.19	1
SMAD3	0.00179434937128529	-0.520999369211313	0.112	0.063	1
SAR1A	3.02790460535638e-06	-0.515736100003543	0.291	0.437	0.0376307984353691
EAPP	1.41132648129018e-07	-0.514732822686132	0.284	0.161	0.00175399655094744
AHNAK	0.00752817249228454	-0.510151365876675	0.134	0.115	1
NOSIP	2.70695934292747e-07	-0.505785103719343	0.261	0.161	0.00336420907139026
ANAPC11	7.3402310622314e-15	-0.498885515728134	0.41	0.276	9.12243916414119e-11
DUSP11	1.62162525758397e-05	-0.495938919109963	0.179	0.121	0.201535587012536
CSNK2A2	1.78586593364886e-05	-0.493411019043273	0.231	0.184	0.221947418233881
MT-CO2	1.27120263954028e-09	-0.492657398858906	1	1	1.57985064042066e-05
ARL5A	0.000357801420273603	-0.486046121113839	0.194	0.115	1
TRPM7	0.00490147021724891	-0.483817230516538	0.209	0.155	1
ARL6IP5	2.22623692444999e-05	-0.483209630970515	0.619	0.523	0.276676724970644
NUCB2	8.74843448312748e-05	-0.481438254232139	0.239	0.161	1
PRKCA	0.00105696351389285	-0.48030994245743	0.172	0.144	1
OCIAD2	4.76136478701096e-07	-0.480082438379608	0.373	0.322	0.00591742415729723
GABPB2	0.000116617081354597	-0.478674183298057	0.104	0.052	1
SPECC1	0.000101987808453802	-0.477242224755071	0.261	0.161	1
ISCU	2.41249466453123e-11	-0.475931067920934	0.373	0.316	2.99824836907941e-07
SCAF11	3.56397658129448e-13	-0.474111710460764	0.709	0.408	4.42931009523278e-09
FAM177A1	0.000104977178751318	-0.473853350362587	0.306	0.201	1
RAD21	2.2805609187706e-10	-0.471393071778517	0.388	0.195	2.8342811098481e-06
ARHGDIB	9.34893545716506e-09	-0.469515147133219	0.963	0.902	0.000116188569861647
PON2	0.0396901494000211	-0.467477699463911	0.119	0.138	1
NUDC	1.33580126015749e-05	-0.464767439562525	0.328	0.253	0.166013380612372
CAB39	0.00500247066230204	-0.463536989407595	0.119	0.161	1
C1orf162	0.000643340552158391	-0.462394613615853	0.157	0.138	1
DNPH1	0.0130679291580062	-0.461860596416951	0.112	0.115	1
CRBN	5.03434875319236e-07	-0.457930508970967	0.299	0.241	0.00625668863046746
CTNNB1	5.94892954175278e-06	-0.457779387950957	0.627	0.638	0.0739332963449036
PPIP5K2	1.88031120795086e-05	-0.452582778009343	0.351	0.224	0.233685076924133
PTPRC	1.18079664139348e-06	-0.451928871869004	0.963	0.839	0.0146749406592382
RNF181	1.40090247903558e-08	-0.449678694489711	0.366	0.247	0.000174104160094541
DRG1	0.0011625083161743	-0.447821663763585	0.149	0.132	1
ZBTB8OS	0.42677320555089	-0.447569840624632	0.157	0.144	1
GTF3A	2.75094597912521e-07	-0.446446679674935	0.351	0.27	0.00341887566285681
CALM2	1.08100222086348e-10	-0.446097895457942	0.799	0.609	1.34346956008914e-06
ACP1	8.1060109872505e-06	-0.44567668480395	0.291	0.19	0.100741504549549
PIK3IP1	9.67100725923438e-13	-0.442746039719141	0.627	0.471	1.20191278217765e-08
RIMKLB	0.350767081345564	-0.442401042864248	0.172	0.178	1
GPATCH8	0.00419114600798905	-0.441745821194206	0.134	0.086	1
UQCR10	1.3663393774129e-06	-0.441448824728784	0.478	0.42	0.0169808657824875
ISG20	0.182759466556174	-0.440989953703349	0.082	0.144	1
PPCS	2.56776429467768e-05	-0.440273909717564	0.328	0.247	0.319121746542542
ATP5PF	2.3888803853751e-08	-0.440138090522654	0.604	0.448	0.000296890054294418
RIPK2	0.0459548282262554	-0.439993574734764	0.119	0.178	1
RBM6	0.0028789654636726	-0.439660751068953	0.634	0.511	1
KANSL2	0.0217948310482643	-0.439222332131441	0.157	0.138	1
CD69	1.12162715077525e-07	-0.437757074605301	0.933	0.753	0.00139395822298348
CTSO	0.0214384987165925	-0.4370342557538	0.09	0.132	1
MPC1	0.0159533905081299	-0.43665437031216	0.149	0.138	1
TAB2	0.174498235545383	-0.436319745169285	0.164	0.115	1
DUT	2.39206765544359e-05	-0.436054879660701	0.231	0.155	0.297286168218529
UGGT1	0.00734396143736563	-0.434641761296321	0.172	0.121	1
NPC1	0.0791321532738851	-0.433528440813944	0.104	0.092	1
RAP1GDS1	0.54644047112698	-0.433522790394406	0.216	0.213	1
SCLT1	0.0390874166274911	-0.433155865884051	0.142	0.092	1
SLC35F5	0.507080823412142	-0.432542981308472	0.09	0.103	1
PRKAR1A	2.33615339539489e-09	-0.429669615921906	0.672	0.471	2.90337143979677e-05
IFITM1	4.36271302844618e-09	-0.429076238529997	0.881	0.77	5.42197975175291e-05
IK	1.35732999096127e-08	-0.428682916426834	0.478	0.27	0.000168688971276667
TBCC	0.000152676545694545	-0.425725831213478	0.172	0.138	1
NCOA1	0.0224388701017029	-0.425537850244424	0.157	0.086	1
CHST11	0.0247231845698215	-0.424191112128162	0.112	0.069	1
CARD16	2.71359814411385e-05	-0.423999841168694	0.194	0.149	0.33724597735047
IP6K2	1.79091631609101e-06	-0.422894225534368	0.254	0.132	0.0222575079763791
ALG5	0.0891093523891746	-0.421072996517713	0.104	0.092	1
DPM3	6.9226416019386e-05	-0.419007229130419	0.149	0.109	0.860345898288929
PTBP2	0.00183800122783301	-0.418184002800097	0.134	0.138	1
AIG1	0.00806347399156151	-0.417202427698835	0.112	0.069	1
VDAC3	0.000324771049055873	-0.413413015983894	0.209	0.161	1
CCDC174	2.3838013775503e-06	-0.412865761825395	0.254	0.172	0.0296258835201952
PCNP	2.10289004933717e-08	-0.412717142557926	0.381	0.27	0.000261347175331623
MORC3	0.042884225839233	-0.412462000952728	0.149	0.092	1
PWWP2A	0.00422182606294544	-0.411984841819559	0.157	0.132	1
S100A11	2.70214334440827e-11	-0.40399799441251	0.597	0.402	3.3582237484306e-07
TXNDC12	0.000579945296036637	-0.402550335854886	0.284	0.195	1
SET	0.000235801838962389	-0.40218053717284	0.933	0.805	1
TRIM21	2.9210533544633e-05	-0.401988944092627	0.179	0.109	0.363028510892699
POLR1C	0.000887448857634996	-0.400118680119288	0.134	0.069	1
SDCBP	0.000162933988005267	-0.399966466969916	0.231	0.149	1
SCML4	1.34782318458976e-06	-0.398962305302698	0.597	0.471	0.0167507465380816
BRIX1	0.00016325963864434	-0.395521635637007	0.149	0.138	1
FCF1	0.0767763246130593	-0.394775178553264	0.097	0.126	1
CNOT8	2.51835226249141e-07	-0.39421633382225	0.321	0.149	0.00312980819182433
ISOC1	0.0174740525620679	-0.392520321993223	0.164	0.126	1
TTC14	0.000177598144989631	-0.392020733903707	0.149	0.155	1
RAD54L2	5.38372279851354e-05	-0.390204560415631	0.216	0.144	0.669089069399262
SMC2	0.00113574425132765	-0.389817976703635	0.127	0.069	1
UFL1	0.0696546496596382	-0.389582505214915	0.172	0.121	1
TRIAP1	0.119192762186706	-0.388076470521204	0.134	0.126	1
SON	4.57019656980519e-11	-0.387888465947688	0.888	0.862	5.67984029695389e-07
RPS14	5.04582893348991e-08	-0.387526795857782	0.993	0.971	0.000627095619854126
SLIRP	0.0185452057221918	-0.385791287315764	0.276	0.224	1
SDCCAG8	0.000640803024473697	-0.385634126621134	0.239	0.155	1
TMEM179B	0.00101023806434141	-0.385514682708163	0.269	0.236	1
HIST1H4C	1.18841856167305e-05	-0.385302493569794	0.485	0.374	0.147696658844726
IFITM3	3.42615187941048e-05	-0.38521266653073	0.53	0.402	0.425802155573134
HLA-E	7.83409375866894e-08	-0.384203525056429	0.963	0.902	0.000973621172327376
BCAS2	0.000519914255335191	-0.383440344918702	0.216	0.161	1
CSTF1	0.0355370022864886	-0.382850418485326	0.112	0.086	1
DECR1	0.540441853520244	-0.378907169145833	0.127	0.132	1
SERINC1	3.10204309151575e-05	-0.377419669350621	0.418	0.322	0.385521915413577
CNOT6	1.03964489570482e-06	-0.377251197130694	0.187	0.063	0.0129207067638195
TRMT10B	0.000732842579331522	-0.37704771826308	0.172	0.098	1
AMZ2	5.61248307070338e-08	-0.376013314857192	0.254	0.121	0.000697519396027016
PSMD1	5.90430361249316e-05	-0.375212217072238	0.216	0.132	0.73378685296065
AEBP2	0.0109068216976664	-0.373905218531725	0.276	0.195	1
HACD3	9.38686815072097e-05	-0.372392375694646	0.104	0.075	1
GNL3	0.112290854266938	-0.36931016186922	0.172	0.115	1
NDUFA2	3.46859814080306e-06	-0.369187621808336	0.343	0.218	0.0431077376939005
IDH3B	8.452052849652e-05	-0.367717976742259	0.254	0.138	1
PSMD5	1.1982519992771e-05	-0.367211329205095	0.149	0.075	0.148918758470158
DHRS7	7.54725559470267e-07	-0.366835688995046	0.44	0.339	0.00937972925309648
H2AFZ	2.72788716631943e-08	-0.366807023739321	0.463	0.345	0.000339021817030179
UFD1	1.72907057695253e-08	-0.365071251224767	0.246	0.184	0.00021488889130366
PCDH9	4.71364223429603e-06	-0.364417319408928	0.552	0.46	0.058581145687831
U2SURP	0.000106226284401261	-0.363784329441091	0.381	0.241	1
ANKRD10	3.70423437980373e-06	-0.362869403082904	0.806	0.695	0.0460362248722007
JKAMP	0.0250374168572974	-0.361456948333996	0.187	0.178	1
SRSF6	0.000642124710903343	-0.360418112921213	0.836	0.707	1
DAZAP2	1.09268856557856e-08	-0.36000035695351	0.888	0.741	0.000135799334930103
NDUFS2	0.00319329864183884	-0.358626170014429	0.239	0.172	1
NUB1	6.80777095082202e-05	-0.358250541156627	0.149	0.126	0.84606977376816
EIF2S3	2.28550888931757e-06	-0.357540346450471	0.537	0.489	0.0284043044764388
THYN1	5.16014586628273e-08	-0.357402643344372	0.254	0.155	0.000641302928261618
SMIM27	0.00468292968446185	-0.356294482205811	0.134	0.138	1
PSMD10	3.26129464203501e-06	-0.356277130268767	0.164	0.103	0.0405313698112111
PSMD4	1.27577135165436e-09	-0.355546738408745	0.381	0.259	1.58552863583604e-05
GMFG	2.86465823842385e-11	-0.355135304031948	0.731	0.517	3.56019725871317e-07
UFM1	0.000231808472283361	-0.354543605103768	0.44	0.276	1
CCT3	0.000216413831447827	-0.354524445349585	0.239	0.19	1
TIMM23	0.00316463147809045	-0.354437695122077	0.209	0.144	1
HLA-B	0.000626425761115025	-0.35323640636643	1	0.931	1
STAG2	0.000495833416201205	-0.352448509647026	0.358	0.213	1
COX6A1	1.78919382843244e-09	-0.35056433002463	0.552	0.448	2.22361008997584e-05
PLEKHF1	3.23094305593319e-10	-0.350324623609692	0.381	0.218	4.01541602991377e-06
ATP5MG	1.17288331908728e-08	-0.349352065102485	0.843	0.701	0.000145765938896168
TERF2IP	2.33779955522933e-05	-0.348755825038184	0.306	0.224	0.290541728723902
RPL21	0.000216467053301145	-0.348466274871857	0.336	0.247	1
C5orf15	0.00314067531645153	-0.348324192623442	0.239	0.195	1
TC2N	0.00253328638058571	-0.347631259096609	0.067	0.126	1
MRPL32	0.331905656268019	-0.347401857341515	0.149	0.144	1
TMSB4X	2.6374458828765e-08	-0.346336106047368	1	1	0.000327781774323891
DNAJC9	0.00331475396822754	-0.346124144787007	0.134	0.109	1
ZCCHC17	0.0133180383245313	-0.346114698456584	0.134	0.109	1
CSNK1G3	0.000384061788641676	-0.345819479816988	0.224	0.121	1
STMP1	3.67148544589585e-05	-0.345253941308693	0.343	0.201	0.456292211215937
ARAP2	0.00148370154305278	-0.345136445829503	0.112	0.069	1
NDUFB2	2.37771295415593e-05	-0.343658379175569	0.567	0.448	0.295502165942499
MNAT1	0.00402493777688687	-0.343558642921737	0.119	0.08	1
ARHGEF6	0.000417831671548238	-0.343059539803037	0.246	0.23	1
TMSB10	1.14607909298566e-07	-0.342638389127297	0.955	0.805	0.00142434709676258
BUB3	6.34709751044107e-09	-0.342399160766773	0.366	0.322	7.88817278597616e-05
ITGB3BP	0.0179871199511668	-0.34192550086596	0.112	0.069	1
RGCC	9.57330661919271e-05	-0.340126190041409	0.127	0.08	1
MRPS31	0.000139380917466985	-0.338695741644396	0.164	0.103	1
DUSP2	0.0561658010275639	-0.3384520392006	0.194	0.178	1
SLC25A5	0.000572939451460965	-0.338363435214623	0.358	0.322	1
HIF1A	0.00364349192716116	-0.3380248803415	0.552	0.397	1
ALG8	0.0673690102259524	-0.337883348284034	0.134	0.109	1
PIH1D1	1.57918297619614e-07	-0.335689357357001	0.261	0.155	0.00196260860281657
DCAF6	0.209550842937256	-0.335189044111692	0.254	0.195	1
DHRS3	6.40959044418318e-05	-0.33411275329435	0.433	0.316	0.796583900403085
R3HCC1	0.0348487693958144	-0.332766680900287	0.164	0.109	1
AC139530.1	0.00276440330508972	-0.332720005502791	0.112	0.098	1
PUM2	0.000116625451472965	-0.331872153374149	0.358	0.322	1
RPL18A	3.60699232072125e-08	-0.330995484282856	0.799	0.782	0.000448277005619236
PMVK	0.000303575089887282	-0.330862025372591	0.157	0.103	1
ANKRD12	1.54918824712985e-08	-0.330833961635986	0.604	0.368	0.000192533115353298
SPINK2	0.00123036591994646	-0.330115315094624	0.388	0.345	1
ZNF706	3.62210165602671e-06	-0.330007042505308	0.313	0.201	0.0450154793810999
RAB10	9.10532815291631e-08	-0.329085673642681	0.336	0.19	0.00113161018284444
USP9Y	0.00115493858246477	-0.326950957059896	0.015	0.115	1
MAPRE2	0.000109921731890864	-0.326776989485444	0.545	0.351	1
COX7B	6.86686502372137e-09	-0.325691755970429	0.5	0.339	8.53413985148092e-05
PAN3	2.22318924682148e-07	-0.323214876701728	0.478	0.351	0.00276297959594973
PRPF6	5.49257921717833e-06	-0.322999786788584	0.336	0.259	0.0682617745110923
ETFDH	0.173237829367383	-0.322586062419858	0.104	0.063	1
LDOC1	5.50432353869685e-05	-0.320210953869379	0.127	0.098	0.684077329389245
TEFM	0.00293445383243743	-0.31960802355056	0.112	0.063	1
SCNM1	0.00256708146533569	-0.319551782592498	0.187	0.121	1
MT-ND6	9.82106579378954e-07	-0.31708868696446	1	0.937	0.0122056205685216
ASTE1	0.00472920416199442	-0.316907966301212	0.127	0.069	1
KRT10	0.000954619028584465	-0.31685578567037	0.291	0.195	1
DDX17	6.17030162455356e-07	-0.316806338231344	0.418	0.316	0.00766845085899517
APOBEC3G	0.000282303453335411	-0.316726091293662	0.254	0.144	1
STRBP	0.0194264975322363	-0.316223530808595	0.149	0.057	1
TRAF3IP3	5.70062368732183e-10	-0.314909825860009	0.575	0.391	7.08473511860357e-06
TUT4	2.50241466884401e-06	-0.313826338353983	0.433	0.276	0.0311000095043934
COMMD10	0.00426006333470042	-0.313783440483862	0.172	0.149	1
MARK3	0.0028621344237777	-0.313661400747603	0.172	0.149	1
MRPL48	0.000395098936360152	-0.310485480483747	0.112	0.098	1
TXN	4.54756007562925e-06	-0.310281794475775	0.373	0.276	0.0565170766199204
MRPS14	0.00493194758414398	-0.310192870665714	0.187	0.132	1
LAT2	0.00070079460419877	-0.310037002399114	0.53	0.397	1
RSL1D1	2.48374066174874e-08	-0.308070864470757	0.396	0.316	0.000308679289442134
PEF1	9.74367003596572e-05	-0.307223876877773	0.164	0.103	1
ETS1	0.000232213520176621	-0.307060802200225	0.179	0.201	1
PPFIBP1	1.0900163022688e-05	-0.306761076723655	0.142	0.046	0.135467226045966
PIP4K2A	5.42463175946422e-05	-0.306407163127415	0.701	0.592	0.674173235066214
ABCB7	0.0155809679508783	-0.306330196102017	0.075	0.103	1
SMDT1	4.56567542222825e-05	-0.306235369472445	0.321	0.207	0.567422141474528
CHP1	0.00164580053812554	-0.305891125665944	0.425	0.31	1
BAG1	0.619382480917775	-0.305787897596105	0.119	0.098	1
ATRAID	5.14479752968688e-07	-0.305568772941982	0.351	0.259	0.00639395436989486
PFN1	7.6209305686435e-05	-0.305555615324621	0.993	0.971	0.947129251071014
CNBP	3.74660187771883e-21	-0.305062072720594	0.821	0.523	4.65627681362896e-17
SNW1	4.76064189782191e-05	-0.304807204112268	0.284	0.19	0.591652575061308
AVL9	0.0425950250286627	-0.30454131818391	0.142	0.098	1
UQCRQ	1.92597850457631e-10	-0.304516372915965	0.649	0.517	2.39360608548743e-06
CLDND1	0.0201424813743927	-0.303866458456689	0.403	0.345	1
ACD	0.0177310490561213	-0.303750707087058	0.134	0.115	1
2001-09-01	4.87955390070863e-12	-0.30333127947838	0.672	0.414	6.06430958780069e-08
FUNDC2	0.000988620449183747	-0.303046367383061	0.224	0.167	1
CHCHD5	0.023739173714306	-0.30246410146098	0.134	0.098	1
SVIP	6.54704703863886e-06	-0.302384912799748	0.313	0.195	0.0813667005962038
POP5	7.69060821240409e-05	-0.302318106991364	0.187	0.121	0.95578878863758
TRIM28	0.348644416232401	-0.300863759144239	0.082	0.103	1
ANAPC16	2.73284736949889e-08	-0.30062508879554	0.694	0.466	0.000339638271081322
EXOSC1	0.00137565583346325	-0.30020851711647	0.157	0.092	1
MRPL16	0.000104508599956523	-0.300104658362868	0.149	0.103	1
BEX5	8.2692231254883e-05	-0.299740408841002	0.187	0.115	1
PRPS1	0.0333811222875638	-0.298176723055877	0.164	0.138	1
PAPOLA	8.19681094293096e-09	-0.297514555351555	0.552	0.322	0.000101869966398746
WBP4	0.0114372635116889	-0.297131343708514	0.127	0.149	1
NAE1	0.00159781579300741	-0.296456908336057	0.164	0.08	1
PSME2	1.24804416893534e-07	-0.29620738457172	0.724	0.534	0.00155106929315284
IL1R1	4.75988667795576e-06	-0.294973261806394	0.455	0.247	0.0591558716336341
SRI	2.60455017847058e-11	-0.29373017922335	0.59	0.379	3.23693496180323e-07
PDCD10	9.07888830210257e-05	-0.292181733416744	0.231	0.144	1
TRAPPC1	5.10245698512966e-10	-0.292136323652812	0.597	0.42	6.34133354111914e-06
ELMO1	0.00126001592685484	-0.291733539635164	0.201	0.155	1
LAMTOR1	5.35173345429114e-07	-0.290256549566315	0.276	0.121	0.00665113433699303
NDUFA12	2.25202204037585e-13	-0.289055543103733	0.463	0.253	2.7988129917791e-09
MGMT	0.00748030473377699	-0.289053681040589	0.119	0.086	1
ARF6	0.0271038237508651	-0.288414535016222	0.485	0.483	1
EIF5A	3.04302334092529e-09	-0.287906614538225	0.828	0.667	3.78186940810196e-05
SNX10	0.00134596866938139	-0.287462770159101	0.224	0.121	1
RUNX2	3.07797135494496e-05	-0.287364876281431	0.381	0.247	0.38253027999256
GHITM	1.77038551543318e-08	-0.287067985774741	0.47	0.31	0.000220023511858036
ABI1	0.00233567174592302	-0.287012455895724	0.216	0.161	1
CAPZA2	1.62331564965194e-06	-0.286890398466361	0.463	0.23	0.0201745668938743
TIMM8B	1.0038031346209e-06	-0.285756786085085	0.254	0.184	0.0124752653570685
DNAJB1	2.09972800880726e-06	-0.285714610868297	0.403	0.247	0.0260954196934567
ATP6V1D	4.12969881893738e-05	-0.285061851675502	0.149	0.086	0.513238969217538
RPF1	0.044248598947643	-0.284521397039185	0.142	0.092	1
NDUFA6	4.52695847016665e-05	-0.284443644701508	0.328	0.213	0.562610398672311
MRPS7	0.00527316730819013	-0.284191300985184	0.201	0.178	1
UROD	0.0423616871986542	-0.283990023431688	0.119	0.115	1
HENMT1	0.0172123907563803	-0.283843592582401	0.112	0.086	1
UTRN	4.06605981548093e-06	-0.282762407090158	0.5	0.282	0.050532991386797
LSM5	0.000241624147004236	-0.282679543384007	0.172	0.155	1
ORC3	0.0760101462731251	-0.282234520116096	0.127	0.121	1
RPL5	0.00128375025994432	-0.281948073210671	0.918	0.851	1
TMBIM6	0.000354069338128526	-0.281822664546322	0.866	0.736	1
PSPC1	0.00532505153793501	-0.281265909699069	0.239	0.149	1
VTA1	0.000331876155770584	-0.281239295281196	0.194	0.207	1
BTG1	5.04455671645637e-09	-0.28105290541501	0.94	0.782	6.26937508721197e-05
CWF19L2	5.18157307578629e-05	-0.280230955567291	0.299	0.241	0.64396590185872
TMEM156	0.000553148555128435	-0.280117969439617	0.201	0.121	1
JTB	1.95200841311736e-10	-0.280009946460813	0.515	0.322	2.42595605582225e-06
S100A6	7.19837427061789e-10	-0.279280244285557	0.5	0.293	8.94613954352391e-06
NDUFA1	6.13181082976393e-08	-0.27837162681854	0.552	0.391	0.000762061449923061
CYC1	4.86554759993404e-08	-0.277970196241018	0.269	0.138	0.000604690255719802
CFAP20	0.000135231310468769	-0.277607852148054	0.209	0.121	1
SH2D1B	1.85631145739161e-10	-0.277505974911141	0.694	0.483	2.3070238792463e-06
NSMCE4A	0.0390321201898681	-0.277315575054493	0.119	0.08	1
ELOVL1	0.000584787030804355	-0.277011352376611	0.201	0.132	1
BET1L	0.00354785557059135	-0.276335667656005	0.104	0.046	1
HMG20A	0.0118990411951053	-0.275831172083467	0.209	0.115	1
ABHD3	0.00572364120536467	-0.273934408623845	0.172	0.109	1
PLSCR1	0.0870275944472468	-0.273303953196448	0.172	0.172	1
UBE2B	0.000532154795457168	-0.272872576879484	0.351	0.276	1
YWHAB	5.3872820458888e-05	-0.272595819625985	0.664	0.523	0.66953141266306
MLLT10	0.00763435134016503	-0.271349613543716	0.179	0.086	1
BICC1	0.0159950456575001	-0.270505294354652	0.06	0.144	1
PHC3	4.91615874858322e-06	-0.270431877003127	0.403	0.23	0.0610980209273922
SSU72	0.0512211298618414	-0.270172422729207	0.269	0.218	1
LARP4B	0.0109117517779763	-0.270083018280308	0.164	0.109	1
CNOT9	5.52789229315716e-07	-0.269301176994999	0.604	0.414	0.00687006454193572
PNISR	3.33698576498e-13	-0.269295343687264	0.634	0.385	4.14720590871715e-09
GIMAP4	0.0653442503840349	-0.267137375370538	0.134	0.121	1
PABPC1	1.58356832627229e-08	-0.266749476314355	1	0.856	0.000196805871589121
GALNT1	0.908090100964126	-0.266731756870458	0.119	0.109	1
TTC39C	1.8750034649728e-07	-0.266195375639587	0.567	0.431	0.0023302543062682
NDUFAB1	0.00189397779716098	-0.266083067384946	0.246	0.155	1
SESN1	0.000110052037646353	-0.265814290257561	0.187	0.155	1
PIN1	1.6054832714009e-06	-0.265770493029517	0.306	0.155	0.0199529460969704
PSMC3	1.4919350887463e-06	-0.265005188948704	0.343	0.213	0.018541769282939
STT3A	0.0621114297162287	-0.264918953592931	0.381	0.27	1
GCC2	1.75419625188647e-08	-0.264526224781232	0.41	0.316	0.000218011510184451
UBE2D4	0.0738379538818105	-0.262012217831027	0.104	0.075	1
ECH1	2.42883933685015e-08	-0.261896575726255	0.694	0.494	0.000301856152783737
NDUFC1	0.00436349845239139	-0.261796578514162	0.142	0.098	1
CUTC	0.0394491573960353	-0.261514626016902	0.172	0.103	1
DOCK5	0.0653225087295918	-0.261033264787584	0.5	0.414	1
M6PR	5.77783045555456e-10	-0.260906087352187	0.403	0.253	7.18068769016321e-06
SPOP	0.0850317692004911	-0.260626946699893	0.187	0.167	1
MRPL27	3.32924716252877e-05	-0.25882823401749	0.172	0.086	0.413758837359075
DNAJC3	8.92183426337069e-06	-0.258817952671775	0.343	0.27	0.110880556225171
CNOT6L	0.00327110800187828	-0.258557060388506	0.112	0.167	1
EMC9	0.00192355996917409	-0.258538254574556	0.104	0.057	1
ERG28	0.153644572869405	-0.258372991733406	0.104	0.138	1
ITK	0.00745115761487778	-0.257701128685668	0.216	0.115	1
SMAP2	3.59211197796283e-06	-0.257537709908207	0.306	0.161	0.0446427676621221
BROX	1.38915497271306e-06	-0.25748889257902	0.336	0.236	0.017264418000878
PRKRA	0.00054368880246184	-0.257253760838427	0.239	0.144	1
YME1L1	3.81303752636839e-06	-0.255933270294348	0.47	0.345	0.0473884303777064
VAMP2	1.40852674697571e-10	-0.255829052641026	0.575	0.425	1.75051704114142e-06
SELENOS	6.48001059170428e-09	-0.255767097433164	0.44	0.276	8.05335716337008e-05
ANKRD49	0.000717715890470904	-0.255670741438047	0.231	0.144	1
ZNF441	0.0358117712861697	-0.255505931883728	0.246	0.19	1
SRSF3	0.000241868581020852	-0.255404851319016	0.903	0.764	1
WTAP	1.27352472121312e-07	-0.254717432605673	0.425	0.305	0.00158273652352367
SH3BGRL3	0.000106211865385127	-0.253545726888956	0.828	0.707	1
EIF2A	0.00646890525004092	-0.253538107186362	0.261	0.161	1
TAF7	1.75895865187965e-08	-0.252730868740657	0.53	0.305	0.000218603381255603
NOP58	0.0251249278249658	-0.251910711036072	0.366	0.299	1
NUDT5	0.00497099786907375	-0.251497318817821	0.149	0.126	1
YTHDF3	0.00150263838448469	-0.250129438544661	0.216	0.167	1
