# Supplementary material for: Tissue-specific transcriptional imprinting and heterogeneity in human innate lymphoid cells revealed by full-length single-cell RNA-sequencing
Source: Cell Res. 2021 Jan 8;31(5):554–68. doi: 10.1038/s41422-020-00445-x (PMC8089104; doi:10.1038/s41422-020-00445-x)
Supplement: Supplementary file 12 — Supplementary Table S1 [file 41422_2020_445_MOESM12_ESM.xlsx]

## Sheet: Sheet1
Lung sorting Fig. S1B					Blood Sorting Fig. S1A					Blood sorting T cells Fig. S6					Gut sorting Fig. S1C					Blood Lung Tonsil ex vivo stains Fig. S4D-E, blood ILC2 sorting Fig. S5 and In vitro cultures Fig. 5					Blood Tonsil and Gut staining Fig 2E-G and Fig 3C
Antigen	Fluorochrome	Clone	Company		Antigen	Fluorochrome	Clone	Company		Antigen	Fluorochrome	Clone	Company		Antigen	Fluorochrome	Clone	Company		CD1a	FITC	HI149	Biolegend		CD1a	FITC	HI149	Biolegend
CD1a	FITC	HI149	Biolegend		CD1a	FITC	HI149	Biolegend		CXCR5	AF488	RF8B2	BD Biosciences		CD1a	FITC	HI149	Biolegend		CD14	FITC	TÜK4	Dako		CD14	FITC	TÜK4	Dako
CD3	FITC	SK7	Biolegend		CD14	FITC	TÜK4	Dako		CD62L	APC-Cy7	DREG-56	Biolegend		CD14	FITC	TÜK4	Dako		CD19	FITC	4G7	BD Biosciences		CD19	FITC	4G7	BD Biosciences
CD14	FITC	TÜK4	Dako		CD19	FITC	4G7	BD Biosciences		CCR10	BV421	IB5	BD Biosciences		CD19	FITC	4G7	BD Biosciences		CD34	FITC	581	Biolegend		CD34	FITC	581	Biolegend
CD19	FITC	4G7	BD Biosciences		CD34	FITC	581	Biolegend		CCR4	BV510	L291H4	Biolegend		CD34	FITC	581	Biolegend		CD94	FITC	DX22	Biolegend		CD94	FITC	DX22	Biolegend
CD34	FITC	581	Biolegend		CD94	FITC	DX22	Biolegend		CCR7	BV605	G043H7	Biolegend		CD94	FITC	DX22	Biolegend		CD123	FITC	6H6	Biolegend		CD123	FITC	6H6	Biolegend
CD94	FITC	DX22	Biolegend		CD123	FITC	6H6	Biolegend		CD45	BV650	HI30	Biolegend		CD123	FITC	6H6	Biolegend		BDCA2	FITC	AC144	Miltenyi Biotech		BDCA2	FITC	AC144	Miltenyi Biotech
CD123	FITC	6H6	Biolegend		BDCA2	FITC	AC144	Miltenyi Biotech		CD8a	BV711	RPA-/8	Biologend		BDCA2	FITC	AC144	Miltenyi Biotech		TCRa/b	FITC	IP26	Biolegend		TCRa/b	FITC	IP26	Biolegend
BDCA2	FITC	AC144	Miltenyi Biotech		TCRa/b	FITC	IP26	Biolegend		CD3	BV785	OKT3	Biolegend		TCRa/b	FITC	IP26	Biolegend		TCRg/d	FITC	B1	Biolegend		TCRg/d	FITC	B1	Biolegend
TCRa/b	FITC	IP26	Biolegend		TCRg/d	FITC	B1	Biolegend		CCR6	PE	G034E3	Biolegend		TCRg/d	FITC	B1	Biolegend		FceRI	FITC	AER-37 (CRA-1)	Biolegend		FceRI	FITC	AER-37 (CRA-1)	Biolegend
TCRg/d	FITC	B1	Biolegend		FceRI	FITC	AER-37 (CRA-1)	Biolegend		CXCR3	PE-Dazzle 594	G025H7	Biolegend		FceRI	FITC	AER-37 (CRA-1)	Biolegend		CD45	V500	HI30	BD Biosciences		CD45	BUV395	HI30	BD
NKG2A	APC	Z199	Beckman Coulter		CD45	V500	HI30	BD Biosciences		CD4	PE-Cy5	OKT4	Biolegend		CD4	APC-Cy7	RPA-T4	Biolegend		CD161	BV605	HP-3G10	Biolegend		CD161	BV605	HP-3G10	Biolegend
CD16	AF700	3G8	Biolegend		CD161	BV605	HP-3G10	Biolegend		CD56	PE-Cy5.5	N901	Beckman Coulter		CD45	V500	HI30	BD Biosciences		CD3	BV785	OKT3	Biolegend		CD3	BV785	OKT3	Biolegend
CD45	V500	HI30	BD Biosciences		CD56	BV711	HCD56	Biolegend		CD45RA	PE-Cy7	HI100	BD Biosciences		CD161	BV605	HP-3G10	Biolegend		CD56	BV711	HCD56	Biolegend		CD56	BV711	HCD56	Biolegend
CD161	BV605	HP-3G10	Biolegend		CD3	BV785	OKT3	Biolegend		Live/Dead	Far Red		Invitrogen		CD56	BV711	HCD56	Biolegend		CRTH2	PE-CF594	BM16	BD Biosciences		CRTH2	PE-CF594	BM16	BD Biosciences
CD56	BV711	HCD56	Biolegend		CRTH2	PE-CF594	BM16	BD Biosciences							CD3	BV785	OKT3	Biolegend		CD117	PE-Cy5.5	104D2D1	Beckman Coulter		CD117	PE-Cy5.5	104D2D1	Beckman Coulter
FceRI	PE	AER-37 (CRA-1)	Biolegend		NKp44	PE-Cy5	Z231	Beckman Coulter							CD103	PE	Ber-ACT8	Biolegend		CD127	PE-Cy7	R34.34	Beckman Coulter		CD127	PE-Cy7	R34.34	Beckman Coulter
CRTH2	PE-CF594	BM16	BD Biosciences		CD117	PE-Cy5.5	104D2D1	Beckman Coulter							CRTH2	PE-CF594	BM16	BD Biosciences		CD69	BUV737	FN50	BD		CD69	BUV737	FN50	BD
NKp44	PE-Cy5	Z231	Beckman Coulter		CD127	PE-Cy7	R34.34	Beckman Coulter							NKp44	PE-Cy5	Z231	Beckman Coulter		CD62L	APC-Cy7	DREG-56	Biolegend		CD62L	BV650	DREG-56	Biolegend
CD117	PE-Cy5.5	104D2D1	Beckman Coulter		Live/dead	Green		Invitrogen							CD117	PE-Cy5.5	104D2D1	Beckman Coulter		ST2	PE	Polyclonal	R&D		GPR183	AF647	SA313E4	Biolegend
CD127	PE-Cy7	R34.34	Beckman Coulter												CD127	PE-Cy7	R34.34	Beckman Coulter		IL17RB	AF700	170220	R&D		CD18	AF700	TS1/18	Biolegend
Live/dead	Green		Invitrogen												Live/dead	Green		Invitrogen		CD45RA	BV785	HI100	Biolegend		LTB4R	PE	203/14F11	R&D
																				CD45	BUV395	HI30	BD		Live/dead	Green		Invitrogen
																				Live/dead	Green		Invitrogen
